# Supplementary material for: Rapid and Reversible Lithium Insertion in the Wadsley–Roth-Derived Phase NaNb13O33
Source: Chem Mater. 2023 Aug 2;35(16):6364–73. doi: 10.1021/acs.chemmater.3c01066 (PMC10449011; doi:10.1021/acs.chemmater.3c01066)
Supplement: Supplementary file 2 — cm3c01066_si_002.cif [file cm3c01066_si_002.cif]

data_NaNb13O33_300K_v5_atomsUaniso_publ
_audit_creation_method  "created in GSAS-II"
_audit_creation_date  2022-07-06T15:46
_audit_author_name  "no name"
_audit_update_record
   "2022-07-06T15:46  Initial software-generated CIF"
_pd_block_id
   2022-07-06T15:46|NaNb13O33_300K_v5_atomsUaniso|noname|PubInfo

# Standard version of Publication_Template template follows
#=============================================================================
# this information describes the project, paper etc. for the CIF             #
# Acta Cryst. Section C papers and editorial correspondence is generated     #
# from the information in this section                                       #
#                                                                            #
#   (from)   CIF submission form for Rietveld refinements (Acta Cryst. C)    #
#                                                 Version 14 December 1998   #
#=============================================================================
# 1. SUBMISSION DETAILS

_publ_contact_author_name            ?   # Name of author for correspondence
_publ_contact_author_address             # Address of author for correspondence
; ?
;
_publ_contact_author_email           ?
_publ_contact_author_fax             ?
_publ_contact_author_phone           ?

_publ_contact_letter
; ?
;
   
_publ_requested_journal              ?
_publ_requested_coeditor_name        ?
_publ_requested_category             ?   # Acta C: one of CI/CM/CO/FI/FM/FO

#==============================================================================

# 2. PROCESSING SUMMARY (IUCr Office Use Only)

_journal_data_validation_number      ?

_journal_date_recd_electronic        ?
_journal_date_to_coeditor            ?
_journal_date_from_coeditor          ?
_journal_date_accepted               ?
_journal_date_printers_first         ?
_journal_date_printers_final         ?
_journal_date_proofs_out             ?
_journal_date_proofs_in              ?
_journal_coeditor_name               ?
_journal_coeditor_code               ?
_journal_coeditor_notes
; ?
;
_journal_techeditor_code             ?
_journal_techeditor_notes
; ?
;
_journal_coden_ASTM                  ?
_journal_name_full                   ?
_journal_year                        ?
_journal_volume                      ?
_journal_issue                       ?
_journal_page_first                  ?
_journal_page_last                   ?
_journal_paper_category              ?
_journal_suppl_publ_number           ?
_journal_suppl_publ_pages            ?

#==============================================================================

# 3. TITLE AND AUTHOR LIST

_publ_section_title
; ?
;
_publ_section_title_footnote
; ?
;         
 
# The loop structure below should contain the names and addresses of all 
# authors, in the required order of publication. Repeat as necessary.

loop_
	_publ_author_name
        _publ_author_footnote
	_publ_author_address
 ?                                   #<--'Last name, first name' 
; ?
;
; ?
;

#==============================================================================

# 4. TEXT

_publ_section_synopsis
;  ?
;
_publ_section_abstract                         
; ?
;          
_publ_section_comment                          
; ?
;
_publ_section_exptl_prep      # Details of the preparation of the sample(s)
                              # should be given here. 
; ?
;
_publ_section_exptl_refinement                  
; ?
;
_publ_section_references
; ?
;
_publ_section_figure_captions
; ?
;
_publ_section_acknowledgements
; ?
;

#=============================================================================
# 5. OVERALL REFINEMENT & COMPUTING DETAILS

_refine_special_details
; ?
;
_pd_proc_ls_special_details
; ?
;

# The following items are used to identify the programs used.
_computing_molecular_graphics     ?
_computing_publication_material   ?

_refine_ls_weighting_scheme       ?        
_refine_ls_weighting_details      ?
_refine_ls_hydrogen_treatment     ?        
_refine_ls_extinction_method      ?        
_refine_ls_extinction_coef        ?         
_refine_ls_number_constraints     ?        

_refine_ls_restrained_S_all       ?        
_refine_ls_restrained_S_obs       ?

#==============================================================================
# 6. SAMPLE PREPARATION DATA

# (In the unusual case where multiple samples are used in a single
#  Rietveld study, this information should be moved into the phase
#  blocks)

# The following three fields describe the preparation of the material.
# The cooling rate is in K/min.  The pressure at which the sample was  
# prepared is in kPa.  The temperature of preparation is in K.
               
_pd_prep_cool_rate                ?        
_pd_prep_pressure                 ?        
_pd_prep_temperature              ?        

_pd_char_colour                   ?       # use ICDD colour descriptions

data_NaNb13O33_300K_v5_atomsUaniso_overall
_pd_block_id
   2022-07-06T15:46|NaNb13O33_300K_v5_atomsUaniso|noname|Overall
_pd_proc_info_datetime  2022-07-06T15:46
_pd_calc_method  "Rietveld Refinement"
_computing_structure_refinement
   "GSAS-II (Toby & Von Dreele, J. Appl. Cryst. 46, 544-549, 2013)"
_refine_ls_matrix_type  full
_refine_ls_number_parameters  116
_refine_ls_goodness_of_fit_all  1.699
_refine_ls_shift/su_max  8.4625

# OVERALL WEIGHTED R-FACTOR
_refine_ls_wR_factor_obs  0.06239
# POINTERS TO PHASE AND/OR HISTOGRAM BLOCKS
loop_   _pd_block_diffractogram_id

   2022-07-06T15:46|NaNb13O33_300K_v5_atomsUaniso|noname|POWGEN2_hist_0

   2022-07-06T15:46|NaNb13O33_300K_v5_atomsUaniso|noname|POWGEN3_hist_1

   2022-07-06T15:46|NaNb13O33_300K_v5_atomsUaniso|noname|APS11BM_hist_2

# Information for phase 0

# Standard version of Phase_Template template follows
#==============================================================================
# 7. CHEMICAL, STRUCTURAL AND CRYSTAL DATA

_pd_char_particle_morphology      ?

_chemical_name_systematic
; ?
;
_chemical_name_common             ?
_chemical_formula_moiety          ?        
_chemical_formula_structural      ?        
_chemical_formula_analytical      ?
_chemical_melting_point           ?
_chemical_compound_source         ?       # for minerals and 
                                          # natural products
_symmetry_space_group_name_Hall   ?

_exptl_crystal_F_000               ?
_exptl_crystal_density_meas        ?
_exptl_crystal_density_method      ?

_cell_special_details
; ?
;

_geom_special_details             ?

# The following item identifies the program(s) used (if appropriate).
_computing_structure_solution     ?        

#==============================================================================

# 8. Phase information from GSAS-II


# phase info for Na1 Nb13 O33 follows
_pd_phase_name  "Na1 Nb13 O33"
_cell_measurement_temperature  300.0
_cell_length_a  22.40697(5)
_cell_length_b  3.834022(6)
_cell_length_c  15.362625(29)
_cell_angle_alpha  90
_cell_angle_beta   91.42669(18)
_cell_angle_gamma  90
_cell_volume  1319.376(3)
_exptl_crystal_density_diffrn  4.4205
_symmetry_cell_setting  monoclinic
_symmetry_space_group_name_H-M  "C 1 2/m 1"
loop_
    _space_group_symop_id
    _space_group_symop_operation_xyz
     1  x,y,z
     2  -x,y,-z
     3  -x,-y,-z
     4  x,-y,z
     5  1/2+x,1/2+y,z
     6  1/2-x,1/2+y,-z
     7  1/2-x,1/2-y,-z
     8  1/2+x,1/2-y,z

# ATOMIC COORDINATES AND DISPLACEMENT PARAMETERS
loop_ 
   _atom_site_label
   _atom_site_type_symbol
   _atom_site_fract_x
   _atom_site_fract_y
   _atom_site_fract_z
   _atom_site_occupancy
   _atom_site_adp_type
   _atom_site_U_iso_or_equiv
   _atom_site_site_symmetry_multiplicity
Na1    Na1+ 0.00000     0.50000     0.50000     0.89(2)  Uiso 0.0462(23) 2   
Nb1    Nb5+ 0.00000     0.00000     0.00000     1.0000     Uiso 0.0130(6)  2   
Nb2    Nb5+ 0.06966(9)  0.00000     0.22976(14) 1.0000     Uiso 0.0118(4)  4   
Nb3    Nb5+ 0.22555(7)  0.00000     0.13615(11) 1.0000     Uiso 0.00457(31) 4   
Nb4    Nb5+ 0.15531(7)  0.00000     0.90276(11) 1.0000     Uiso 0.00394(31) 4   
Nb5    Nb5+ 0.13738(6)  0.00000     0.46756(11) 1.0000     Uiso 0.00680(30) 4   
Nb6    Nb5+ 0.29352(6)  0.00000     0.37418(10) 1.0000     Uiso 0.00353(26) 4   
Nb7    Nb5+ 0.08609(6)  0.00000     0.67337(10) 1.0000     Uiso 0.00415(28) 4   
O1     O2-  0.08167(12) 0.00000     0.94984(19) 1.0000     Uiso 0.0111(4)  4   
O2     O2-  0.00000     0.50000     0.00000     1.0000     Uiso 0.0130(7)  2   
O3     O2-  0.32066(10) 0.00000     0.09937(15) 1.0000     Uiso 0.0042(4)  4   
O4     O2-  0.25000(9)  0.00000     0.86249(14) 1.0000     Uiso 0.0056(4)  4   
O5     O2-  0.15410(10) 0.00000     0.19521(16) 1.0000     Uiso 0.0101(5)  4   
O6     O2-  0.42998(10) 0.00000     0.75390(14) 1.0000     Uiso 0.0115(4)  4   
O7     O2-  0.19418(10) 0.00000     0.02673(16) 1.0000     Uiso 0.0108(4)  4   
O8     O2-  0.03511(13) 0.00000     0.12112(21) 1.0000     Uiso 0.0103(4)  4   
O9     O2-  0.12920(10) 0.00000     0.78550(14) 1.0000     Uiso 0.0063(4)  4   
O10    O2-  0.26851(10) 0.00000     0.26416(15) 1.0000     Uiso 0.0084(4)  4   
O11    O2-  0.09920(11) 0.00000     0.36416(16) 1.0000     Uiso 0.0137(5)  4   
O12    O2-  0.01166(11) 0.00000     0.70993(16) 1.0000     Uiso 0.0116(5)  4   
O13    O2-  0.39128(9)  0.00000     0.33573(14) 1.0000     Uiso 0.0076(4)  4   
O14    O2-  0.18077(9)  0.00000     0.61084(14) 1.0000     Uiso 0.0063(4)  4   
O15    O2-  0.22370(9)  0.00000     0.43189(14) 1.0000     Uiso 0.0076(4)  4   
O16    O2-  0.34753(8)  0.00000     0.50429(12) 1.0000     Uiso 0.00332(30) 4   
O17    O2-  0.06808(8)  0.00000     0.54471(13) 1.0000     Uiso 0.0063(4)  4   

loop_  _atom_type_symbol _atom_type_number_in_cell
        _atom_type_scat_Cromer_Mann_a1 _atom_type_scat_Cromer_Mann_a2 _atom_type_scat_Cromer_Mann_a3
        _atom_type_scat_Cromer_Mann_a4 _atom_type_scat_Cromer_Mann_b1 _atom_type_scat_Cromer_Mann_b2
        _atom_type_scat_Cromer_Mann_b3 _atom_type_scat_Cromer_Mann_b4 _atom_type_scat_Cromer_Mann_c
        _atom_type_scat_length_neutron _atom_type_scat_source
  Na+1    1.776  3.2565     3.9362     1.3998     1.0032     2.6671     6.1153     0.2001     14.039     0.404      0.363
      https://subversion.xray.aps.anl.gov/pyGSAS/trunk/atmdata.py
  Nb+5    26     17.9163    13.3417    10.799     0.3379     1.1245     0.0288     9.2821     25.7228    -6.3934    0.7054
      https://subversion.xray.aps.anl.gov/pyGSAS/trunk/atmdata.py
  O-2     66     3.7694     2.5334     1.9158     1.5509     15.0797    6.3043     40.3445    0.3129     0.2279     0.5805
      https://subversion.xray.aps.anl.gov/pyGSAS/trunk/atmdata.py

# Note that Z affects _cell_formula_sum and _weight
_cell_formula_units_Z  2
_chemical_formula_sum  "Na0.888 Nb13 O33"
_chemical_formula_weight  1756.16

# MOLECULAR GEOMETRY
loop_
   _geom_bond_atom_site_label_1
   _geom_bond_atom_site_label_2
   _geom_bond_distance
   _geom_bond_site_symmetry_1
   _geom_bond_site_symmetry_2
   _geom_bond_publ_flag
  Na1    O17    2.5341(11)   1_555    1_555 yes
  Na1    O17    2.5341(11)   1_555    1_565 yes
  Na1    O17    2.5341(11)   1_555    2_556 yes
  Na1    O17    2.5341(11)   1_555    2_566 yes
  Nb1    O1     2.0032(27)   1_555    1_554 yes
  Nb1    O1     2.0032(27)   1_555    2_556 yes
  Nb1    O2     1.91701      1_555    1_545 yes
  Nb1    O2     1.91701      1_555    1_555 yes
  Nb1    O8     2.0021(30)   1_555    1_555 yes
  Nb1    O8     2.0021(30)   1_555    2_555 yes
  Nb2    O5     1.9778(31)   1_555    1_555 yes
  Nb2    O6     1.9334(4)    1_555    6_546 yes
  Nb2    O6     1.9334(4)    1_555    6_556 yes
  Nb2    O8     1.822(4)     1_555    1_555 yes
  Nb2    O11    2.1525(31)   1_555    1_555 yes
  Nb2    O12    2.065(3)     1_555    2_556 yes
  Nb3    O3     2.2182(29)   1_555    1_555 yes
  Nb3    O4     1.9937(8)    1_555    6_546 yes
  Nb3    O4     1.9937(8)    1_555    6_556 yes
  Nb3    O5     1.8597(30)   1_555    1_555 yes
  Nb3    O7     1.8060(31)   1_555    1_555 yes
  Nb3    O10    2.1677(28)   1_555    1_555 yes
  Nb4    O1     1.818(3)     1_555    1_555 yes
  Nb4    O3     1.9917(8)    1_555    6_546 yes
  Nb4    O3     1.9917(8)    1_555    6_556 yes
  Nb4    O4     2.2250(27)   1_555    1_555 yes
  Nb4    O7     2.0743(29)   1_555    1_556 yes
  Nb4    O9     1.8802(29)   1_555    1_555 yes
  Nb5    O11    1.7853(29)   1_555    1_555 yes
  Nb5    O15    2.0233(26)   1_555    1_555 yes
  Nb5    O16    1.9923(7)    1_555    6_546 yes
  Nb5    O16    1.9923(7)    1_555    6_556 yes
  Nb5    O17    1.9768(24)   1_555    1_555 yes
  Nb6    O10    1.7674(27)   1_555    1_555 yes
  Nb6    O13    2.2829(25)   1_555    1_555 yes
  Nb6    O14    2.0132(8)    1_555    6_546 yes
  Nb6    O14    2.0132(8)    1_555    6_556 yes
  Nb6    O15    1.8174(25)   1_555    1_555 yes
  Nb6    O16    2.3107(24)   1_555    1_555 yes
  Nb7    O9     1.9539(27)   1_555    1_555 yes
  Nb7    O12    1.7730(28)   1_555    1_555 yes
  Nb7    O13    1.9887(7)    1_555    6_546 yes
  Nb7    O13    1.9887(7)    1_555    6_556 yes
  Nb7    O17    2.0074(26)   1_555    1_555 yes
  O1     Nb1    2.0032(27)   1_555    1_556 yes
  O1     Nb4    1.818(3)     1_555    1_555 yes
  O2     Nb1    1.91701      1_555    1_555 yes
  O2     Nb1    1.91701      1_555    1_565 yes
  O3     Nb3    2.2182(29)   1_555    1_555 yes
  O3     Nb4    1.9917(8)    1_555    6_546 yes
  O3     Nb4    1.9917(8)    1_555    6_556 yes
  O4     Nb3    1.9937(8)    1_555    6_546 yes
  O4     Nb3    1.9937(8)    1_555    6_556 yes
  O4     Nb4    2.2250(27)   1_555    1_555 yes
  O5     Nb2    1.9778(31)   1_555    1_555 yes
  O5     Nb3    1.8597(30)   1_555    1_555 yes
  O6     Nb2    1.9334(4)    1_555    6_546 yes
  O6     Nb2    1.9334(4)    1_555    6_556 yes
  O7     Nb3    1.8060(31)   1_555    1_555 yes
  O7     Nb4    2.0743(29)   1_555    1_554 yes
  O8     Nb1    2.0021(30)   1_555    1_555 yes
  O8     Nb2    1.822(4)     1_555    1_555 yes
  O9     Nb4    1.8802(29)   1_555    1_555 yes
  O9     Nb7    1.9539(27)   1_555    1_555 yes
  O10    Nb3    2.1677(28)   1_555    1_555 yes
  O10    Nb6    1.7674(27)   1_555    1_555 yes
  O11    Nb2    2.1525(31)   1_555    1_555 yes
  O11    Nb5    1.7853(29)   1_555    1_555 yes
  O12    Nb2    2.065(3)     1_555    2_556 yes
  O12    Nb7    1.7730(28)   1_555    1_555 yes
  O13    Nb6    2.2829(25)   1_555    1_555 yes
  O13    Nb7    1.9887(7)    1_555    6_546 yes
  O13    Nb7    1.9887(7)    1_555    6_556 yes
  O14    Nb6    2.0132(8)    1_555    6_546 yes
  O14    Nb6    2.0132(8)    1_555    6_556 yes
  O15    Nb5    2.0233(26)   1_555    1_555 yes
  O15    Nb6    1.8174(25)   1_555    1_555 yes
  O16    Nb5    1.9923(7)    1_555    6_546 yes
  O16    Nb5    1.9923(7)    1_555    6_556 yes
  O16    Nb6    2.3107(24)   1_555    1_555 yes
  O17    Na1    2.5341(11)   1_555    1_545 yes
  O17    Na1    2.5341(11)   1_555    1_555 yes
  O17    Nb5    1.9768(24)   1_555    1_555 yes
  O17    Nb7    2.0074(26)   1_555    1_555 yes

loop_
   _geom_angle_atom_site_label_1
   _geom_angle_atom_site_label_2
   _geom_angle_atom_site_label_3
   _geom_angle
   _geom_angle_site_symmetry_1
   _geom_angle_site_symmetry_2
   _geom_angle_site_symmetry_3
   _geom_angle_publ_flag
  O1     Nb1    O1     180           1_554  1_555    2_556 yes
  O1     Nb1    O2     90            1_554  1_555    1_545 yes
  O1     Nb1    O2     90            2_556  1_555    1_545 yes
  O1     Nb1    O2     90            1_554  1_555    1_555 yes
  O1     Nb1    O2     90            2_556  1_555    1_555 yes
  O2     Nb1    O2     180           1_545  1_555    1_555 yes
  O1     Nb1    O8     90.92(12)     1_554  1_555    1_555 yes
  O1     Nb1    O8     89.08(12)     2_556  1_555    1_555 yes
  O2     Nb1    O8     90            1_545  1_555    1_555 yes
  O2     Nb1    O8     90            1_555  1_555    1_555 yes
  O1     Nb1    O8     89.08(12)     1_554  1_555    2_555 yes
  O1     Nb1    O8     90.92(12)     2_556  1_555    2_555 yes
  O2     Nb1    O8     90            1_545  1_555    2_555 yes
  O2     Nb1    O8     90            1_555  1_555    2_555 yes
  O8     Nb1    O8     180           1_555  1_555    2_555 yes
  O5     Nb2    O6     91.95(8)      1_555  1_555    6_546 yes
  O5     Nb2    O6     91.95(8)      1_555  1_555    6_556 yes
  O6     Nb2    O6     165.08(18)    6_546  1_555    6_556 yes
  O5     Nb2    O8     98.14(16)     1_555  1_555    1_555 yes
  O6     Nb2    O8     96.85(9)      6_546  1_555    1_555 yes
  O6     Nb2    O8     96.85(9)      6_556  1_555    1_555 yes
  O4     Nb3    O4     148.12(16)    6_546  1_555    6_556 yes
  O4     Nb3    O5     103.56(8)     6_546  1_555    1_555 yes
  O4     Nb3    O5     103.56(8)     6_556  1_555    1_555 yes
  O4     Nb3    O7     96.33(9)      6_546  1_555    1_555 yes
  O4     Nb3    O7     96.33(9)      6_556  1_555    1_555 yes
  O5     Nb3    O7     97.71(13)     1_555  1_555    1_555 yes
  O1     Nb4    O3     104.78(8)     1_555  1_555    6_546 yes
  O1     Nb4    O3     104.78(8)     1_555  1_555    6_556 yes
  O3     Nb4    O3     148.51(16)    6_546  1_555    6_556 yes
  O1     Nb4    O9     96.74(14)     1_555  1_555    1_555 yes
  O3     Nb4    O9     93.56(9)      6_546  1_555    1_555 yes
  O3     Nb4    O9     93.56(9)      6_556  1_555    1_555 yes
  O11    Nb5    O16    105.55(7)     1_555  1_555    6_546 yes
  O11    Nb5    O16    105.55(7)     1_555  1_555    6_556 yes
  O16    Nb5    O16    148.41(14)    6_546  1_555    6_556 yes
  O11    Nb5    O17    99.63(12)     1_555  1_555    1_555 yes
  O16    Nb5    O17    90.08(8)      6_546  1_555    1_555 yes
  O16    Nb5    O17    90.08(8)      6_556  1_555    1_555 yes
  O10    Nb6    O15    102.13(12)    1_555  1_555    1_555 yes
  O9     Nb7    O12    99.73(13)     1_555  1_555    1_555 yes
  O9     Nb7    O13    86.60(8)      1_555  1_555    6_546 yes
  O12    Nb7    O13    105.41(7)     1_555  1_555    6_546 yes
  O9     Nb7    O13    86.60(8)      1_555  1_555    6_556 yes
  O12    Nb7    O13    105.41(7)     1_555  1_555    6_556 yes
  O13    Nb7    O13    149.13(15)    6_546  1_555    6_556 yes
  Nb1    O1     Nb4    179.18(19)    1_556  1_555    1_555 yes
  Nb1    O2     Nb1    180           1_555  1_555    1_565 yes
  Nb4    O3     Nb4    148.51(16)    6_546  1_555    6_556 yes
  Nb3    O4     Nb3    148.12(16)    6_546  1_555    6_556 yes
  Nb2    O5     Nb3    166.38(17)    1_555  1_555    1_555 yes
  Nb2    O6     Nb2    165.08(18)    6_546  1_555    6_556 yes
  Nb1    O8     Nb2    177.99(21)    1_555  1_555    1_555 yes
  Nb4    O9     Nb7    168.50(14)    1_555  1_555    1_555 yes
  Nb7    O13    Nb7    149.13(15)    6_546  1_555    6_556 yes
  Nb5    O16    Nb5    148.41(14)    6_546  1_555    6_556 yes
_pd_proc_ls_pref_orient_corr
;
March-Dollase correction, histogram 3 coef. = 1.000 axis = [0, 0, 1]
March-Dollase correction, histogram 1 coef. = 1.000 axis = [0, 0, 1]
March-Dollase correction, histogram 2 coef. = 1.000 axis = [0, 0, 1]
;

# cell parameters generated by hydrostatic strain
loop_
	 _gsas_measurement_temperature
	 _gsas_cell_length_a
	 _gsas_cell_length_b
	 _gsas_cell_length_c
	 _gsas_cell_angle_alpha
	 _gsas_cell_angle_beta 
	 _gsas_cell_angle_gamma
	 _gsas_cell_volume
	 _gsas_cell_histogram_blockid
  300.0  22.40697(5)  3.834022(6)  15.362625(29) 90.0000      91.42669(18) 90.0000      1319.376(3)   2022-07-06T15:46|NaNb13O33_300K_v5_atomsUaniso|noname|POWGEN2_hist_0
  300.0  22.40697(5)  3.834022(6)  15.362625(29) 90.0000      91.42669(18) 90.0000      1319.376(3)   2022-07-06T15:46|NaNb13O33_300K_v5_atomsUaniso|noname|POWGEN3_hist_1
  298.0  22.39888(10) 3.832709(15) 15.35757(6)  90.0000      91.42758(28) 90.0000      1318.014(12)  2022-07-06T15:46|NaNb13O33_300K_v5_atomsUaniso|noname|APS11BM_hist_2

data_NaNb13O33_300K_v5_atomsUaniso_pwd_0
# Information for histogram 0: PWDR PG3_49415.gsa Bank 2
_pd_proc_ls_profile_function
;
Von Dreele-Jorgenson-Windsor function parameters
   alpha, beta-0, beta-1, beta-q, sig-0, sig-1, sig-2, sig-q, X, Y:
    0.112, 0.004, -0.019, 0.098, -187.096, -821.532, 320.626, 744.262, -11.618, 2.441, 
;
_pd_block_id
   2022-07-06T15:46|NaNb13O33_300K_v5_atomsUaniso|noname|POWGEN2_hist_0

# Standard version of Instrument_Template template follows
#==============================================================================
# 9. INSTRUMENT CHARACTERIZATION

_exptl_special_details
; ?
;

# if regions of the data are excluded, the reason(s) are supplied here:
_pd_proc_info_excluded_regions
; ?
;

# The following item is used to identify the equipment used to record 
# the powder pattern when the diffractogram was measured at a laboratory 
# other than the authors' home institution, e.g. when neutron or synchrotron
# radiation is used.

_pd_instr_location
; ?
;
_pd_calibration_special_details           # description of the method used
                                          # to calibrate the instrument
; ?
;

_diffrn_source                    ?       
_diffrn_source_target             ?
_diffrn_source_type               ?
_diffrn_measurement_device_type   ?       
_diffrn_detector                  ?       
_diffrn_detector_type             ?       # make or model of detector

_pd_meas_scan_method              ?       # options are 'step', 'cont',
                                          # 'tof', 'fixed' or
                                          # 'disp' (= dispersive)
_pd_meas_special_details
;  ?
;

# The following two items identify the program(s) used (if appropriate).
_computing_data_collection        ?        
_computing_data_reduction         ?                   

# Describe any processing performed on the data, prior to refinement.
# For example: a manual Lp correction or a precomputed absorption correction
_pd_proc_info_data_reduction      ?

# The following item is used for angular dispersive measurements only.

_diffrn_radiation_monochromator   ?        

# The following items are used to define the size of the instrument.
# Not all distances are appropriate for all instrument types.

_pd_instr_dist_src/mono           ?
_pd_instr_dist_mono/spec          ?
_pd_instr_dist_src/spec           ?
_pd_instr_dist_spec/anal          ?
_pd_instr_dist_anal/detc          ?
_pd_instr_dist_spec/detc          ?

# 10. Specimen size and mounting information

# The next three fields give the specimen dimensions in mm.  The equatorial 
# plane contains the incident and diffracted beam.

_pd_spec_size_axial               ?       # perpendicular to 
                                          # equatorial plane

_pd_spec_size_equat               ?       # parallel to 
                                          # scattering vector 
                                          # in transmission

_pd_spec_size_thick               ?       # parallel to 
                                          # scattering vector 
                                          # in reflection

_pd_spec_mounting                         # This field should be
                                          # used to give details of the 
                                          # container.
; ?
;

_pd_spec_mount_mode               ?       # options are 'reflection' 
                                          # or 'transmission'
    
_pd_spec_shape                    ?       # options are 'cylinder' 
                                          # 'flat_sheet' or 'irregular'


_refine_ls_R_F_factor        0.03248
_refine_ls_R_Fsqd_factor     0.04628
_pd_proc_ls_prof_R_factor     0.05977
_pd_proc_ls_prof_wR_factor    0.05451
_gsas_proc_ls_prof_R_B_factor   0.05936
_gsas_proc_ls_prof_wR_B_factor  0.05508
_pd_proc_ls_prof_wR_expected  0.01269
_refine_ls_goodness_of_fit_all  4.30
_diffrn_radiation_probe  neutron
_pd_meas_2theta_fixed  90.000
_pd_proc_ls_background_function
;
Background function: "chebyschev-1" function with 9 terms:
    12.29(8), -6.45(14), 6.46(13), -3.43(12), 2.17(11), -1.64(11), 
    0.43(10), -0.45(9), -0.14(5), 
;
_diffrn_ambient_temperature  300
_diffrn_ambient_pressure  100

# STRUCTURE FACTOR TABLE
loop_
   _refln_index_h
   _refln_index_k
   _refln_index_l
   _refln_F_squared_meas
   _refln_F_squared_calc
   _refln_phase_calc
   _refln_d_spacing
   _gsas_i100_meas
  2    0    -2   0.0076     0.0066     0.0     6.40817  0.01   
  2    0    2    24.6227    23.6760    180.0   6.26103  31.37  
  4    0    0    6.6396     4.8431     180.0   5.60000  5.41   
  4    0    -1   152.4323   155.4441   0.0     5.30383  100.00 
  4    0    1    1.5888     1.6630     0.0     5.21950  0.98   
  0    0    3    1.8500     1.0342     180.0   5.11929  1.05   
  2    0    -3   0.0196     0.0174     0.0     4.70043  0.01   
  2    0    3    152.4173   155.0916   0.0     4.61275  57.21  
  4    0    -2   3.1090     3.5755     0.0     4.57923  1.13   
  4    0    2    2.2505     1.6155     180.0   4.47193  0.75   
  0    0    4    0.0078     0.0090     180.0   3.83947  0.00   
  4    0    -3   0.0046     0.0057     180.0   3.82616  0.00   
  1    1    0    282.4794   277.1633   0.0     3.77907  95.53  
  6    0    0    5.4727     5.2522     180.0   3.73334  0.88   
  4    0    3    14.2393    13.6946    0.0     3.73243  2.29   
  1    1    -1   57.2155    57.9029    0.0     3.67318  17.27  
  1    1    1    13.3637    13.3525    180.0   3.66603  4.00   
  2    0    -4   0.4298     0.4320     0.0     3.66004  0.06   
  6    0    -1   43.9440    45.3765    0.0     3.64860  6.46   
  6    0    1    0.8339     0.8629     0.0     3.60714  0.12   
  2    0    4    436.6515   448.4003   0.0     3.60455  61.11  
  3    1    0    11.9395    12.5101    180.0   3.41066  2.68   
  1    1    -2   10.5149    10.7733    180.0   3.39636  2.32   
  6    0    -2   414.0731   418.6089   0.0     3.39092  45.38  
  1    1    2    5.0760     5.2015     0.0     3.38507  1.11   
  3    1    -1   53.1983    50.0683    180.0   3.33759  10.95  
  6    0    2    0.0733     0.0684     0.0     3.32516  0.01   
  3    1    1    10.2901    9.7223     0.0     3.32156  2.08   
  4    0    -4   2.8811     2.0785     180.0   3.20408  0.25   
  4    0    4    5.3775     4.8721     180.0   3.13052  0.43   
  3    1    -2   2.1762     1.9779     180.0   3.13027  0.35   
  3    1    2    13.5989    13.0981    180.0   3.10396  2.09   
  0    0    5    9.3124     9.7989     180.0   3.07157  0.69   
  6    0    -3   18.9678    19.2775    180.0   3.05282  1.37   
  1    1    -3   4.2397     4.2142     0.0     3.04650  0.61   
  1    1    3    6.5967     6.1462     180.0   3.03430  0.93   
  6    0    3    0.5856     0.4045     180.0   2.98129  0.04   
  2    0    -5   10.5222    7.2928     0.0     2.98119  0.69   
  2    0    5    32.5818    31.6858    180.0   2.94356  2.03   
  5    1    0    9.9627     9.9882     180.0   2.91293  1.19   
  5    1    -1   38.6485    38.5475    0.0     2.87042  4.35   
  5    1    1    5.1689     4.9194     0.0     2.85346  0.57   
  3    1    -3   5.7733     5.4937     0.0     2.85342  0.63   
  3    1    3    30.4590    28.5783    0.0     2.82362  3.21   
  8    0    0    0.0090     0.0091     180.0   2.80000  0.00   
  8    0    -1   0.6544     0.3960     0.0     2.76678  0.03   
  8    0    1    3.0931     3.1800     180.0   2.74257  0.15   
  5    1    -2   6.5737     6.7018     0.0     2.73829  0.61   
  4    0    -5   6.0408     6.9161     180.0   2.72180  0.27   
  6    0    -4   11.7511    12.3349    0.0     2.71054  0.53   
  5    1    2    4.7125     4.8904     180.0   2.70905  0.42   
  1    1    -4   8.5678     8.2267     180.0   2.69898  0.75   
  1    1    4    1.6709     1.5782     0.0     2.68767  0.14   
  4    0    5    13.4376    14.4025    0.0     2.66524  0.56   
  8    0    -2   30.4850    30.8567    180.0   2.65192  1.25   
  6    0    4    2.4082     2.5669     0.0     2.64390  0.10   
  8    0    2    9.8338     8.5108     0.0     2.60975  0.38   
  3    1    -4   11.9149    10.0667    180.0   2.56441  0.85   
  0    0    6    1.6049     1.3469     0.0     2.55964  0.06   
  5    1    -3   0.1511     0.1462     0.0     2.54957  0.01   
  3    1    4    5.1341     4.5975     0.0     2.53561  0.35   
  5    1    3    0.0058     0.0050     180.0   2.51433  0.00   
  2    0    -6   11.2165    10.6400    0.0     2.50891  0.37   
  8    0    -3   39.9845    44.8196    180.0   2.48272  1.26   
  2    0    6    13.1227    14.7323    0.0     2.48192  0.41   
  7    1    0    1.5130     1.4008     180.0   2.45674  0.09   
  7    1    -1   1.5413     1.4366     0.0     2.43316  0.09   
  8    0    3    0.2264     0.2170     180.0   2.43121  0.01   
  7    1    1    4.1070     3.5245     0.0     2.41870  0.23   
  6    0    -5   2.1108     1.2536     180.0   2.40147  0.06   
  1    1    -5   3.7779     2.6838     0.0     2.38847  0.20   
  1    1    5    0.8074     0.6863     0.0     2.37867  0.04   
  7    1    -2   7.2663     6.7612     0.0     2.35299  0.37   
  4    0    -6   9.5864     9.1072     0.0     2.35022  0.24   
  6    0    5    0.0048     0.0052     180.0   2.34350  0.00   
  5    1    -4   1.3432     1.4787     180.0   2.33894  0.07   
  7    1    2    486.0454   486.2361   180.0   2.32703  23.63  
  4    0    6    52.0382    52.0811    180.0   2.30638  1.22   
  5    1    4    0.0503     0.0507     180.0   2.30276  0.00   
  3    1    -5   374.9169   374.7152   180.0   2.29544  17.26  
  8    0    -4   20.7163    22.5578    0.0     2.28962  0.47   
  3    1    5    0.0407     0.0291     0.0     2.26962  0.00   
  10   0    0    1.3762     1.0048     0.0     2.24000  0.03   
  8    0    4    0.8859     0.7997     0.0     2.23596  0.02   
  7    1    -3   1.1862     1.3354     0.0     2.23160  0.05   
  10   0    -1   9.9671     11.0016    180.0   2.22447  0.20   
  10   0    1    0.3756     0.2257     0.0     2.20871  0.01   
  7    1    3    0.5348     0.4374     180.0   2.19856  0.02   
  0    0    7    10.6698    9.4897     180.0   2.19398  0.20   
  10   0    -2   15.7052    15.2304    0.0     2.16492  0.29   
  2    0    -7   0.7530     0.7355     180.0   2.16324  0.01   
  2    0    7    14.4202    11.1339    180.0   2.14302  0.25   
  10   0    2    0.6727     0.5091     180.0   2.13613  0.01   
  6    0    -6   3.6050     2.7334     0.0     2.13606  0.06   
  5    1    -5   1.8802     1.5342     180.0   2.13091  0.06   
  1    1    -6   1.6254     1.0252     180.0   2.12342  0.05   
  1    1    6    1.9324     1.3873     180.0   2.11515  0.06   
  5    1    5    3.5482     3.6971     0.0     2.09673  0.11   
  8    0    -5   26.6729    28.1975    180.0   2.09540  0.43   
  9    1    0    1.4720     1.7810     180.0   2.08760  0.05   
  7    1    -4   0.9113     1.1026     0.0     2.08756  0.03   
  6    0    6    7.9085     9.5692     0.0     2.08701  0.12   
  9    1    -1   0.0837     0.0855     180.0   2.07436  0.00   
  10   0    -3   2008.1506  2042.4993  0.0     2.07117  30.64  
  9    1    1    1.5114     1.7904     0.0     2.06283  0.05   
  4    0    -7   6.6952     8.1022     180.0   2.06029  0.10   
  3    1    -6   7.2461     8.9028     0.0     2.05851  0.22   
  7    1    4    0.0179     0.0225     0.0     2.05164  0.00   
  8    0    5    7.3816     7.7426     180.0   2.04408  0.11   
  3    1    6    0.6380     0.6649     180.0   2.03615  0.02   
  10   0    3    1.3309     1.4296     0.0     2.03364  0.02   
  4    0    7    2131.0474  2173.4523  0.0     2.02574  29.75  
  9    1    -2   3.9923     4.0898     180.0   2.02522  0.11   
  9    1    2    34.5156    34.5961    0.0     2.00391  0.92   
  10   0    -4   19.3500    16.8238    180.0   1.95611  0.23   
  9    1    -3   4.0935     4.3485     180.0   1.94732  0.10   
  5    1    -6   6.1498     6.5243     0.0     1.93840  0.14   
  7    1    -5   0.1694     0.1845     0.0     1.93669  0.00   
  0    0    8    155.2024   160.4766   0.0     1.91973  1.75   
  9    1    3    11.2277    11.4741    180.0   1.91909  0.25   
  0    2    0    2996.5982  3005.8782  -0.0    1.91701  33.55  
  10   0    4    6.7047     6.8601     180.0   1.91416  0.07   
  8    0    -6   145.3733   151.0650   0.0     1.91308  1.61   
  6    0    -7   5.4860     5.7564     180.0   1.91245  0.06   
  5    1    6    2.2805     2.6388     180.0   1.90753  0.05   
  0    2    1    0.3136     0.4252     180.0   1.90225  0.01   
  7    1    5    1.3696     1.8822     0.0     1.90091  0.03   
  1    1    -7   2.0276     2.7868     0.0     1.90087  0.04   
  2    0    -8   0.6216     0.8527     180.0   1.90003  0.01   
  1    1    7    0.0871     0.0952     180.0   1.89395  0.00   
  2    2    0    16.6107    16.1812    -180.0  1.88953  0.35   
  2    0    8    58.5275    58.5443    180.0   1.88434  0.61   
  2    2    -1   8.2897     7.6660     180.0   1.87635  0.17   
  2    2    1    12.9683    12.1978    -0.0    1.87444  0.27   
  6    0    7    0.6843     0.6669     180.0   1.87129  0.01   
  12   0    0    118.5205   115.1204   0.0     1.86667  1.19   
  8    0    6    65.1283    63.2735    0.0     1.86621  0.65   
  0    2    2    0.6481     0.6175     -0.0    1.85993  0.01   
  12   0    -1   12.6812    11.8578    180.0   1.85858  0.13   
  3    1    -7   0.2213     0.2077     180.0   1.85480  0.00   
  9    1    -4   1.8610     1.7927     180.0   1.85031  0.04   
  12   0    1    191.5209   177.5289   0.0     1.84753  1.85   
  2    2    -2   0.0000     0.0000     -0.0    1.83659  0.00   
  3    1    7    16.1584    14.3857    0.0     1.83571  0.30   
  2    2    2    25.6433    23.2565    180.0   1.83302  0.48   
  10   0    -5   14.0551    12.6917    0.0     1.83169  0.13   
  4    0    -8   14.8413    13.0498    0.0     1.83002  0.14   
  12   0    -2   7.4424     5.3577     0.0     1.82430  0.07   
  9    1    4    14.2887    11.1919    0.0     1.81816  0.26   
  4    2    0    6.1392     5.3659     -180.0  1.81369  0.11   
  12   0    2    6.1419     6.2213     180.0   1.80357  0.05   
  4    2    -1   141.2527   143.0502   -0.0    1.80286  2.47   
  4    0    8    189.3889   192.3926   0.0     1.80228  1.66   
  4    2    1    1.7951     1.9127     0.0     1.79948  0.03   
  11   1    0    1.1243     1.2226     180.0   1.79844  0.02   
  0    2    3    1.0494     1.1600     -180.0  1.79527  0.02   
  11   1    -1   6.2702     6.5434     0.0     1.79078  0.11   
  7    1    -6   27.1331    27.9467    180.0   1.78961  0.46   
  10   0    5    134.8746   138.2878   0.0     1.78877  1.14   
  11   1    1    76.8492    79.1810    180.0   1.78171  1.28   
  2    2    -3   0.0343     0.0369     -0.0    1.77506  0.00   
  2    2    3    145.2873   145.9345   0.0     1.77022  2.37   
  4    2    -2   2.7776     2.7791     0.0     1.76831  0.05   
  12   0    -3   19.4868    19.4904    0.0     1.76794  0.16   
  5    1    -7   0.2816     0.2797     180.0   1.76629  0.00   
  4    2    2    2.3688     2.2637     -180.0  1.76194  0.04   
  11   1    -2   30.0118    28.7158    180.0   1.75966  0.48   
  7    1    6    53.8625    53.1460    180.0   1.75575  0.85   
  8    0    -7   310.7177   298.6298   0.0     1.74823  2.41   
  9    1    -5   1.9050     1.9764     0.0     1.74358  0.03   
  11   1    2    0.5560     0.5734     180.0   1.74257  0.01   
  12   0    3    2.7465     2.7625     0.0     1.73983  0.02   
  5    1    7    729.1492   734.0768   0.0     1.73902  11.06  
  6    0    -8   6.5849     7.8859     0.0     1.72480  0.05   
  0    2    4    0.2234     0.2520     180.0   1.71511  0.00   
  1    1    -8   20.0910    22.5073    180.0   1.71447  0.29   
  4    2    -3   0.0278     0.0309     -0.0    1.71392  0.00   
  9    1    5    54.7240    56.5977    180.0   1.71005  0.78   
  1    1    8    28.8628    29.5472    180.0   1.70866  0.41   
  11   1    -3   1013.3078  1037.3817  0.0     1.70857  14.32  
  10   0    -6   24.1485    25.1521    180.0   1.70686  0.17   
  8    0    7    10.1525    10.6580    180.0   1.70647  0.07   
  0    0    9    97.3222    102.2475   0.0     1.70643  0.68   
  6    2    0    4.6258     4.9897     -180.0  1.70533  0.06   
  4    2    3    10.8700    11.7511    0.0     1.70524  0.15   
  2    2    -4   0.2744     0.3064     0.0     1.69818  0.00   
  6    2    -1   39.1161    42.0758    0.0     1.69703  0.54   
  12   0    -4   82.0665    84.1481    0.0     1.69546  0.56   
  2    0    -9   250.1207   248.0179   0.0     1.69325  1.70   
  6    2    1    0.8932     0.8854     -0.0    1.69280  0.01   
  2    2    4    415.5340   412.2437   -0.0    1.69254  5.65   
  6    0    8    10.0617    10.2163    0.0     1.69022  0.07   
  11   1    3    3.3305     3.1132     0.0     1.68523  0.04   
  3    1    -8   0.0254     0.0248     180.0   1.68113  0.00   
  2    0    9    9.7693     9.6151     180.0   1.68074  0.06   
  6    2    -2   381.9960   382.6323   -0.0    1.66879  4.91   
  10   0    6    337.8083   341.9312   0.0     1.66525  2.15   
  3    1    8    76.2331    77.4541    0.0     1.66486  0.97   
  12   0    4    1.3899     1.4608     180.0   1.66258  0.01   
  6    2    2    0.0127     0.0137     0.0     1.66078  0.00   
  7    1    -7   0.1608     0.1366     180.0   1.65218  0.00   
  4    2    -4   2.6885     2.5478     180.0   1.64505  0.03   
  4    0    -9   7.2325     6.8496     180.0   1.64378  0.04   
  11   1    -4   100.8346   95.0874    0.0     1.64256  1.22   
  4    2    4    6.3446     6.3772     -180.0  1.63484  0.08   
  9    1    -6   19.4713    19.5461    180.0   1.63458  0.23   
  0    2    5    10.4442    10.0289    180.0   1.62627  0.12   
  6    2    -3   18.2844    18.0788    180.0   1.62347  0.21   
  4    0    9    36.3716    35.8787    180.0   1.62111  0.21   
  7    1    7    20.6209    20.3409    180.0   1.62110  0.24   
  11   1    4    2.5353     2.3722     180.0   1.61504  0.03   
  5    1    -8   0.3881     0.3628     0.0     1.61499  0.00   
  12   0    -5   12.5533    11.3151    180.0   1.61312  0.07   
  6    2    3    0.3486     0.3105     180.0   1.61243  0.00   
  2    2    -5   8.6436     7.6986     -0.0    1.61242  0.10   
  2    2    5    32.3527    28.5834    -180.0  1.60638  0.36   
  8    0    -8   10.8444    9.6585     180.0   1.60204  0.06   
  9    1    6    61.8612    54.9965    0.0     1.60147  0.67   
  14   0    0    163.7028   146.1898   0.0     1.60000  0.89   
  14   0    -1   23.7688    23.1010    180.0   1.59549  0.13   
  5    1    8    2.2161     2.0152     180.0   1.59114  0.02   
  14   0    1    23.1120    20.1345    180.0   1.58732  0.12   
  10   0    -7   26.1069    22.7429    0.0     1.58728  0.14   
  8    2    0    0.0561     0.0457     -180.0  1.58180  0.00   
  12   0    5    47.6852    44.1861    180.0   1.57785  0.25   
  8    2    -1   0.7010     0.6676     -0.0    1.57574  0.01   
  14   0    -2   3.1728     2.9908     0.0     1.57421  0.02   
  13   1    0    96.2275    89.7109    0.0     1.57165  0.97   
  8    2    1    2.7332     2.5543     -180.0  1.57123  0.03   
  4    2    -5   5.4629     5.1789     -180.0  1.56729  0.05   
  13   1    -1   7.1920     6.8055     180.0   1.56710  0.07   
  11   1    -5   1.7212     1.6284     180.0   1.56708  0.02   
  6    0    -9   37.5038    35.3850    180.0   1.56681  0.19   
  8    0    8    8.8098     8.2086     0.0     1.56526  0.04   
  6    2    -4   11.3955    10.6124    -0.0    1.56513  0.11   
  13   1    1    33.0423    29.6093    0.0     1.55991  0.32   
  14   0    2    15.9374    14.2435    0.0     1.55863  0.08   
  1    1    -9   173.0603   155.2849   0.0     1.55768  1.69   
  4    2    5    16.4176    14.8995    0.0     1.55626  0.16   
  8    2    -2   37.4451    34.2292    -180.0  1.55360  0.36   
  1    1    9    0.0094     0.0086     180.0   1.55278  0.00   
  6    2    4    2.1174     1.9311     -0.0    1.55198  0.02   
  10   0    7    14.2895    12.0914    180.0   1.54824  0.07   
  13   1    -2   7.8190     6.2025     0.0     1.54665  0.07   
  8    2    2    11.5497    8.6951     0.0     1.54499  0.11   
  14   0    -3   6.3350     5.4045     180.0   1.53809  0.03   
  6    0    9    11.0368    9.4298     180.0   1.53758  0.05   
  11   1    5    69.6018    59.5491    0.0     1.53731  0.64   
  0    0    10   0.0047     0.0041     0.0     1.53579  0.00   
  0    2    6    1.2157     1.0806     0.0     1.53439  0.01   
  3    1    -9   5.7623     5.2624     180.0   1.53307  0.05   
  13   1    2    23.7300    21.7436    180.0   1.53291  0.22   
  9    1    -7   183.8632   173.1150   0.0     1.52839  1.66   
  7    1    -8   5.8652     5.6642     0.0     1.52690  0.05   
  2    0    -10  0.0624     0.0605     180.0   1.52667  0.00   
  12   0    -6   11.9325    11.6255    0.0     1.52641  0.05   
  2    2    -6   8.7858     8.6012     -0.0    1.52325  0.08   
  3    1    9    12.8578    12.7038    180.0   1.51918  0.11   
  8    2    -3   45.6097    43.5350    -180.0  1.51733  0.40   
  2    2    6    14.6032    13.9000    -0.0    1.51715  0.13   
  2    0    10   2.7490     2.5918     0.0     1.51647  0.01   
  14   0    3    52.7749    49.7299    180.0   1.51644  0.23   
  13   1    -3   18.6482    16.0105    180.0   1.51211  0.16   
  8    2    3    0.3530     0.1889     180.0   1.50534  0.00   
  7    1    8    19.0896    15.1128    0.0     1.49884  0.16   
  6    2    -5   1.5273     1.2412     -180.0  1.49820  0.01   
  9    1    7    2.4254     2.0574     180.0   1.49683  0.02   
  13   1    3    23.5556    20.4838    0.0     1.49296  0.19   
  12   0    6    1.2100     1.0869     180.0   1.49064  0.00   
  4    0    -10  75.5886    67.9270    180.0   1.49059  0.31   
  14   0    -4   22.5793    20.3288    0.0     1.49013  0.09   
  11   1    -6   0.1091     0.0910     180.0   1.48699  0.00   
  4    2    -6   10.6656    8.0977     -0.0    1.48551  0.09   
  6    2    5    0.0024     0.0017     0.0     1.48381  0.00   
  5    1    -9   5.8665     3.9577     180.0   1.48289  0.05   
  10   0    -8   1.3879     1.2003     180.0   1.47593  0.01   
  4    2    6    56.6986    51.3493    -180.0  1.47425  0.44   
  8    0    -9   12.2557    11.3093    0.0     1.47354  0.05   
  4    0    10   15.0428    14.5215    0.0     1.47178  0.06   
  8    2    -4   20.8119    21.1202    -0.0    1.46984  0.16   
  13   1    -4   59.8787    60.7602    180.0   1.46623  0.46   
  14   0    4    1036.1852  1014.2656  0.0     1.46401  3.95   
  5    1    9    2.6804     2.6488     0.0     1.46210  0.02   
  11   1    6    48.5382    41.6520    0.0     1.45654  0.36   
  10   2    0    0.5543     0.4741     -0.0    1.45646  0.00   
  8    2    4    0.8620     0.7050     0.0     1.45535  0.01   
  10   2    -1   11.2490    8.8022     -180.0  1.45217  0.08   
  10   2    1    0.1010     0.0748     -0.0    1.44776  0.00   
  0    2    7    8.4367     8.6390     180.0   1.44358  0.06   
  13   1    4    79.5397    83.4313    180.0   1.44307  0.57   
  8    0    9    2.6015     2.9379     180.0   1.44129  0.01   
  10   0    8    0.5535     0.6517     0.0     1.44005  0.00   
  12   0    -7   0.2381     0.2831     0.0     1.43952  0.00   
  10   2    -2   11.1017    11.9127    -0.0    1.43521  0.08   
  2    2    -7   0.3692     0.3882     180.0   1.43472  0.00   
  14   0    -5   14.1935    14.5014    180.0   1.43372  0.05   
  6    0    -10  2136.4649  2168.1606  0.0     1.43291  7.47   
  2    2    7    9.8156     10.8623    180.0   1.42878  0.07   
  9    1    -8   0.1299     0.1469     0.0     1.42802  0.00   
  10   2    2    0.8716     1.0288     -180.0  1.42673  0.01   
  6    2    -6   1.1813     1.3953     -0.0    1.42671  0.01   
  1    1    -10  0.5383     0.6622     180.0   1.42487  0.00   
  1    1    10   1.5204     1.4932     0.0     1.42070  0.01   
  8    2    -5   23.5997    25.3803    -180.0  1.41440  0.16   
  7    1    -9   14.4245    15.5717    180.0   1.41424  0.10   
  13   1    -5   0.5150     0.5873     180.0   1.41220  0.00   
  6    2    6    6.2424     7.1500     0.0     1.41181  0.04   
  6    0    10   26.5148    27.0944    0.0     1.40802  0.09   
  10   2    -3   1859.8376  1879.0883  0.0     1.40688  12.08  
  3    1    -10  0.4637     0.4702     180.0   1.40637  0.00   
  11   1    -7   9.0855     9.2454     180.0   1.40611  0.06   
  14   0    5    125.0905   131.6279   0.0     1.40476  0.40   
  12   0    7    0.3889     0.4120     0.0     1.40456  0.00   
  4    2    -7   6.7088     7.4077     -180.0  1.40345  0.04   
  16   0    0    0.0400     0.0503     180.0   1.40000  0.00   
  9    1    8    0.4382     0.5477     0.0     1.39860  0.00   
  8    2    5    5.1227     6.3536     180.0   1.39830  0.03   
  16   0    -1   5.4367     6.5343     0.0     1.39737  0.02   
  0    0    11   0.3187     0.3632     180.0   1.39617  0.00   
  10   2    3    1.4628     1.5658     -0.0    1.39494  0.01   
  3    1    10   1.0150     1.0621     0.0     1.39444  0.01   
  4    2    7    1987.5555  2001.5394  0.0     1.39238  12.39  
  15   1    0    3.4519     3.5243     0.0     1.39151  0.02   
  16   0    1    10.9905    11.3568    0.0     1.39109  0.03   
  2    0    -11  0.6804     0.7442     0.0     1.38970  0.00   
  7    1    9    4.2166     4.7362     180.0   1.38913  0.03   
  15   1    -1   1.0432     1.1934     180.0   1.38873  0.01   
  13   1    5    9.9268     12.4040    180.0   1.38642  0.06   
  16   0    -2   1.8479     2.1107     0.0     1.38339  0.01   
  15   1    1    2.7947     3.1405     180.0   1.38295  0.02   
  2    0    11   2.6875     2.9627     180.0   1.38123  0.01   
  11   1    7    3.1514     3.8768     180.0   1.37611  0.02   
  15   1    -2   0.0943     0.1170     180.0   1.37482  0.00   
  10   0    -9   6.0320     7.1102     180.0   1.37401  0.02   
  14   0    -6   16.7984    16.8136    0.0     1.37219  0.05   
  16   0    2    1.5431     1.4895     180.0   1.37129  0.00   
  10   2    -4   17.9987    17.0410    180.0   1.36915  0.10   
  5    1    -10  46.2577    43.1564    0.0     1.36770  0.27   
  15   1    2    4.8228     4.7471     0.0     1.36367  0.03   
  4    0    -11  12.0874    11.8327    0.0     1.36269  0.03   
  8    0    -10  0.1063     0.1020     180.0   1.36090  0.00   
  16   0    -3   14.1002    13.4869    180.0   1.35905  0.04   
  0    2    8    152.2646   145.2275   -0.0    1.35649  0.85   
  12   0    -8   7.0583     6.6717     0.0     1.35527  0.02   
  10   2    4    7.9175     7.4100     180.0   1.35452  0.04   
  8    2    -6   148.3969   137.8163   -0.0    1.35414  0.83   
  6    2    -7   6.7850     6.2653     -180.0  1.35391  0.04   
  13   1    -6   10.3444    9.2576     0.0     1.35310  0.06   
  15   1    -3   2.0094     1.4479     180.0   1.35074  0.01   
  5    1    10   3.5684     2.3836     180.0   1.34955  0.02   
  2    2    -8   1.6671     1.1125     180.0   1.34949  0.01   
  4    0    11   16.9086    13.2897    180.0   1.34685  0.05   
  2    2    8    70.1022    62.6982    -180.0  1.34383  0.38   
  16   0    3    54.1483    50.4979    0.0     1.34194  0.15   
  14   0    6    38.7829    36.2144    180.0   1.34181  0.10   
  10   0    9    0.8393     0.7857     180.0   1.34141  0.00   
  6    2    7    1.2546     1.1773     180.0   1.33907  0.01   
  12   2    0    107.5742   102.1115   -0.0    1.33738  0.57   
  8    2    6    56.5629    53.7712    -0.0    1.33721  0.30   
  15   1    3    0.6698     0.6516     180.0   1.33497  0.00   
  9    1    -9   0.0251     0.0244     0.0     1.33493  0.00   
  12   2    -1   10.5241    10.2944    180.0   1.33439  0.06   
  8    0    10   41.5635    41.0964    0.0     1.33262  0.11   
  12   2    1    169.2586   165.0402   -0.0    1.33029  0.88   
  11   1    -8   0.6574     0.6931     180.0   1.32711  0.00   
  13   1    6    9.4562     10.1478    180.0   1.32597  0.05   
  16   0    -4   81.9027    87.8941    0.0     1.32596  0.21   
  10   2    -5   12.3061    13.0487    0.0     1.32434  0.06   
  4    2    -8   11.6017    12.1579    -0.0    1.32371  0.06   
  12   0    8    7.0440     6.8879     180.0   1.32195  0.02   
  12   2    -2   5.1182     4.9142     -0.0    1.32154  0.03   
  6    0    -11  38.9362    35.9347    0.0     1.31853  0.10   
  15   1    -4   0.1834     0.1709     180.0   1.31807  0.00   
  7    1    -10  295.8680   279.4087   0.0     1.31360  1.46   
  12   2    2    6.5220     6.1586     -180.0  1.31359  0.03   
  4    2    8    183.1694   172.3085   -0.0    1.31309  0.90   
  1    1    -11  0.9464     0.8753     0.0     1.31144  0.00   
  14   0    -7   23.5797    22.1462    180.0   1.30835  0.06   
  9    1    9    1.2448     1.1723     180.0   1.30788  0.01   
  1    1    11   0.1720     0.1620     180.0   1.30786  0.00   
  10   2    5    137.7199   129.7197   0.0     1.30784  0.67   
  16   0    4    185.7577   178.5452   0.0     1.30488  0.45   
  12   2    -3   15.5466    15.8856    0.0     1.29963  0.07   
  15   1    4    1113.7942  1126.2954  0.0     1.29862  5.25   
  11   1    8    8.2989     8.3834     0.0     1.29831  0.04   
  3    1    -11  8.8702     9.0100     0.0     1.29728  0.04   
  6    0    11   288.3523   293.3858   0.0     1.29716  0.68   
  8    2    -7   278.5453   277.4804   -0.0    1.29174  1.29   
  13   1    -7   6.9901     6.9614     180.0   1.29162  0.03   
  7    1    10   0.7289     0.7264     180.0   1.29122  0.00   
  12   2    3    2.9697     3.0733     0.0     1.28834  0.01   
  3    1    11   12.2905    12.7619    180.0   1.28698  0.06   
  16   0    -5   208.8111   214.1826   0.0     1.28606  0.47   
  6    2    -8   9.2930     7.5832     -0.0    1.28220  0.04   
  10   0    -10  0.0749     0.0599     0.0     1.28163  0.00   
  0    0    12   50.7185    43.3576    180.0   1.27982  0.11   
  15   1    -5   20.6879    19.7210    180.0   1.27871  0.09   
  14   0    7    1.8159     1.8735     0.0     1.27769  0.00   
  1    3    0    214.8043   231.8090   0.0     1.27593  0.94   
  12   0    -9   4.3633     4.6972     0.0     1.27539  0.01   
  2    0    -12  4.5979     4.9370     0.0     1.27513  0.01   
  10   2    -6   24.5453    26.2389    180.0   1.27478  0.11   
  8    2    7    9.5572     10.1932    180.0   1.27462  0.04   
  0    2    9    89.5992    95.5416    0.0     1.27460  0.39   
  1    3    -1   43.6201    44.3553    0.0     1.27170  0.19   
  1    3    1    12.0864    12.1906    180.0   1.27140  0.05   
  12   2    -4   74.9044    72.6337    -0.0    1.27001  0.32   
  2    2    -9   242.0910   229.4784   0.0     1.26908  1.04   
  2    0    12   13.9752    12.8030    0.0     1.26799  0.03   
  6    2    8    10.5066    9.5534     -0.0    1.26780  0.05   
  5    1    -11  10.8031    9.5114     180.0   1.26704  0.05   
  13   1    7    2.3758     2.0939     0.0     1.26414  0.01   
  2    2    9    9.4384     8.3837     180.0   1.26379  0.04   
  16   0    5    2.5624     2.2765     0.0     1.26211  0.01   
  8    0    -11  4.5352     4.0274     0.0     1.26207  0.01   
  3    3    0    10.1946    9.1426     180.0   1.25969  0.04   
  1    3    -2   9.0232     8.2471     180.0   1.25896  0.04   
  1    3    2    5.4457     5.0539     0.0     1.25839  0.02   
  10   2    6    331.9091   311.6889   -0.0    1.25716  1.37   
  15   1    5    8.7486     8.1390     0.0     1.25660  0.04   
  12   2    4    1.9217     1.7570     -180.0  1.25601  0.01   
  3    3    -1   56.2262    51.2172    180.0   1.25590  0.23   
  3    3    1    9.0863     8.0716     0.0     1.25504  0.04   
  4    0    -12  5.2387     4.6201     180.0   1.25446  0.01   
  10   0    10   9.1957     8.4575     180.0   1.25221  0.02   
  11   1    -9   2.8785     2.6593     180.0   1.25170  0.01   
  5    1    11   37.7254    34.9305    180.0   1.25115  0.15   
  9    1    -10  5.0505     4.7820     180.0   1.24960  0.02   
  4    2    -9   7.3038     7.1558     180.0   1.24785  0.03   
  17   1    0    34.3856    34.1174    180.0   1.24611  0.14   
  18   0    0    2.9589     2.9175     180.0   1.24445  0.01   
  14   0    -8   21.2079    20.9045    180.0   1.24442  0.04   
  17   1    -1   480.8428   473.8407   180.0   1.24439  1.91   
  12   0    9    4.8564     4.7705     180.0   1.24414  0.01   
  3    3    -2   0.5676     0.5558     180.0   1.24391  0.00   
  18   0    -1   25.9939    25.1287    180.0   1.24287  0.05   
  3    3    2    10.3158    9.9838     180.0   1.24224  0.04   
  16   0    -6   6.4630     6.3922     180.0   1.24136  0.01   
  4    0    12   8.8406     8.8837     180.0   1.24096  0.02   
  17   1    1    21.1158    21.8974    0.0     1.23968  0.08   
  1    3    -3   2.9108     2.9586     0.0     1.23847  0.01   
  18   0    1    2.9390     2.9262     0.0     1.23790  0.01   
  4    2    9    31.9375    31.7232    180.0   1.23784  0.12   
  1    3    3    6.8313     6.7262     180.0   1.23765  0.03   
  8    0    11   0.0706     0.0681     0.0     1.23721  0.00   
  17   1    -2   34.6173    32.9981    0.0     1.23463  0.13   
  15   1    -6   17.5574    16.7476    0.0     1.23461  0.07   
  12   2    -5   10.7559    10.4447    180.0   1.23427  0.04   
  18   0    -2   1.3889     1.4246     180.0   1.23328  0.00   
  13   1    -8   398.9779   411.5774   180.0   1.22986  1.51   
  8    2    -8   9.3107     9.5836     -180.0  1.22929  0.04   
  5    3    0    8.2977     8.5444     180.0   1.22898  0.03   
  14   2    0    127.4763   131.8536   -0.0    1.22837  0.48   
  14   2    -1   21.2792    22.1378    180.0   1.22632  0.08   
  5    3    -1   30.9543    31.8132    0.0     1.22573  0.12   
  17   1    2    0.1168     0.1193     180.0   1.22547  0.00   
  9    1    10   3.0064     3.0351     0.0     1.22493  0.01   
  11   1    9    595.1683   595.6903   180.0   1.22451  2.22   
  5    3    1    3.3334     3.3296     0.0     1.22440  0.01   
  3    3    -3   3.5022     3.4980     0.0     1.22439  0.01   
  7    1    -11  400.7308   397.0549   0.0     1.22394  1.49   
  18   0    2    4.5847     4.5195     180.0   1.22362  0.01   
  14   2    1    20.2804    19.7259    180.0   1.22260  0.08   
  10   2    -7   21.0645    20.4846    0.0     1.22258  0.08   
  3    3    3    24.5439    23.7953    0.0     1.22201  0.09   
  6    0    -12  0.0028     0.0027     0.0     1.22001  0.00   
  12   2    5    46.7630    45.1730    180.0   1.21826  0.17   
  17   1    -3   9.0559     8.8567     180.0   1.21736  0.03   
  14   2    -2   2.8693     2.8682     -0.0    1.21658  0.01   
  18   0    -3   0.0810     0.0819     180.0   1.21620  0.00   
  16   0    6    6.4044     6.5678     180.0   1.21561  0.01   
  5    3    -2   6.8795     7.0910     0.0     1.21483  0.02   
  14   0    8    1.2696     1.3037     0.0     1.21431  0.00   
  1    1    -12  15.8442    16.1599    -180.0  1.21374  0.06   
  6    2    -9   33.6151    33.9581    180.0   1.21316  0.12   
  8    2    8    7.3498     7.3192     0.0     1.21244  0.03   
  5    3    2    3.6298     3.6021     180.0   1.21224  0.01   
  1    3    -4   6.2338     6.1177     180.0   1.21134  0.02   
  15   1    6    9.4232     9.2147     180.0   1.21080  0.03   
  1    1    12   573.5610   560.3520   -180.0  1.21065  2.04   
  1    3    4    1.7867     1.7417     0.0     1.21031  0.01   
  14   2    2    13.3331    12.8797    -0.0    1.20935  0.05   
  10   2    7    10.5913    10.5439    -180.0  1.20448  0.04   
  17   1    3    5.9257     5.8808     180.0   1.20426  0.02   
  7    1    11   111.5040   110.2786   0.0     1.20400  0.39   
  13   1    8    31.5526    30.5014    180.0   1.20278  0.11   
  3    1    -12  0.2860     0.2762     -180.0  1.20275  0.00   
  18   0    3    5.8785     5.5968     0.0     1.20238  0.01   
  6    0    12   1.0915     0.9984     0.0     1.20152  0.00   
  12   0    -10  0.0596     0.0534     180.0   1.20074  0.00   
  14   2    -3   5.3887     4.8707     -180.0  1.19968  0.02   
  6    2    9    9.0401     8.1940     180.0   1.19944  0.03   
  0    2    10   0.0080     0.0073     -0.0    1.19858  0.00   
  3    3    -4   7.5514     6.8691     180.0   1.19841  0.03   
  10   0    -11  32.0883    29.1875    0.0     1.19833  0.05   
  5    3    -3   0.0072     0.0065     0.0     1.19688  0.00   
  3    3    4    5.1113     4.6828     0.0     1.19543  0.02   
  2    2    -10  0.2009     0.1871     -180.0  1.19424  0.00   
  12   2    -6   10.8709    10.1330    -0.0    1.19411  0.04   
  3    1    12   38.5674    35.9217    -0.0    1.19378  0.13   
  16   0    -7   1.9843     1.8476     0.0     1.19375  0.00   
  17   1    -4   9.4066     8.7357     0.0     1.19353  0.03   
  5    3    3    0.1746     0.1612     180.0   1.19318  0.00   
  18   0    -4   2.3891     2.2019     0.0     1.19256  0.00   
  2    2    10   1.9878     2.0978     -0.0    1.18934  0.01   
  14   2    3    42.7254    45.1041    180.0   1.18932  0.14   
  15   1    -7   29.9246    32.5854    180.0   1.18762  0.10   
  7    3    0    0.7664     0.8405     180.0   1.18685  0.00   
  7    3    -1   1.4614     1.5711     0.0     1.18417  0.00   
  7    3    1    2.6363     2.5052     0.0     1.18249  0.01   
  14   0    -9   5.5940     5.0371     0.0     1.18196  0.01   
  0    0    13   0.1703     0.1462     0.0     1.18137  0.00   
  11   1    -10  0.0511     0.0426     0.0     1.18078  0.00   
  1    3    -5   1.8527     1.5444     0.0     1.17891  0.01   
  5    1    -12  16.4666    13.8160    -0.0    1.17877  0.05   
  2    0    -13  4.1121     3.6505     0.0     1.17792  0.01   
  1    3    5    0.3601     0.3248     0.0     1.17772  0.00   
  17   1    4    6.3366     5.9943     180.0   1.17714  0.02   
  12   2    6    1.1488     1.1179     -180.0  1.17675  0.00   
  4    2    -10  72.1630    70.3351    -180.0  1.17673  0.23   
  14   2    -4   16.3835    16.2018    -0.0    1.17650  0.05   
  18   0    4    11.0446    11.5469    180.0   1.17526  0.02   
  8    0    -12  3.8569     4.0501     180.0   1.17511  0.01   
  7    3    -2   5.5898     5.9189     0.0     1.17457  0.02   
  5    3    -4   1.0021     1.0162     180.0   1.17281  0.00   
  9    1    -11  109.3337   108.2312   180.0   1.17191  0.34   
  10   0    11   0.9005     0.8903     0.0     1.17183  0.00   
  2    0    13   57.6704    57.0073    0.0     1.17182  0.09   
  12   0    10   47.4370    46.8469    0.0     1.17175  0.07   
  7    3    2    396.4837   389.5862   180.0   1.17130  1.24   
  10   2    -8   1.7913     1.7454     -180.0  1.16947  0.01   
  13   1    -9   48.8418    47.5787    0.0     1.16935  0.15   
  8    2    -9   12.0521    11.7601    0.0     1.16828  0.04   
  5    3    4    0.0347     0.0339     180.0   1.16816  0.00   
  4    2    10   12.1259    11.9909    -0.0    1.16741  0.04   
  3    3    -5   307.2121   304.9681   180.0   1.16721  0.95   
  16   0    7    40.6666    40.4603    0.0     1.16709  0.06   
  5    1    12   3.9934     3.9666     -0.0    1.16479  0.01   
  17   1    -5   220.0564   217.3417   0.0     1.16430  0.67   
  3    3    5    0.0481     0.0471     180.0   1.16377  0.00   
  14   2    4    940.9681   917.3080   0.0     1.16351  2.86   
  18   0    -5   0.2136     0.2082     0.0     1.16351  0.00   
  15   1    7    13.1905    12.6451    0.0     1.16295  0.04   
  4    0    -13  18.0158    16.5320    0.0     1.16179  0.03   
  7    3    -3   1.5150     1.0255     0.0     1.15855  0.00   
  11   1    10   9.5025     8.5798     180.0   1.15541  0.03   
  7    3    3    0.2669     0.2945     180.0   1.15385  0.00   
  8    0    12   11.8796    14.0859    0.0     1.15319  0.02   
  14   0    9    2.6981     3.2639     0.0     1.15295  0.00   
  8    2    9    2.3145     2.8658     180.0   1.15201  0.01   
  10   2    8    0.3609     0.4386     -0.0    1.15138  0.00   
  12   2    -7   0.2838     0.3405     0.0     1.15111  0.00   
  4    0    13   4.9471     5.5846     180.0   1.15016  0.01   
  9    1    11   0.0644     0.0694     180.0   1.14950  0.00   
  14   2    -5   12.4793    12.7904    -180.0  1.14814  0.04   
  6    2    -10  1949.9760  1985.0787  -0.0    1.14772  5.61   
  17   1    5    11.6154    11.7886    0.0     1.14535  0.03   
  16   0    -8   0.6990     0.7189     180.0   1.14481  0.00   
  7    1    -12  17.0003    17.6507    -180.0  1.14404  0.05   
  5    3    -5   1.1956     1.2410     180.0   1.14373  0.00   
  18   0    5    9.2482     9.5934     0.0     1.14351  0.01   
  13   1    9    191.7129   198.7856   0.0     1.14318  0.54   
  1    3    -6   0.7886     0.8217     180.0   1.14257  0.00   
  1    3    6    0.7237     0.7961     180.0   1.14128  0.00   
  15   1    -8   0.9944     1.2952     180.0   1.13929  0.00   
  5    3    5    2.2413     2.8669     0.0     1.13836  0.01   
  9    3    0    1.0051     1.1922     180.0   1.13689  0.00   
  7    3    -4   0.9125     1.0823     0.0     1.13688  0.00   
  6    2    10   19.9289    23.8132    -0.0    1.13481  0.05   
  9    3    -1   0.0762     0.0907     180.0   1.13473  0.00   
  6    0    -13  0.4199     0.4933     180.0   1.13448  0.00   
  14   2    5    105.9034   118.3114   -0.0    1.13310  0.29   
  12   2    7    0.4882     0.5444     -0.0    1.13300  0.00   
  9    3    1    1.4493     1.6131     0.0     1.13284  0.00   
  3    3    -6   8.2659     9.2173     0.0     1.13212  0.02   
  12   0    -11  0.0232     0.0261     180.0   1.13163  0.00   
  7    3    4    0.0000     0.0000     180.0   1.13097  0.00   
  17   1    -6   7.5765     8.7985     0.0     1.13093  0.02   
  16   2    0    0.1610     0.1901     180.0   1.13060  0.00   
  18   0    -6   0.0129     0.0154     0.0     1.13031  0.00   
  16   2    -1   4.7964     5.7367     0.0     1.12921  0.01   
  1    1    -13  3.4464     4.0689     0.0     1.12891  0.01   
  0    2    11   0.2761     0.3205     -180.0  1.12858  0.00   
  3    3    6    0.0979     0.1124     180.0   1.12836  0.00   
  19   1    0    77.9739    82.3711    180.0   1.12688  0.21   
  9    3    -2   4.0441     4.1760     180.0   1.12649  0.01   
  7    1    12   10.7469    10.9596    -180.0  1.12625  0.03   
  1    1    13   41.4745    42.2124    0.0     1.12622  0.11   
  16   2    1    11.0386    11.0570    -0.0    1.12589  0.03   
  19   1    -1   108.8112   108.5929   0.0     1.12581  0.29   
  2    2    -11  0.6936     0.6745     -0.0    1.12515  0.00   
  10   0    -12  0.0017     0.0016     0.0     1.12335  0.00   
  9    3    2    36.8387    35.3592    0.0     1.12278  0.10   
  14   0    -10  2.5063     2.3811     180.0   1.12202  0.00   
  19   1    1    46.2645    43.8324    0.0     1.12191  0.12   
  16   2    -2   1.7865     1.6872     -0.0    1.12180  0.00   
  2    2    11   2.5896     2.3975     -180.0  1.12064  0.01   
  3    1    -13  10.7839    10.1285    180.0   1.12025  0.03   
  20   0    0    3.0751     2.9347     180.0   1.12000  0.00   
  20   0    -1   7.9684     8.2909     0.0     1.11906  0.01   
  19   1    -2   1.1423     1.2158     0.0     1.11877  0.00   
  6    0    13   0.8346     0.9112     180.0   1.11835  0.00   
  16   0    8    54.4182    60.2986    0.0     1.11798  0.07   
  10   2    -9   5.4581     5.9845     180.0   1.11678  0.01   
  14   2    -6   15.2059    15.8626    0.0     1.11580  0.04   
  16   2    2    1.7081     1.7505     180.0   1.11531  0.00   
  20   0    1    1.0649     1.0832     180.0   1.11502  0.00   
  11   1    -11  7.2970     7.3813     180.0   1.11478  0.02   
  15   1    8    148.9073   149.4227   180.0   1.11444  0.38   
  9    3    -3   7.2547     7.0080     180.0   1.11253  0.02   
  3    1    13   4.8564     4.6966     180.0   1.11240  0.01   
  20   0    -2   72.6485    70.4020    0.0     1.11224  0.09   
  19   1    2    118.2158   116.2795   180.0   1.11114  0.30   
  13   1    -10  1.2223     1.2023     180.0   1.11111  0.00   
  5    3    -6   6.7884     6.6683     0.0     1.11086  0.02   
  4    2    -11  12.4280    12.1764    -0.0    1.11067  0.03   
  7    3    -5   0.1122     0.1096     0.0     1.11054  0.00   
  17   1    6    3.4560     3.3472     180.0   1.11016  0.01   
  8    2    -10  0.4464     0.4272     -180.0  1.10970  0.00   
  16   2    -3   12.5690    11.8784    180.0   1.10870  0.03   
  18   0    6    18.4442    17.4573    180.0   1.10839  0.02   
  9    3    3    12.5519    12.0716    180.0   1.10719  0.03   
  12   2    -8   5.4450     5.1759     -0.0    1.10665  0.01   
  19   1    -3   1.4402     1.3161     180.0   1.10607  0.00   
  5    3    6    2.6372     2.3380     180.0   1.10495  0.01   
  12   0    11   3.5521     3.1515     180.0   1.10492  0.00   
  20   0    2    24.0466    21.8282    0.0     1.10435  0.03   
  7    3    5    2.7051     2.5199     0.0     1.10366  0.01   
  1    3    -7   2.0439     1.9044     0.0     1.10365  0.01   
  1    3    7    0.0313     0.0309     180.0   1.10229  0.00   
  4    2    11   13.3635    13.3585    -180.0  1.10205  0.03   
  9    1    -12  11.1967    11.5429    -180.0  1.10140  0.03   
  5    1    -13  37.3949    39.3238    180.0   1.10099  0.09   
  20   0    -3   8.0068     8.8328     180.0   1.09985  0.01   
  10   0    12   2.4539     2.7273     0.0     1.09951  0.00   
  16   2    3    40.8892    45.5321    0.0     1.09935  0.10   
  14   2    6    29.7547    33.1542    -180.0  1.09928  0.07   
  10   2    9    0.5633     0.6286     180.0   1.09906  0.00   
  8    0    -13  0.0721     0.0807     0.0     1.09830  0.00   
  0    0    14   0.8800     1.0133     180.0   1.09699  0.00   
  16   0    -9   29.7280    35.2470    0.0     1.09581  0.04   
  19   1    3    6.0993     7.3158     180.0   1.09507  0.01   
  17   1    -7   1.6176     1.9472     0.0     1.09466  0.00   
  14   0    10   2.4890     3.0014     180.0   1.09444  0.00   
  3    3    -7   0.4798     0.5786     180.0   1.09442  0.00   
  2    0    -14  4.4835     5.4078     180.0   1.09441  0.01   
  8    2    10   29.5714    35.7318    -0.0    1.09421  0.07   
  18   0    -7   3.3559     4.0554     0.0     1.09420  0.00   
  9    3    -4   0.6482     0.7901     180.0   1.09349  0.00   
  11   1    11   1.6925     2.0634     0.0     1.09128  0.00   
  15   1    -9   56.2268    68.0453    0.0     1.09088  0.13   
  16   2    -4   64.6676    77.4570    -0.0    1.09051  0.15   
  3    3    7    7.2638     8.6822     0.0     1.09045  0.02   
  2    0    14   0.0926     0.1031     0.0     1.08914  0.00   
  5    1    13   4.1158     4.4957     180.0   1.08865  0.01   
  20   0    3    166.4185   180.7972   0.0     1.08848  0.19   
  19   1    -4   0.3507     0.3788     0.0     1.08829  0.00   
  12   2    8    6.3071     6.8103     -180.0  1.08828  0.01   
  9    3    4    10.2459    11.1598    0.0     1.08674  0.02   
  6    2    -11  29.9361    33.1654    -0.0    1.08637  0.07   
  13   1    10   8.5973     9.6140     180.0   1.08617  0.02   
  11   3    0    1.2236     1.3338     180.0   1.08248  0.00   
  20   0    -4   4.4215     4.8131     180.0   1.08246  0.01   
  4    0    -14  384.3073   403.0116   0.0     1.08162  0.44   
  9    1    12   22.6888    23.2361    -0.0    1.08109  0.05   
  11   3    -1   4.8121     4.8576     0.0     1.08081  0.01   
  14   2    -7   20.6606    20.6814    180.0   1.08066  0.05   
  7    3    -6   24.6031    24.4897    180.0   1.08055  0.06   
  8    0    13   41.1338    38.9528    180.0   1.07888  0.05   
  11   3    1    82.0045    77.6527    180.0   1.07881  0.18   
  16   2    4    164.6645   155.9156   0.0     1.07869  0.37   
  5    3    -7   0.5685     0.6091     180.0   1.07535  0.00   
  19   1    4    7.8236     8.2747     180.0   1.07438  0.02   
  6    2    11   259.7292   274.3686   -0.0    1.07432  0.57   
  11   3    -2   22.6874    23.6820    180.0   1.07385  0.05   
  7    3    6    45.4595    46.9183    180.0   1.07296  0.10   
  17   1    7    1.2274     1.2714     0.0     1.07275  0.00   
  7    1    -13  2.6061     2.7019     0.0     1.07271  0.01   
  4    0    14   0.1679     0.1845     0.0     1.07151  0.00   
  18   0    7    60.1546    66.8305    0.0     1.07106  0.07   
  9    3    -5   0.9949     1.0895     0.0     1.07017  0.00   
  11   3    2    0.3103     0.3380     180.0   1.06993  0.00   
  16   0    9    0.1130     0.1220     0.0     1.06937  0.00   
  5    3    7    567.0424   610.6289   0.0     1.06911  1.23   
  20   0    4    1.7697     1.9097     180.0   1.06806  0.00   
  12   0    -12  303.4421   327.5248   0.0     1.06803  0.33   
  16   2    -5   186.1018   200.9208   0.0     1.06799  0.40   
  15   1    9    2.7484     3.0186     180.0   1.06636  0.01   
  19   1    -5   54.1843    59.6368    180.0   1.06616  0.12   
  10   2    -10  0.0252     0.0274     -0.0    1.06545  0.00   
  14   0    -11  11.4184    12.3172    0.0     1.06519  0.01   
  0    2    12   38.0780    40.1513    -180.0  1.06441  0.08   
  1    3    -8   17.8656    18.2924    180.0   1.06333  0.04   
  14   2    7    1.6030     1.6367     -0.0    1.06319  0.00   
  9    3    5    50.0844    50.9792    180.0   1.06227  0.11   
  1    3    8    25.8892    26.4796    180.0   1.06194  0.05   
  11   3    -3   850.1150   869.7915   0.0     1.06192  1.79   
  12   2    -9   4.1914     4.2921     0.0     1.06186  0.01   
  2    2    -12  3.9390     4.0407     -0.0    1.06171  0.01   
  20   0    -5   5.9113     6.0733     0.0     1.06077  0.01   
  6    0    -14  7.7639     8.2726     180.0   1.05966  0.01   
  2    2    12   11.5970    12.6499    0.0     1.05758  0.02   
  7    1    13   15.0059    14.9846    0.0     1.05681  0.03   
  17   1    -8   1.0111     0.9893     0.0     1.05664  0.00   
  18   0    -8   0.1160     0.1093     180.0   1.05631  0.00   
  11   3    3    2.1484     2.0106     0.0     1.05624  0.00   
  10   0    -13  10.2761    9.3085     0.0     1.05586  0.01   
  13   1    -11  0.4749     0.4281     180.0   1.05576  0.00   
  3    3    -8   0.2620     0.2358     0.0     1.05523  0.00   
  1    1    -14  1.8808     1.7682     180.0   1.05469  0.00   
  16   2    5    2.3082     2.3517     0.0     1.05416  0.00   
  8    2    -11  2.7681     2.8320     -0.0    1.05413  0.01   
  11   1    -12  20.3957    22.1705    -0.0    1.05374  0.04   
  1    1    14   1.4089     1.8098     180.0   1.05232  0.00   
  3    3    8    50.7856    63.8634    0.0     1.05117  0.10   
  19   1    5    3.1629     3.8098     0.0     1.04988  0.01   
  4    2    -12  3.8603     4.6111     180.0   1.04968  0.01   
  10   2    10   8.3530     9.1031     -180.0  1.04837  0.02   
  7    3    -7   0.6771     0.7325     180.0   1.04796  0.00   
  3    1    -14  10.9498    11.9282    0.0     1.04778  0.02   
  16   0    -10  3.9513     4.3252     180.0   1.04770  0.00   
  11   3    -4   66.1281    82.7011    0.0     1.04549  0.13   
  6    0    14   5.1215     6.4049     0.0     1.04548  0.01   
  20   0    5    4.6978     5.7624     180.0   1.04390  0.00   
  18   2    0    2.4700     3.0309     -180.0  1.04380  0.00   
  14   2    -8   14.7314    18.0785    180.0   1.04378  0.03   
  12   2    9    2.6511     3.2592     180.0   1.04362  0.01   
  12   0    12   0.2539     0.3127     180.0   1.04351  0.00   
  9    3    -6   11.7769    14.5323    180.0   1.04342  0.02   
  15   1    -10  7.7880     9.6383     180.0   1.04330  0.02   
  18   2    -1   16.6363    20.8702    180.0   1.04287  0.03   
  16   2    -6   5.5260     6.8884     180.0   1.04198  0.01   
  4    2    12   8.6469     10.5981    -180.0  1.04174  0.02   
  3    1    14   24.9437    28.6639    0.0     1.04086  0.05   
  19   1    -6   149.8301   169.2045   180.0   1.04052  0.29   
  18   2    1    2.6724     2.9600     -0.0    1.03993  0.01   
  7    3    7    18.6053    20.5902    180.0   1.03989  0.04   
  8    2    11   0.0035     0.0039     -0.0    1.03952  0.00   
  14   0    11   0.5873     0.6432     0.0     1.03923  0.00   
  11   3    4    1.1944     1.2860     180.0   1.03829  0.00   
  5    3    -8   0.6465     0.6959     0.0     1.03827  0.00   
  9    1    -13  7.6204     8.0281     0.0     1.03749  0.01   
  18   2    -2   1.4871     1.5499     -180.0  1.03718  0.00   
  20   0    -6   515.7607   513.4156   0.0     1.03559  0.49   
  9    3    6    48.7408    49.8742    0.0     1.03465  0.09   
  10   0    13   9.9286     10.2768    0.0     1.03438  0.01   
  17   1    8    89.3074    93.2470    0.0     1.03416  0.17   
  18   0    8    15.1121    16.1863    0.0     1.03257  0.01   
  13   1    11   29.7809    32.0780    0.0     1.03222  0.06   
  5    1    -14  18.5710    20.0532    0.0     1.03213  0.03   
  11   1    12   0.5285     0.5717     -0.0    1.03208  0.00   
  5    3    8    1.3380     1.4618     180.0   1.03185  0.00   
  18   2    2    3.4780     3.9370     -180.0  1.03142  0.01   
  8    0    -14  4.4635     6.7176     0.0     1.03015  0.00   
  6    2    -12  0.0014     0.0022     -0.0    1.02926  0.00   
  21   1    0    3.3169     4.3019     0.0     1.02764  0.01   
  21   1    -1   1.1624     1.4282     180.0   1.02699  0.00   
  18   2    -3   0.0267     0.0327     -180.0  1.02696  0.00   
  16   2    6    5.2001     6.3252     -180.0  1.02660  0.01   
  13   3    0    67.7275    82.2758    0.0     1.02648  0.12   
  14   2    8    0.6365     0.7752     -0.0    1.02582  0.00   
  13   3    -1   5.2151     6.3935     180.0   1.02521  0.01   
  11   3    -5   1.5782     1.9348     180.0   1.02520  0.00   
  0    0    15   2.7882     3.1668     0.0     1.02386  0.00   
  21   1    1    0.3374     0.3792     180.0   1.02371  0.00   
  13   3    1    24.6995    27.1239    0.0     1.02319  0.04   
  1    3    -9   122.2156   134.9211   0.0     1.02256  0.22   
  19   1    6    11.5443    12.7876    180.0   1.02242  0.02   
  16   0    10   0.0247     0.0277     180.0   1.02204  0.00   
  2    0    -15  16.4013    18.4693    0.0     1.02192  0.01   
  21   1    -2   113.7356   128.7556   180.0   1.02179  0.21   
  1    3    9    0.0059     0.0070     180.0   1.02117  0.00   
  5    1    14   0.2952     0.3456     180.0   1.02117  0.00   
  15   1    10   0.6994     0.8450     0.0     1.01949  0.00   
  13   3    -2   6.0713     7.2979     0.0     1.01942  0.01   
  9    1    13   33.8716    39.6685    180.0   1.01908  0.06   
  18   2    3    3.9194     4.4225     -0.0    1.01860  0.01   
  22   0    0    2.8620     3.1424     0.0     1.01818  0.00   
  6    2    12   0.7711     0.8414     -0.0    1.01808  0.00   
  17   1    -9   97.7159    105.2062   180.0   1.01783  0.17   
  22   0    -1   0.0486     0.0519     0.0     1.01763  0.00   
  18   0    -9   33.5386    35.7457    0.0     1.01761  0.03   
  12   2    -10  0.0415     0.0443     -180.0  1.01760  0.00   
  2    0    15   5.9045     6.2247     180.0   1.01731  0.01   
  20   0    6    31.7007    32.8751    0.0     1.01682  0.03   
  11   3    5    48.4961    50.1441    0.0     1.01673  0.09   
  10   2    -11  26.2040    26.5513    -0.0    1.01613  0.05   
  3    3    -9   6.1058     6.1131     180.0   1.01550  0.01   
  13   3    2    19.5192    19.5333    180.0   1.01545  0.03   
  21   1    2    181.5139   181.4988   0.0     1.01536  0.32   
  22   0    1    0.4911     0.4896     0.0     1.01429  0.00   
  9    3    -7   151.8361   151.1668   0.0     1.01414  0.27   
  7    3    -8   5.1379     5.0964     0.0     1.01370  0.01   
  16   2    -7   1.8439     1.8327     -0.0    1.01334  0.00   
  8    0    14   758.0621   763.6996   0.0     1.01287  0.66   
  22   0    -2   14.2191    14.4982    0.0     1.01264  0.01   
  18   2    -4   1.9873     2.0304     0.0     1.01261  0.00   
  21   1    -3   0.3143     0.3310     0.0     1.01224  0.00   
  19   1    -7   5.7525     6.0633     0.0     1.01223  0.01   
  14   0    -12  2.6129     2.8842     180.0   1.01179  0.00   
  4    0    -15  0.0236     0.0265     0.0     1.01163  0.00   
  3    3    9    10.7343    12.3813    180.0   1.01143  0.02   
  12   0    -13  0.0089     0.0105     180.0   1.00968  0.00   
  13   3    -3   12.8770    15.1860    180.0   1.00934  0.02   
  7    1    -14  22.5937    27.4581    180.0   1.00887  0.04   
  20   0    -7   44.4664    56.6627    180.0   1.00775  0.04   
  14   2    -9   4.2921     5.0641     0.0     1.00610  0.01   
  22   0    2    32.3657    38.1739    0.0     1.00609  0.03   
  0    2    13   0.1598     0.1845     -0.0    1.00573  0.00   
  7    3    8    13.5908    15.2647    0.0     1.00536  0.02   
  9    3    7    2.8386     2.9939     180.0   1.00476  0.00   
  13   1    -12  39.3870    37.4728    -0.0    1.00363  0.07   
  2    2    -13  3.0267     2.8778     -0.0    1.00360  0.01   
  13   3    3    19.8956    18.9098    0.0     1.00358  0.03   
  22   0    -3   35.0649    33.2616    0.0     1.00341  0.03   
  21   1    3    190.7227   181.8694   0.0     1.00291  0.32   
  4    0    15   23.5691    22.5651    0.0     1.00276  0.02   
  18   2    4    12.3594    12.1417    180.0   1.00196  0.02   
  8    2    -12  4.2998     4.2357     -180.0  1.00186  0.01   
  11   3    -6   0.0143     0.0141     180.0   1.00176  0.00   
  16   0    -11  0.3865     0.3804     180.0   1.00113  0.00   
  5    3    -9   4.6991     4.5612     180.0   1.00051  0.01   
  10   2    11   0.8306     0.8183     -0.0    0.99983  0.00   
  2    2    13   53.5867    52.8242    -0.0    0.99982  0.09   
  12   2    10   43.3085    42.7880    -0.0    0.99978  0.07   
  21   1    -4   1.7800     1.8804     180.0   0.99870  0.00   
  11   1    -13  6.5916     7.0758     0.0     0.99751  0.01   
  15   1    -11  6.3719     6.8904     0.0     0.99722  0.01   
  16   2    7    33.9764    37.0446    -0.0    0.99688  0.06   
  13   3    -4   53.2645    55.5911    180.0   0.99534  0.09   
  17   1    9    25.6758    26.8418    180.0   0.99525  0.04   
  10   0    -14  2.2719     2.3858     180.0   0.99503  0.00   
  18   2    -5   0.0535     0.0565     -0.0    0.99464  0.00   
  7    1    14   13.0371    13.7777    180.0   0.99462  0.02   
  5    3    9    1.7216     1.7946     0.0     0.99405  0.00   
  22   0    3    2.2997     2.3763     0.0     0.99390  0.00   
  18   0    9    1.1662     1.1947     180.0   0.99376  0.00   
  6    0    -15  2.0855     2.1323     180.0   0.99373  0.00   
  4    2    -13  15.5270    15.7355    -0.0    0.99357  0.03   
  19   1    7    61.2072    61.4663    0.0     0.99283  0.10   
  11   3    6    38.0558    39.7738    0.0     0.99229  0.06   
  22   0    -4   1.2901     1.5854     180.0   0.99029  0.00   
  1    1    -15  11.3722    12.0300    0.0     0.98928  0.02   
  8    2    12   13.6175    12.7631    -0.0    0.98817  0.02   
  14   2    9    2.6689     2.4921     0.0     0.98802  0.00   
  13   3    4    81.2726    75.8656    180.0   0.98800  0.13   
  20   0    7    0.2727     0.2553     180.0   0.98763  0.00   
  14   0    12   3.1678     2.9781     0.0     0.98751  0.00   
  12   0    13   5.0777     4.8472     0.0     0.98721  0.00   
  1    1    15   1.9645     1.8782     0.0     0.98718  0.00   
  21   1    4    37.4227    37.0150    180.0   0.98680  0.06   
  4    2    13   4.7590     4.9779     -180.0  0.98627  0.01   
  3    1    -15  0.2307     0.3096     0.0     0.98371  0.00   
  9    3    -8   0.1913     0.2394     0.0     0.98313  0.00   
  16   2    -8   0.7614     0.9137     180.0   0.98288  0.00   
  1    3    -10  0.6604     0.7145     180.0   0.98210  0.00   
  19   1    -8   1.1558     1.2476     180.0   0.98208  0.00   
  18   2    5    9.3927     10.1293    -0.0    0.98206  0.01   
  21   1    -5   4.2117     4.4519     180.0   0.98165  0.01   
  13   1    12   119.9671   126.6808   -180.0  0.98155  0.18   
  6    0    15   116.9878   124.2291   180.0   0.98119  0.09   
  1    3    10   1.5604     1.6761     -0.0    0.98074  0.00   
  9    1    -14  1.3623     1.3938     180.0   0.97954  0.00   
  17   1    -10  7.3370     7.2638     180.0   0.97900  0.01   
  18   0    -10  76.5361    75.4842    0.0     0.97887  0.06   
  7    3    -9   13.9191    13.6867    180.0   0.97860  0.02   
  22   0    4    0.1632     0.1624     180.0   0.97815  0.00   
  20   0    -8   37.3923    37.3962    0.0     0.97806  0.03   
  13   3    -5   0.3844     0.3873     180.0   0.97793  0.00   
  11   1    13   5.9446     6.1237     180.0   0.97758  0.01   
  3    1    15   111.5833   115.0409   180.0   0.97757  0.17   
  16   0    11   1.7409     1.8144     0.0     0.97651  0.00   
  6    2    -13  0.5571     0.5741     180.0   0.97633  0.00   
  3    3    -10  0.3287     0.3339     -180.0  0.97598  0.00   
  11   3    -7   9.0627     9.1880     180.0   0.97590  0.01   
  10   0    14   15.9870    16.1793    0.0     0.97564  0.01   
  12   2    -11  0.0645     0.0691     -180.0  0.97451  0.00   
  15   1    11   2.4174     2.6028     180.0   0.97435  0.00   
  22   0    -5   0.1389     0.1502     0.0     0.97374  0.00   
  18   2    -6   0.0020     0.0022     -180.0  0.97366  0.00   
  9    3    8    0.4956     0.5321     0.0     0.97338  0.00   
  3    3    10   1.2080     1.2566     0.0     0.97197  0.00   
  15   3    0    3.0845     3.2019     0.0     0.97098  0.00   
  5    1    -15  51.3523    53.4901    0.0     0.97086  0.08   
  7    3    9    4.1800     4.3235     180.0   0.97017  0.01   
  15   3    -1   1.5510     1.5935     180.0   0.97003  0.00   
  8    0    -15  5.3157     5.2231     0.0     0.96940  0.00   
  13   3    5    15.7861    15.4249    180.0   0.96924  0.02   
  10   2    -12  0.0076     0.0074     180.0   0.96920  0.00   
  14   2    -10  2.4420     2.5072     180.0   0.96835  0.00   
  15   3    1    3.5376     3.6857     180.0   0.96805  0.01   
  21   1    5    41.8424    44.4956    0.0     0.96758  0.06   
  20   2    0    2.7230     2.9786     180.0   0.96705  0.00   
  20   2    -1   6.6748     7.4889     0.0     0.96644  0.01   
  6    2    13   0.6081     0.6928     -180.0  0.96598  0.00   
  16   2    8    45.7429    52.4869    0.0     0.96575  0.07   
  11   3    7    3.1663     3.6381     180.0   0.96570  0.00   
  15   3    -2   0.0450     0.0519     180.0   0.96525  0.00   
  20   2    1    1.0160     1.0388     180.0   0.96384  0.00   
  9    1    14   544.2044   516.3366   0.0     0.96284  0.78   
  5    3    -10  35.1148    33.2612    0.0     0.96278  0.05   
  20   2    -2   66.2126    62.7390    -0.0    0.96204  0.09   
  14   0    -13  24.5278    23.3704    180.0   0.96190  0.02   
  19   1    8    0.3707     0.3535     180.0   0.96188  0.00   
  21   1    -6   931.6678   898.9812   0.0     0.96166  1.32   
  15   3    2    4.9744     4.9061     0.0     0.96137  0.01   
  5    1    15   3.2896     3.3464     180.0   0.96107  0.00   
  0    0    16   9.4459     10.1386    0.0     0.95987  0.01   
  18   2    6    16.9110    17.5979    180.0   0.95954  0.02   
  22   0    5    0.4816     0.4916     180.0   0.95936  0.00   
  0    4    0    2313.6192  2324.9382  -0.0    0.95851  1.62   
  2    0    -16  46.0608    46.4759    180.0   0.95839  0.03   
  13   3    -6   6.9551     7.2657     0.0     0.95765  0.01   
  12   2    11   2.7576     2.8817     180.0   0.95729  0.00   
  20   0    8    8.6711     9.0255     0.0     0.95708  0.01   
  20   2    2    18.7512    19.4476    -0.0    0.95692  0.03   
  15   3    -3   1.7450     1.8046     180.0   0.95681  0.00   
  17   1    10   27.3477    28.1977    0.0     0.95669  0.04   
  0    4    1    0.6057     0.6236     -180.0  0.95664  0.00   
  16   0    -12  2.6566     2.7266     180.0   0.95654  0.00   
  5    3    10   1.8165     1.8542     180.0   0.95638  0.00   
  12   0    -14  1.8991     1.9256     0.0     0.95622  0.00   
  18   0    10   5.8676     5.5982     180.0   0.95531  0.00   
  2    4    0    23.8542    22.3715    180.0   0.95501  0.03   
  13   1    -13  55.6739    51.7068    0.0     0.95481  0.08   
  2    0    16   46.9018    43.3053    0.0     0.95434  0.03   
  22   0    -6   193.2715   178.6430   0.0     0.95428  0.13   
  20   2    -3   9.2009     8.5707     -180.0  0.95399  0.01   
  8    0    15   438.8920   409.3381   0.0     0.95396  0.30   
  10   2    12   2.4176     2.2728     -0.0    0.95376  0.00   
  2    4    -1   10.7452    10.3775    180.0   0.95330  0.01   
  15   1    -12  30.4203    29.8016    -180.0  0.95307  0.04   
  2    4    1    14.3836    14.1058    -0.0    0.95305  0.02   
  8    2    -13  0.0657     0.0647     0.0     0.95298  0.00   
  0    2    14   1.1961     1.2295     -180.0  0.95212  0.00   
  7    1    -15  0.4528     0.4759     0.0     0.95155  0.00   
  16   2    -9   29.4010    31.2897    0.0     0.95135  0.04   
  15   3    3    0.9451     1.0199     180.0   0.95115  0.00   
  9    3    -9   0.0277     0.0299     0.0     0.95114  0.00   
  0    4    2    0.5472     0.5917     -0.0    0.95112  0.00   
  19   1    -9   3.5688     3.9123     180.0   0.95080  0.00   
  14   2    10   2.8773     3.1194     -180.0  0.95045  0.00   
  2    2    -14  6.3978     6.9283     -180.0  0.95043  0.01   
  18   2    -7   3.6858     3.9566     -0.0    0.95029  0.00   
  4    0    -16  5.0673     5.3663     0.0     0.95002  0.00   
  11   3    -8   0.8478     0.8282     180.0   0.94830  0.00   
  2    4    -2   0.0108     0.0104     -180.0  0.94796  0.00   
  13   3    6    7.9746     7.7217     180.0   0.94788  0.01   
  2    4    2    21.6177    20.8601    -180.0  0.94747  0.03   
  20   0    -9   94.6003    91.2124    180.0   0.94722  0.06   
  2    2    14   0.0874     0.0843     0.0     0.94697  0.00   
  20   2    3    170.2218   165.1945   -0.0    0.94654  0.23   
  21   1    6    432.9486   425.2014   180.0   0.94584  0.57   
  11   1    -14  2.3200     2.2797     180.0   0.94581  0.00   
  15   3    -4   0.0921     0.0920     180.0   0.94498  0.00   
  4    4    0    6.2001     6.2264     180.0   0.94477  0.01   
  23   1    0    34.2083    34.7920    0.0     0.94394  0.05   
  23   1    -1   18.2624    18.6895    -180.0  0.94355  0.02   
  7    3    -10  228.6175   234.3359   0.0     0.94333  0.30   
  4    4    -1   107.5503   110.1756   -0.0    0.94323  0.14   
  4    4    1    2.2545     2.2810     -0.0    0.94274  0.00   
  20   2    -4   3.9590     3.9904     -180.0  0.94257  0.01   
  1    3    -11  0.4591     0.4625     0.0     0.94253  0.00   
  4    0    16   303.4405   306.7433   0.0     0.94217  0.20   
  0    4    3    1.6689     1.6888     -180.0  0.94213  0.00   
  4    2    -14  366.6244   372.2313   -0.0    0.94202  0.48   
  9    3    9    1.0254     1.0524     180.0   0.94121  0.00   
  1    3    11   0.1657     0.1701     180.0   0.94120  0.00   
  23   1    1    137.4221   138.6237   180.0   0.94077  0.18   
  17   1    -11  2.6137     2.6324     0.0     0.94075  0.00   
  18   0    -11  2.6105     2.6184     180.0   0.94069  0.00   
  8    2    13   36.9989    35.7603    180.0   0.94021  0.05   
  10   0    -15  115.5188   110.8470   180.0   0.94009  0.07   
  23   1    -2   13.9474    13.1211    0.0     0.93963  0.02   
  21   1    -7   50.7484    47.6043    0.0     0.93931  0.07   
  14   0    13   384.3097   360.6364   0.0     0.93927  0.25   
  2    4    -3   0.0675     0.0634     -0.0    0.93918  0.00   
  7    1    15   17.9544    17.1362    0.0     0.93872  0.02   
  2    4    3    124.0700   119.9913   -0.0    0.93846  0.16   
  4    4    -2   1.4125     1.3893     -0.0    0.93817  0.00   
  22   0    6    125.3245   123.8188   180.0   0.93809  0.08   
  15   3    4    961.1926   963.8565   0.0     0.93774  1.23   
  11   3    8    8.1166     8.1696     0.0     0.93762  0.01   
  3    3    -11  6.5962     6.6932     0.0     0.93723  0.01   
  4    4    2    3.8663     3.9238     -180.0  0.93722  0.00   
  12   0    14   16.4438    17.2917    180.0   0.93564  0.01   
  4    2    14   0.0915     0.0971     0.0     0.93532  0.00   
  6    0    -16  19.2117    20.3937    180.0   0.93526  0.01   
  13   3    -7   4.8292     5.1358     180.0   0.93509  0.01   
  18   2    7    58.2136    61.9057    -0.0    0.93502  0.07   
  7    3    10   0.3279     0.3485     180.0   0.93494  0.00   
  13   1    13   1.5646     1.6134     0.0     0.93420  0.00   
  23   1    2    68.9110    70.8753    180.0   0.93416  0.09   
  16   2    9    0.1688     0.1707     0.0     0.93389  0.00   
  24   0    0    13.7232    13.4061    180.0   0.93333  0.01   
  3    3    11   10.7878    10.5341    180.0   0.93333  0.01   
  16   0    12   15.5511    15.0137    180.0   0.93311  0.01   
  20   2    4    2.0625     1.9826     180.0   0.93302  0.00   
  24   0    -1   0.9165     0.8809     0.0     0.93302  0.00   
  12   2    -12  315.2931   302.6856   -0.0    0.93300  0.40   
  22   0    -7   241.6621   225.6553   0.0     0.93248  0.15   
  23   1    -3   70.9020    65.5766    0.0     0.93231  0.09   
  15   1    12   22.6391    20.9956    -0.0    0.93128  0.03   
  1    1    -16  27.7649    25.7580    -180.0  0.93126  0.03   
  14   2    -11  13.3741    12.4264    -0.0    0.93111  0.02   
  19   1    9    18.8845    17.6523    0.0     0.93022  0.02   
  24   0    1    145.8441   136.3387   0.0     0.93021  0.09   
  15   3    -5   19.0764    17.8703    180.0   0.93016  0.02   
  0    4    4    2.1932     2.0729     -180.0  0.92996  0.00   
  4    4    -3   0.5560     0.5320     -0.0    0.92977  0.00   
  1    1    16   11.9502    11.8883    -180.0  0.92939  0.01   
  24   0    -2   15.1318    15.2447    180.0   0.92929  0.01   
  6    4    0    3.7149     3.8790     -180.0  0.92840  0.00   
  4    4    3    6.5435     6.8297     -0.0    0.92838  0.01   
  20   2    -5   4.6920     4.8411     0.0     0.92815  0.01   
  11   1    14   22.0746    21.6452    180.0   0.92749  0.03   
  6    2    -14  9.1360     8.9153     180.0   0.92740  0.01   
  2    4    -4   0.1564     0.1515     -0.0    0.92724  0.00   
  6    4    -1   33.8577    32.6003    -0.0    0.92705  0.04   
  9    1    -15  396.9542   380.9982   180.0   0.92694  0.49   
  3    1    -16  0.6144     0.5869     0.0     0.92673  0.00   
  6    4    1    0.8272     0.7844     -0.0    0.92636  0.00   
  2    4    4    343.2073   325.1223   -0.0    0.92631  0.42   
  20   0    9    0.6499     0.6059     0.0     0.92582  0.00   
  5    3    -11  9.5445     8.8287     180.0   0.92564  0.01   
  18   2    -8   0.1215     0.1115     -180.0  0.92516  0.00   
  10   2    -13  10.5308    9.7525     0.0     0.92485  0.01   
  13   3    7    1.8566     1.7461     0.0     0.92450  0.00   
  23   1    3    6.6106     6.2743     180.0   0.92432  0.01   
  6    0    16   24.0285    23.0449    180.0   0.92410  0.01   
  24   0    2    27.2371    26.2969    0.0     0.92376  0.02   
  10   0    15   19.1992    18.0410    0.0     0.92255  0.01   
  6    4    -2   317.6065   297.0435   0.0     0.92236  0.38   
  24   0    -3   208.7430   194.3816   0.0     0.92226  0.13   
  21   1    7    114.7617   106.2681   180.0   0.92216  0.14   
  23   1    -4   0.0311     0.0281     0.0     0.92181  0.00   
  15   3    5    6.6891     5.9246     0.0     0.92154  0.01   
  3    1    16   101.7641   88.2887    -0.0    0.92124  0.12   
  6    4    2    0.0276     0.0237     180.0   0.92100  0.00   
  11   3    -9   3.4736     3.0343     180.0   0.91960  0.00   
  5    3    11   37.7364    32.9704    180.0   0.91939  0.04   
  16   2    -10  5.7706     5.0433     180.0   0.91936  0.01   
  19   1    -10  220.3352   193.8069   0.0     0.91903  0.26   
  17   1    11   64.4010    56.7137    180.0   0.91899  0.08   
  9    3    -10  3.2736     2.9011     180.0   0.91877  0.00   
  4    4    -4   3.9151     3.5227     -180.0  0.91830  0.00   
  6    2    14   6.2021     5.6488     -0.0    0.91785  0.01   
  18   0    11   270.2823   246.8478   0.0     0.91770  0.16   
  17   3    0    27.8666    25.6031    180.0   0.91738  0.03   
  20   2    5    5.5881     5.2358     -180.0  0.91679  0.01   
  17   3    -1   434.5149   408.4355   180.0   0.91670  0.51   
  12   2    12   0.2066     0.1951     -180.0  0.91652  0.00   
  4    4    4    10.8871    10.2783    -180.0  0.91651  0.01   
  5    1    -16  19.4941    18.3010    -180.0  0.91607  0.02   
  20   0    -10  160.2679   149.4443   0.0     0.91585  0.09   
  14   0    -14  12.8982    11.8876    0.0     0.91545  0.01   
  21   1    -8   1.8327     1.6782     0.0     0.91518  0.00   
  8    0    -16  27.7748    25.4055    0.0     0.91501  0.02   
  0    4    5    12.0631    11.0349    -180.0  0.91499  0.01   
  22   0    7    0.6541     0.5987     0.0     0.91492  0.00   
  17   3    1    16.9662    15.5589    0.0     0.91481  0.02   
  6    4    -3   16.9779    15.7140    180.0   0.91449  0.02   
  24   0    3    18.6712    17.4313    180.0   0.91419  0.01   
  16   0    -13  887.7976   829.4571   0.0     0.91416  0.51   
  14   2    11   0.6362     0.6040     -0.0    0.91362  0.00   
  17   3    -2   30.0659    29.5136    0.0     0.91277  0.03   
  15   3    -6   16.0953    15.7998    0.0     0.91276  0.02   
  6    4    3    0.1973     0.1929     -180.0  0.91250  0.00   
  2    4    -5   8.3379     8.1529     -0.0    0.91250  0.01   
  24   0    -4   20.2214    19.5887    180.0   0.91215  0.01   
  9    1    15   66.3070    64.1067    0.0     0.91175  0.08   
  23   1    4    5.2341     5.0712     0.0     0.91155  0.01   
  2    4    5    22.3510    21.7141    -180.0  0.91140  0.03   
  20   2    -6   470.3435   460.3838   0.0     0.91114  0.54   
  15   1    -13  83.1627    81.5923    180.0   0.91107  0.10   
  13   3    -8   341.0701   337.6163   180.0   0.91084  0.39   
  10   2    13   9.1200     9.1264     -0.0    0.91032  0.01   
  13   1    -14  0.0758     0.0746     180.0   0.90928  0.00   
  18   2    8    14.1798    13.9587    -0.0    0.90908  0.02   
  17   3    2    0.0000     0.0000     180.0   0.90905  0.00   
  22   0    -8   10.1269    10.0186    180.0   0.90891  0.01   
  9    3    10   2.7071     2.6870     0.0     0.90883  0.00   
  11   3    9    503.2766   503.1556   180.0   0.90866  0.57   
  23   1    -5   4.6491     4.6724     -0.0    0.90847  0.01   
  7    3    -11  334.0870   335.9514   0.0     0.90843  0.38   
  8    2    -14  6.3843     6.3941     -0.0    0.90743  0.01   
  5    1    16   10.9744    11.0228    -0.0    0.90729  0.01   
  12   0    -15  0.1963     0.1973     0.0     0.90727  0.00   
  8    4    0    0.1791     0.1835     -180.0  0.90684  0.00   
  17   3    -3   7.5962     8.1617     180.0   0.90573  0.01   
  8    4    -1   1.3215     1.4194     -0.0    0.90570  0.00   
  8    4    1    1.3639     1.4153     -180.0  0.90484  0.00   
  1    3    -12  11.3093    11.4575    180.0   0.90423  0.01   
  4    4    -5   2.0483     2.0624     -180.0  0.90408  0.00   
  6    4    -4   7.2888     7.1924     -0.0    0.90367  0.01   
  18   0    -12  11.7980    11.5619    0.0     0.90351  0.01   
  17   1    -12  26.0231    25.4981    -180.0  0.90351  0.03   
  0    0    17   60.6936    59.2518    180.0   0.90340  0.03   
  0    2    15   3.2281     3.1338     -0.0    0.90312  0.00   
  15   3    6    7.8349     7.5973     180.0   0.90302  0.01   
  1    3    12   467.9589   453.5316   180.0   0.90295  0.52   
  2    0    -17  1035.1540  1003.4332  0.0     0.90228  0.57   
  4    4    5    15.7813    15.3273    -0.0    0.90195  0.02   
  16   2    10   0.0418     0.0406     -180.0  0.90187  0.00   
  2    2    -15  18.8235    18.2994    -0.0    0.90179  0.02   
  24   0    4    2.7484     2.6719     180.0   0.90178  0.00   
  8    4    -2   42.7540    41.6475    -180.0  0.90143  0.05   
  8    0    16   47.7631    46.5770    180.0   0.90114  0.03   
  6    4    4    0.9097     0.8872     -0.0    0.90112  0.00   
  17   3    3    6.2799     6.1221     180.0   0.90029  0.01   
  7    3    11   99.2544    96.6836    0.0     0.90018  0.11   
  7    1    -16  22.8966    22.1974    -180.0  0.89990  0.02   
  8    4    2    10.0075    9.6466     -0.0    0.89974  0.01   
  13   3    8    24.0428    23.0993    180.0   0.89967  0.03   
  3    3    -12  0.0873     0.0838     180.0   0.89966  0.00   
  24   0    -5   4.3457     4.0710     0.0     0.89927  0.00   
  22   2    0    2.8953     2.7055     -0.0    0.89922  0.00   
  22   2    -1   0.1169     0.1089     -0.0    0.89883  0.00   
  18   2    -9   34.9208    32.5399    0.0     0.89882  0.04   
  2    0    17   0.0870     0.0814     0.0     0.89869  0.00   
  2    2    15   5.7830     5.4294     -180.0  0.89862  0.01   
  19   1    10   34.7355    32.9461    180.0   0.89840  0.04   
  11   1    -15  56.3393    53.6978    180.0   0.89830  0.06   
  20   2    6    30.8870    29.4790    0.0     0.89828  0.03   
  0    4    6    0.6762     0.6732     -0.0    0.89763  0.00   
  21   1    8    21.0815    21.7950    0.0     0.89709  0.02   
  22   2    1    0.4657     0.4780     -0.0    0.89653  0.00   
  23   1    5    47.1003    47.6765    -180.0  0.89624  0.05   
  3    3    12   32.5620    32.7113    0.0     0.89589  0.03   
  17   3    -4   9.0974     9.1233     0.0     0.89578  0.01   
  8    2    14   694.9955   692.2471   0.0     0.89555  0.74   
  22   2    -2   11.4509    11.2949    0.0     0.89539  0.01   
  2    4    -6   4.7895     4.7224     -0.0    0.89539  0.01   
  4    0    -17  1.3974     1.3776     0.0     0.89538  0.00   
  14   2    -12  3.8495     3.5759     180.0   0.89481  0.00   
  4    2    -15  0.0447     0.0412     0.0     0.89469  0.00   
  14   0    14   8.9985     8.1523     0.0     0.89443  0.00   
  20   0    10   14.0742    12.7199    0.0     0.89439  0.01   
  8    4    -3   45.2940    40.6385    -180.0  0.89418  0.05   
  2    4    6    13.6038    12.1990    -0.0    0.89414  0.01   
  12   2    -13  0.0256     0.0240     180.0   0.89334  0.00   
  15   3    -7   31.7823    29.9252    180.0   0.89328  0.03   
  23   1    -6   7.6448     7.5593     180.0   0.89265  0.01   
  20   2    -7   52.1947    52.2767    -180.0  0.89201  0.05   
  16   0    13   0.7553     0.7562     180.0   0.89200  0.00   
  8    4    3    0.1869     0.1840     -180.0  0.89171  0.00   
  22   2    2    35.0632    32.6344    0.0     0.89086  0.04   
  15   1    13   256.1221   235.5784   0.0     0.89045  0.27   
  22   0    8    0.7938     0.7271     0.0     0.89037  0.00   
  11   3    -10  0.0851     0.0779     0.0     0.89036  0.00   
  10   0    -16  24.9424    22.8053    0.0     0.89034  0.01   
  6    4    -5   1.5159     1.3750     -180.0  0.89022  0.00   
  13   1    14   0.0941     0.0847     180.0   0.89010  0.00   
  21   1    -9   30.1449    26.5629    180.0   0.88981  0.03   
  5    3    -12  14.6236    12.6588    0.0     0.88949  0.02   
  22   2    -3   34.0963    29.0032    0.0     0.88900  0.04   
  17   3    4    6.5977     5.6064     180.0   0.88879  0.01   
  4    2    15   24.8446    21.1166    0.0     0.88854  0.03   
  12   0    15   3.0350     2.5787     0.0     0.88841  0.00   
  4    0    17   6.6211     5.6253     0.0     0.88840  0.00   
  7    1    16   18.3227    15.5560    -180.0  0.88831  0.02   
  4    4    -6   7.3477     6.1714     -0.0    0.88753  0.01   
  16   2    -11  0.2015     0.1693     -180.0  0.88741  0.00   
  19   1    -11  6.1206     5.1515     0.0     0.88727  0.01   
  6    4    5    0.0584     0.0492     -0.0    0.88717  0.00   
  24   0    5    18.6440    15.7764    0.0     0.88690  0.01   
  9    3    -11  120.9905   103.1651   180.0   0.88653  0.12   
  13   3    -9   44.8485    38.9254    0.0     0.88542  0.05   
  4    4    6    54.5536    47.4728    -180.0  0.88511  0.06   
  20   0    -11  0.2312     0.2024     180.0   0.88445  0.00   
  8    4    -4   20.4538    18.0427    -0.0    0.88416  0.02   
  22   0    -9   6.3711     5.6328     0.0     0.88410  0.00   
  24   0    -6   4.4485     3.9626     180.0   0.88397  0.00   
  5    3    12   3.5845     3.3271     0.0     0.88344  0.00   
  17   3    -5   201.5926   188.7968   0.0     0.88322  0.20   
  10   2    -14  2.7574     2.5875     -180.0  0.88315  0.00   
  6    0    -17  0.2454     0.2305     0.0     0.88310  0.00   
  15   3    7    9.9170     9.3856     0.0     0.88264  0.01   
  17   1    12   48.7736    46.2630    -180.0  0.88249  0.05   
  22   2    3    2.4790     2.3565     -0.0    0.88236  0.00   
  18   2    9    1.2044     1.1468     180.0   0.88226  0.00   
  6    2    -15  2.6625     2.5361     -180.0  0.88224  0.00   
  11   1    15   20.0714    19.2399    0.0     0.88148  0.02   
  18   0    12   177.9388   170.4867   0.0     0.88130  0.09   
  10   4    0    0.0002     0.0002     -180.0  0.88122  0.00   
  8    4    4    0.6449     0.6149     -0.0    0.88097  0.00   
  10   4    -1   4.9159     4.5682     -180.0  0.88026  0.00   
  22   2    -4   1.6485     1.5087     -180.0  0.87983  0.00   
  1    1    -17  149.3455   137.3288   0.0     0.87948  0.15   
  11   3    10   6.2215     5.7426     180.0   0.87933  0.01   
  10   4    1    0.1119     0.1034     -180.0  0.87928  0.00   
  9    1    -16  91.7795    85.0498    -0.0    0.87909  0.09   
  23   1    6    203.4205   188.9359   0.0     0.87878  0.20   
  0    4    7    7.5617     7.0284     180.0   0.87834  0.01   
  20   2    7    0.4418     0.4112     180.0   0.87796  0.00   
  14   2    12   2.6261     2.4466     0.0     0.87788  0.00   
  1    1    17   13.3371    12.4398    180.0   0.87781  0.01   
  12   2    13   4.1935     3.9272     0.0     0.87767  0.00   
  9    3    11   0.5086     0.4867     180.0   0.87671  0.00   
  10   4    -2   5.9380     5.6191     -0.0    0.87645  0.01   
  2    4    -7   0.0099     0.0093     180.0   0.87633  0.00   
  3    1    -17  13.1466    11.5912    0.0     0.87576  0.01   
  2    4    7    11.8201    10.4395    180.0   0.87497  0.01   
  17   3    5    11.9683    10.6240    0.0     0.87487  0.01   
  23   1    -7   3.7254     3.3212     0.0     0.87479  0.00   
  10   4    2    3.1652     2.8739     -180.0  0.87450  0.00   
  6    4    -6   0.0026     0.0024     -0.0    0.87450  0.00   
  10   0    16   3.7528     3.4233     180.0   0.87443  0.00   
  7    3    -12  17.0435    15.6736    180.0   0.87428  0.02   
  16   0    -14  14.9235    13.8249    180.0   0.87412  0.01   
  13   3    9    195.9372   183.0647   0.0     0.87390  0.19   
  6    2    15   129.9048   122.5352   180.0   0.87343  0.13   
  6    0    17   0.2817     0.2658     0.0     0.87311  0.00   
  25   1    0    2.5072     2.4016     180.0   0.87249  0.00   
  14   0    -15  1.3929     1.3450     180.0   0.87232  0.00   
  25   1    -1   8.7941     8.5038     0.0     0.87229  0.01   
  15   3    -8   0.2476     0.2407     180.0   0.87216  0.00   
  18   2    -10  66.2555    65.4058    0.0     0.87179  0.06   
  8    4    -5   19.3079    19.1574    -180.0  0.87164  0.02   
  15   1    -14  10.4615    10.3994    180.0   0.87137  0.01   
  22   2    4    0.1496     0.1485     180.0   0.87128  0.00   
  20   2    -8   35.2581    34.9444    -0.0    0.87122  0.03   
  21   1    9    1.3189     1.3045     0.0     0.87114  0.00   
  6    4    6    2.8715     2.8313     -0.0    0.87103  0.00   
  3    1    17   16.4281    16.1309    0.0     0.87084  0.02   
  16   2    11   1.8799     1.8499     -0.0    0.87012  0.00   
  24   0    6    140.5692   137.8174   0.0     0.86992  0.07   
  25   1    1    667.1015   653.6232   0.0     0.86989  0.63   
  10   4    -3   1493.3516  1462.1888  0.0     0.86987  1.42   
  10   2    14   12.9589    12.5352    -0.0    0.86951  0.01   
  25   1    -2   46.6864    44.9439    180.0   0.86928  0.04   
  4    4    -7   6.3003     6.0511     180.0   0.86906  0.01   
  17   3    -6   8.8412     8.4824     0.0     0.86839  0.01   
  22   2    -5   0.1552     0.1490     0.0     0.86816  0.00   
  8    4    5    3.8150     3.6595     180.0   0.86783  0.00   
  18   0    -13  12.8079    12.2744    0.0     0.86764  0.01   
  17   1    -13  555.0747   531.8526   0.0     0.86759  0.52   
  1    3    -13  3.1280     2.9966     0.0     0.86747  0.00   
  10   4    3    1.8166     1.7506     0.0     0.86703  0.00   
  13   1    -15  9.0398     8.7327     0.0     0.86693  0.01   
  19   1    11   560.3990   542.1983   0.0     0.86686  0.52   
  5    1    -17  1.9608     1.8982     0.0     0.86684  0.00   
  24   0    -7   9.1276     8.8604     0.0     0.86666  0.00   
  19   3    0    74.0087    71.8590    180.0   0.86655  0.07   
  4    4    7    1611.0503  1562.5603  0.0     0.86641  1.51   
  7    3    12   11.0234    10.6678    180.0   0.86627  0.01   
  1    3    13   39.4351    38.1517    0.0     0.86625  0.04   
  8    0    -17  3.3109     3.1943     0.0     0.86609  0.00   
  19   3    -1   109.0571   105.1834   0.0     0.86606  0.10   
  9    1    16   11.9341    11.4547    -180.0  0.86527  0.01   
  8    2    -15  5.1731     4.9630     -0.0    0.86508  0.00   
  22   0    9    0.8689     0.8329     180.0   0.86494  0.00   
  25   1    2    12.2095    11.5922    0.0     0.86457  0.01   
  19   3    1    41.2332    38.2213    0.0     0.86428  0.04   
  21   1    -10  0.4834     0.4258     180.0   0.86370  0.00   
  25   1    -3   83.4223    73.0697    0.0     0.86356  0.08   
  3    3    -13  10.6133    9.2841     180.0   0.86353  0.01   
  20   0    11   207.3852   179.8941   0.0     0.86321  0.10   
  19   3    -2   2.2642     1.9535     0.0     0.86284  0.00   
  12   0    -16  9.5140     8.1897     0.0     0.86240  0.00   
  26   0    0    94.0867    81.6299    0.0     0.86154  0.04   
  26   0    -1   5.4332     4.7128     180.0   0.86139  0.00   
  11   3    -11  7.8389     6.8006     180.0   0.86101  0.01   
  15   3    8    155.1234   134.7390   180.0   0.86086  0.14   
  10   4    -4   19.1059    16.6193    -180.0  0.86073  0.02   
  3    3    13   6.4459     5.7411     180.0   0.85991  0.01   
  14   2    -13  26.0682    23.3662    180.0   0.85974  0.02   
  23   1    7    17.9377    16.1491    180.0   0.85959  0.02   
  19   3    2    106.9627   96.9851    180.0   0.85933  0.10   
  13   3    -10  0.9951     0.9026     180.0   0.85932  0.00   
  26   0    1    362.8527   330.8932   0.0     0.85899  0.16   
  5    1    17   0.1636     0.1492     0.0     0.85893  0.00   
  17   3    6    2.3204     2.1169     180.0   0.85888  0.00   
  26   0    -2   5.1028     4.6542     0.0     0.85854  0.00   
  22   0    -10  2.8225     2.5744     0.0     0.85853  0.00   
  0    2    16   9.5082     8.6916     -0.0    0.85829  0.01   
  22   2    5    0.4545     0.4197     180.0   0.85792  0.00   
  0    4    8    118.0447   110.0024   -0.0    0.85756  0.11   
  2    2    -16  48.2441    45.1679    180.0   0.85723  0.04   
  10   4    4    8.9582     8.4016     -180.0  0.85706  0.01   
  19   3    -3   1.3725     1.2879     180.0   0.85698  0.00   
  8    4    -6   113.7433   106.7412   -0.0    0.85696  0.10   
  6    4    -7   8.3839     7.8697     180.0   0.85690  0.01   
  25   1    3    18.0439    16.9441    180.0   0.85666  0.02   
  20   2    8    8.4356     7.9190     0.0     0.85629  0.01   
  19   1    -12  4.1349     3.8755     -0.0    0.85592  0.00   
  16   2    -12  3.4384     3.2225     -180.0  0.85591  0.00   
  2    4    -8   1.8082     1.6933     -180.0  0.85578  0.00   
  12   2    -14  1.5476     1.4481     0.0     0.85568  0.00   
  25   1    -4   6.7535     6.2896     180.0   0.85529  0.01   
  23   1    -8   1.6648     1.5503     180.0   0.85529  0.00   
  18   2    10   5.5048     5.1129     180.0   0.85502  0.00   
  9    3    -12  9.6245     8.9531     180.0   0.85480  0.01   
  11   1    -16  43.1135    40.2256    -0.0    0.85465  0.04   
  5    3    -13  36.8472    34.4048    180.0   0.85461  0.03   
  2    4    8    76.1208    71.3275    180.0   0.85433  0.07   
  2    2    16   40.2678    37.7320    0.0     0.85433  0.04   
  22   2    -6   168.1758   157.5233   0.0     0.85428  0.15   
  8    2    15   404.8164   376.3627   -0.0    0.85405  0.36   
  26   0    2    9.9042     9.0844     0.0     0.85382  0.00   
  8    0    17   13.0643    11.8850    0.0     0.85357  0.01   
  20   0    -12  2.5346     2.3090     180.0   0.85343  0.00   
  16   0    14   0.0112     0.0103     180.0   0.85323  0.00   
  0    0    18   9.2214     8.4768     0.0     0.85321  0.00   
  7    1    -17  19.7768    18.2007    -0.0    0.85319  0.02   
  6    4    7    3.5791     3.3100     180.0   0.85310  0.00   
  26   0    -3   12.4189    11.5032    0.0     0.85308  0.01   
  14   0    15   15.2464    14.2982    180.0   0.85281  0.01   
  12   4    0    77.1433    72.7884    -0.0    0.85266  0.07   
  8    4    6    35.3501    33.4112    -0.0    0.85262  0.03   
  2    0    -18  338.7017   322.7979   0.0     0.85236  0.15   
  15   1    14   7.0526     6.6709     180.0   0.85193  0.01   
  12   4    -1   7.4682     7.0525     180.0   0.85189  0.01   
  19   3    3    8.2033     7.7262     180.0   0.85183  0.01   
  17   3    -7   0.9931     0.9286     0.0     0.85164  0.00   
  24   0    7    31.7534    29.9001    180.0   0.85125  0.01   
  4    2    -16  5.3315     5.0273     -0.0    0.85122  0.00   
  12   4    1    137.1139   131.2796   -0.0    0.85082  0.12   
  11   3    11   0.8070     0.7561     0.0     0.85005  0.00   
  15   3    -9   66.2051    61.9095    0.0     0.84986  0.06   
  10   4    -5   14.2049    13.2561    -0.0    0.84926  0.01   
  20   2    -9   92.8448    86.6483    180.0   0.84921  0.08   
  2    0    18   0.0772     0.0721     180.0   0.84915  0.00   
  13   1    15   0.0041     0.0038     180.0   0.84910  0.00   
  4    4    -8   10.9544    10.2283    -0.0    0.84909  0.01   
  5    3    13   4.6299     4.3541     180.0   0.84880  0.00   
  19   3    -4   0.7869     0.7487     0.0     0.84863  0.00   
  12   4    -2   4.2376     4.0774     -0.0    0.84852  0.00   
  24   0    -8   14.0249    14.5826    180.0   0.84773  0.01   
  13   3    10   8.6633     9.0853     180.0   0.84762  0.01   
  17   1    13   22.9660    24.3087    180.0   0.84743  0.02   
  4    0    -18  40.3572    41.9810    180.0   0.84663  0.02   
  12   4    2    5.3013     5.4617     -180.0  0.84640  0.00   
  25   1    4    4.4643     4.5948     0.0     0.84638  0.00   
  18   0    13   47.9561    49.2561    180.0   0.84633  0.02   
  4    4    8    122.7776   125.7857   -0.0    0.84627  0.10   
  26   0    3    19.5862    19.9825    180.0   0.84615  0.01   
  4    2    16   282.7057   283.7574   -0.0    0.84557  0.24   
  9    3    12   22.3865    22.2075    0.0     0.84520  0.02   
  10   0    -17  3.7971     3.7605     180.0   0.84516  0.00   
  26   0    -4   56.2228    55.6357    0.0     0.84514  0.02   
  12   0    16   1.2022     1.1878     0.0     0.84511  0.00   
  10   4    5    108.6663   106.1554   -0.0    0.84486  0.09   
  21   1    10   0.7891     0.7676     180.0   0.84476  0.00   
  25   1    -5   1.3119     1.2719     180.0   0.84469  0.00   
  18   2    -11  2.3638     2.2687     -180.0  0.84449  0.00   
  10   2    -15  105.2494   99.1004    180.0   0.84406  0.09   
  14   2    13   355.0500   334.7578   -0.0    0.84347  0.30   
  7    1    17   1.8298     1.6915     0.0     0.84269  0.00   
  12   4    -3   8.5445     7.8904     -0.0    0.84263  0.01   
  22   2    6    123.4414   113.9577   180.0   0.84261  0.10   
  19   3    4    8.4594     7.8112     180.0   0.84198  0.01   
  17   3    7    0.9266     0.8925     0.0     0.84120  0.00   
  7    3    -13  2.3073     2.2245     0.0     0.84118  0.00   
  12   2    14   18.3654    18.0585    -180.0  0.84084  0.02   
  6    2    -16  19.4897    19.2659    -180.0  0.84056  0.02   
  8    4    -7   224.1389   221.4442   0.0     0.84047  0.19   
  4    0    18   0.0679     0.0670     180.0   0.84037  0.00   
  12   4    3    3.6038     3.5568     -0.0    0.83953  0.00   
  11   1    16   0.4490     0.4414     -0.0    0.83917  0.00   
  24   2    0    12.5589    12.3434    -180.0  0.83916  0.01   
  23   1    8    17.0438    16.7169    0.0     0.83910  0.01   
  22   0    10   11.7698    11.5288    0.0     0.83906  0.00   
  16   2    12   16.6422    16.2642    -180.0  0.83900  0.01   
  24   2    -1   0.8816     0.8596     0.0     0.83893  0.00   
  22   2    -7   216.5640   207.4198   0.0     0.83854  0.18   
  15   3    9    4.1191     3.8435     180.0   0.83811  0.00   
  19   3    -5   62.3244    57.9063    180.0   0.83801  0.05   
  6    4    -8   7.7288     7.1355     -0.0    0.83783  0.01   
  21   1    -11  2.8541     2.6219     0.0     0.83727  0.00   
  24   2    1    129.0693   120.8509   0.0     0.83689  0.10   
  16   0    -15  29.5109    28.1191    0.0     0.83642  0.01   
  6    0    -18  27.6573    26.4230    0.0     0.83630  0.01   
  24   2    -2   15.7757    15.0992    -180.0  0.83622  0.01   
  26   0    4    59.2803    56.7584    0.0     0.83620  0.02   
  19   1    12   103.4928   99.4794    -0.0    0.83594  0.08   
  10   4    -6   28.8278    27.7785    -180.0  0.83575  0.02   
  8    4    7    9.6484     9.3030     180.0   0.83570  0.01   
  0    4    9    79.6512    76.8043    -0.0    0.83569  0.06   
  9    1    -17  0.0091     0.0088     0.0     0.83548  0.00   
  26   0    -5   15.5960    15.4055    180.0   0.83495  0.01   
  23   1    -9   18.2132    18.2685    0.0     0.83456  0.01   
  12   4    -4   47.1052    47.4228    -0.0    0.83440  0.04   
  2    4    -9   178.9651   180.7911   -0.0    0.83413  0.14   
  25   1    5    70.5469    71.1777    180.0   0.83399  0.06   
  15   1    -15  15.1207    15.2471    0.0     0.83396  0.01   
  6    4    8    8.2285     8.2373     -0.0    0.83377  0.01   
  20   2    9    0.5628     0.5611     0.0     0.83369  0.00   
  7    3    13   14.3038    14.0755    0.0     0.83345  0.01   
  17   3    -8   1.4339     1.4050     0.0     0.83337  0.00   
  18   0    -14  218.9285   213.3964   0.0     0.83326  0.09   
  17   1    -14  332.7466   322.8109   0.0     0.83318  0.27   
  1    1    -18  0.0444     0.0427     0.0     0.83302  0.00   
  13   3    -11  0.1917     0.1835     180.0   0.83293  0.00   
  2    4    9    6.2021     5.8961     -180.0  0.83262  0.00   
  20   0    12   56.0134    53.2505    0.0     0.83262  0.02   
  22   0    -11  18.4549    17.5564    0.0     0.83259  0.01   
  6    2    16   23.4620    22.4483    180.0   0.83243  0.02   
  1    3    -14  2.1548     2.0641     -180.0  0.83241  0.00   
  14   0    -16  24.2524    23.3617    0.0     0.83230  0.01   
  24   2    2    21.6457    20.9829    0.0     0.83218  0.02   
  25   1    -6   0.1439     0.1405     180.0   0.83202  0.00   
  11   3    -12  21.5562    21.0963    0.0     0.83194  0.02   
  1    1    18   9.2501     9.1355     0.0     0.83152  0.01   
  10   2    15   17.6053    17.4223    -0.0    0.83130  0.01   
  24   0    8    4.7682     4.7188     0.0     0.83129  0.00   
  1    3    14   2.2565     2.2333     -180.0  0.83124  0.00   
  24   2    -3   183.1338   181.2223   -0.0    0.83108  0.14   
  10   4    6    242.6470   239.1786   -0.0    0.83072  0.19   
  10   0    17   12.1099    11.9268    0.0     0.83069  0.00   
  12   4    4    2.4012     2.3355     -180.0  0.83039  0.00   
  19   3    5    3.1579     3.0077     0.0     0.83004  0.00   
  3    1    -18  332.8453   314.9291   0.0     0.82993  0.26   
  3    3    -14  10.0763    9.4751     0.0     0.82900  0.01   
  4    4    -9   8.0384     8.1496     -180.0  0.82802  0.01   
  18   2    11   220.5572   223.0338   0.0     0.82775  0.17   
  13   1    -16  52.5611    52.8648    -180.0  0.82758  0.04   
  24   0    -9   21.4335    21.5566    0.0     0.82757  0.01   
  6    0    18   0.1927     0.1917     0.0     0.82731  0.00   
  15   3    -10  8.6531     8.3406     180.0   0.82677  0.01   
  20   2    -10  144.8687   137.8095   0.0     0.82638  0.11   
  14   2    -14  11.4540    10.8532    -0.0    0.82609  0.01   
  8    2    -16  23.0669    22.0432    0.0     0.82577  0.02   
  22   2    7    0.6849     0.6563     0.0     0.82570  0.00   
  3    3    14   27.9823    26.9411    -0.0    0.82556  0.02   
  3    1    18   2.6971     2.5992     180.0   0.82550  0.00   
  19   3    -6   161.3129   155.4150   180.0   0.82539  0.12   
  19   1    -13  13.6474    13.1009    180.0   0.82528  0.01   
  24   2    3    15.2520    14.5505    -180.0  0.82516  0.01   
  16   2    -13  796.7861   759.0897   0.0     0.82514  0.61   
  4    4    9    23.7616    22.5252    -180.0  0.82507  0.02   
  26   0    5    0.5741     0.5329     180.0   0.82421  0.00   
  12   4    -5   9.3304     8.7256     -180.0  0.82401  0.01   
  9    3    -13  6.1016     5.7644     0.0     0.82387  0.00   
  24   2    -4   20.1313    19.3769    -180.0  0.82366  0.02   
  20   0    -13  0.1256     0.1229     0.0     0.82309  0.00   
  9    1    17   12.6249    12.3244    -0.0    0.82286  0.01   
  26   0    -6   0.0851     0.0832     0.0     0.82274  0.00   
  8    4    -8   8.8688     8.7462     -180.0  0.82253  0.01   
  5    1    -18  88.9625    88.3242    180.0   0.82241  0.07   
  14   4    0    98.3673    98.5155    -0.0    0.82225  0.07   
  17   3    8    87.7875    88.0819    0.0     0.82220  0.07   
  8    0    -18  9.1199     9.1431     180.0   0.82189  0.00   
  14   4    -1   20.0960    19.9811    180.0   0.82164  0.02   
  22   2    -8   10.3167    10.2899    -180.0  0.82128  0.01   
  12   0    -17  8.6965     8.6921     180.0   0.82123  0.00   
  13   3    11   27.9346    27.9338    0.0     0.82122  0.02   
  5    3    -14  19.2918    19.3373    0.0     0.82118  0.01   
  11   3    12   1.2507     1.2556     0.0     0.82115  0.00   
  14   4    1    18.6510    18.9063    -180.0  0.82051  0.01   
  10   4    -7   14.3119    14.5038    0.0     0.82051  0.01   
  12   2    -15  0.2062     0.2026     0.0     0.82006  0.00   
  25   1    6    4.5477     4.3058     180.0   0.81979  0.00   
  12   4    5    53.5166    47.7735    -180.0  0.81920  0.04   
  21   3    0    4.1614     3.6650     0.0     0.81891  0.00   
  14   4    -2   3.0768     2.7217     -0.0    0.81869  0.00   
  21   3    -1   1.6670     1.4843     180.0   0.81858  0.00   
  21   1    11   11.1407    10.1539    0.0     0.81830  0.01   
  23   1    9    74.6942    72.1629    180.0   0.81767  0.06   
  6    4    -9   31.6431    30.6385    -180.0  0.81764  0.02   
  25   1    -7   42.8293    41.6441    180.0   0.81757  0.03   
  8    4    8    5.6132     5.4830     -0.0    0.81742  0.00   
  18   2    -12  10.8729    10.6236    -0.0    0.81729  0.01   
  0    2    17   60.7652    59.3283    180.0   0.81721  0.04   
  21   3    1    0.4388     0.4277     180.0   0.81692  0.00   
  16   0    15   0.6232     0.6087     0.0     0.81680  0.00   
  14   4    2    10.1188    10.0112    0.0     0.81647  0.01   
  2    2    -17  927.7855   920.6431   0.0     0.81637  0.68   
  19   3    6    10.8401    10.7592    180.0   0.81626  0.01   
  24   2    4    2.8252     2.7562     -180.0  0.81601  0.00   
  21   3    -2   123.4624   119.5618   180.0   0.81594  0.09   
  15   1    15   22.6315    21.2984    0.0     0.81569  0.02   
  5    3    14   0.0458     0.0429     -180.0  0.81563  0.00   
  8    2    16   46.5702    43.3761    -180.0  0.81553  0.03   
  5    1    18   12.0014    11.1569    0.0     0.81526  0.01   
  10   4    7    7.7999     7.2949     180.0   0.81497  0.01   
  15   3    10   0.8902     0.8384     0.0     0.81477  0.00   
  9    3    13   39.0282    37.1341    180.0   0.81456  0.03   
  11   1    -17  1.1934     1.1391     180.0   0.81449  0.00   
  14   0    16   12.9794    12.4500    0.0     0.81421  0.00   
  24   2    -5   4.7696     4.5678     -0.0    0.81414  0.00   
  17   1    14   10.6765    10.1378    0.0     0.81394  0.01   
  17   3    -9   106.1025   100.6618   180.0   0.81392  0.08   
  2    2    17   0.0395     0.0372     0.0     0.81371  0.00   
  14   4    -3   4.0474     3.7945     -180.0  0.81348  0.00   
  6    4    9    5.9989     5.6299     -180.0  0.81340  0.00   
  0    4    10   0.0502     0.0474     -0.0    0.81313  0.00   
  22   0    11   11.3731    10.7621    180.0   0.81308  0.00   
  23   1    -10  3.5419     3.3615     180.0   0.81298  0.00   
  18   0    14   4.3521     4.1376     0.0     0.81293  0.00   
  21   3    2    171.4538   164.9979   0.0     0.81266  0.12   
  2    4    -10  0.6672     0.6959     -180.0  0.81177  0.00   
  12   4    -6   6.7833     7.1007     0.0     0.81173  0.00   
  4    2    -17  1.0455     1.1162     0.0     0.81126  0.00   
  21   3    -3   0.0180     0.0192     0.0     0.81105  0.00   
  19   3    -7   5.0498     5.3915     0.0     0.81105  0.00   
  13   1    16   1.2967     1.3835     -180.0  0.81102  0.00   
  27   1    0    10.6838    11.3184    0.0     0.81086  0.01   
  21   1    -12  27.1166    28.6949    -180.0  0.81085  0.02   
  7    1    -18  64.0406    67.5944    180.0   0.81081  0.05   
  27   1    -1   0.3177     0.3345     180.0   0.81078  0.00   
  8    0    18   3.7659     3.8963     180.0   0.81056  0.00   
  14   2    14   7.1265     7.3689     -0.0    0.81055  0.01   
  20   2    10   10.2481    10.5688    -0.0    0.81051  0.01   
  26   0    6    0.4030     0.4138     0.0     0.81045  0.00   
  24   0    9    8.4775     8.6797     180.0   0.81040  0.00   
  2    4    10   1.1789     1.1955     -0.0    0.81023  0.00   
  14   4    3    33.9770    34.4438    180.0   0.81022  0.02   
  7    3    -14  22.0964    21.9323    -180.0  0.80932  0.02   
  26   0    -7   13.2792    13.4754    0.0     0.80881  0.00   
  16   2    13   0.6817     0.6959     180.0   0.80873  0.00   
  27   1    1    21.6806    22.1937    0.0     0.80870  0.02   
  27   1    -2   37.1140    38.7912    0.0     0.80844  0.03   
  0    0    19   0.0181     0.0191     0.0     0.80831  0.00   
  2    0    -19  14.7034    15.8936    180.0   0.80766  0.01   
  22   2    8    0.4657     0.4969     0.0     0.80752  0.00   
  10   2    -16  20.2734    21.5732    -0.0    0.80750  0.01   
  22   0    -12  2.1707     2.2280     180.0   0.80663  0.00   
  13   3    -12  32.3874    33.2457    0.0     0.80661  0.02   
  24   0    -10  5.1962     5.3346     180.0   0.80656  0.00   
  21   3    3    155.1998   158.8071   0.0     0.80623  0.11   
  12   4    6    1.0211     1.0446     -180.0  0.80622  0.00   
  4    4    -10  72.5478    74.2040    -180.0  0.80621  0.05   
  14   4    -4   7.8853     8.0554     -0.0    0.80613  0.01   
  12   2    15   2.5016     2.5530     -0.0    0.80606  0.00   
  4    2    17   5.5697     5.6837     0.0     0.80605  0.00   
  19   1    13   35.6699    36.4194    180.0   0.80589  0.02   
  12   0    17   3.3982     3.5799     0.0     0.80535  0.00   
  24   2    5    13.8697    14.5639    0.0     0.80493  0.01   
  2    0    19   8.1983     8.5385     0.0     0.80477  0.00   
  27   1    2    0.1888     0.1952     0.0     0.80434  0.00   
  25   1    7    2.0961     2.1769     0.0     0.80407  0.00   
  21   3    -4   1.3303     1.3820     180.0   0.80404  0.00   
  10   0    -18  13.5119    14.0399    0.0     0.80402  0.00   
  27   1    -3   43.4197    45.1202    180.0   0.80391  0.03   
  10   4    -8   3.1462     3.2682     -180.0  0.80386  0.00   
  8    4    -9   11.8602    12.2040    -0.0    0.80348  0.01   
  11   3    -13  5.1431     5.2847     0.0     0.80342  0.00   
  15   3    -11  6.2452     6.4017     0.0     0.80327  0.00   
  4    4    10   6.7447     6.9103     -0.0    0.80319  0.00   
  20   2    -11  0.2378     0.2436     -180.0  0.80310  0.00   
  20   0    13   34.3675    35.2814    180.0   0.80287  0.01   
  4    0    -19  8.7039     8.9384     180.0   0.80285  0.00   
  22   2    -9   5.3881     5.5344     0.0     0.80284  0.00   
  24   2    -6   3.9644     4.0800     -180.0  0.80274  0.00   
  17   3    9    24.7621    26.1173    180.0   0.80224  0.02   
  6    2    -17  0.2151     0.2279     -0.0    0.80209  0.00   
  14   4    4    650.0347   683.7801   0.0     0.80192  0.45   
  7    3    14   12.1321    12.7424    180.0   0.80190  0.01   
  25   1    -8   95.7143    97.1073    180.0   0.80166  0.07   
  7    1    18   34.8165    33.6503    180.0   0.80126  0.02   
  16   0    -16  38.4022    36.6347    180.0   0.80102  0.01   
  19   3    7    55.9701    53.2582    0.0     0.80097  0.04   
  18   2    12   159.5203   150.1240   -0.0    0.80074  0.11   
  18   0    -15  2.7184     2.5216     180.0   0.80049  0.00   
  17   1    -15  0.7755     0.7135     180.0   0.80038  0.00   
  11   1    17   41.9793    38.2849    180.0   0.80025  0.03   
  28   0    0    49.5071    44.8317    0.0     0.80000  0.02   
  28   0    -1   9.1335     8.2739     180.0   0.79995  0.00   
  1    3    -15  10.8821    10.6629    0.0     0.79910  0.01   
  15   1    -16  51.6937    52.9971    -180.0  0.79883  0.03   
  8    4    9    2.7109     2.8358     -180.0  0.79813  0.00   
  1    3    15   2.5747     2.6790     0.0     0.79800  0.00   
  10   4    8    0.1281     0.1327     -0.0    0.79791  0.00   
  28   0    1    1.9926     2.0605     180.0   0.79789  0.00   
  27   1    3    1.7460     1.8054     0.0     0.79789  0.00   
  12   4    -7   0.4081     0.4204     0.0     0.79782  0.00   
  21   3    4    30.5940    31.4550    180.0   0.79779  0.02   
  28   0    -2   24.2805    24.8902    0.0     0.79774  0.01   
  27   1    -4   283.0721   287.2017   180.0   0.79730  0.19   
  4    0    19   24.8846    25.2595    180.0   0.79722  0.01   
  14   4    -5   9.0482     9.1540     -180.0  0.79683  0.01   
  6    4    -10  1527.0753  1533.9817  -0.0    0.79669  1.02   
  3    3    -15  0.0416     0.0410     0.0     0.79616  0.00   
  23   1    10   56.3442    57.3773    180.0   0.79566  0.04   
  9    1    -18  0.0103     0.0105     0.0     0.79564  0.00   
  10   2    16   3.2171     3.2918     -180.0  0.79557  0.00   
  19   1    -14  29.1493    29.8395    180.0   0.79556  0.02   
  16   2    -14  13.2500    13.6959    180.0   0.79534  0.01   
  19   3    -8   1.0810     1.1193     180.0   0.79529  0.00   
  26   0    7    1.2391     1.2863     0.0     0.79522  0.00   
  14   0    -17  129.1946   134.2436   0.0     0.79519  0.04   
  21   3    -5   4.2539     4.4330     180.0   0.79507  0.00   
  13   3    12   102.1774   106.5332   180.0   0.79501  0.07   
  6    2    17   0.2749     0.2844     -0.0    0.79458  0.00   
  6    0    -19  27.6110    29.4183    0.0     0.79410  0.01   
  14   2    -15  1.1082     1.2043     180.0   0.79398  0.00   
  9    3    -14  0.5979     0.6537     -180.0  0.79394  0.00   
  28   0    2    6.3093     7.0810     0.0     0.79366  0.00   
  17   3    -10  7.5425     8.4658     180.0   0.79365  0.00   
  20   0    -14  1.3311     1.4941     0.0     0.79364  0.00   
  26   0    -8   3.4162     3.8055     0.0     0.79343  0.00   
  28   0    -3   7.3819     8.2223     180.0   0.79343  0.00   
  11   3    13   4.9496     5.3487     180.0   0.79290  0.00   
  3    3    15   94.8655    102.4843   180.0   0.79289  0.06   
  6    4    10   15.7437    16.7397    -0.0    0.79234  0.01   
  24   2    6    119.3966   126.9964   -0.0    0.79217  0.08   
  21   1    12   12.0906    12.8687    0.0     0.79207  0.01   
  14   4    5    79.8448    85.0402    -0.0    0.79176  0.05   
  12   4    7    0.7750     0.8252     0.0     0.79172  0.00   
  15   3    11   2.0600     2.1677     180.0   0.79117  0.00   
  1    1    -19  4.7182     4.9518     0.0     0.79111  0.00   
  13   1    -17  6.7294     7.0334     180.0   0.79103  0.00   
  16   4    0    0.8079     0.8377     -180.0  0.79090  0.00   
  23   1    -11  316.0063   327.4057   180.0   0.79089  0.21   
  10   0    18   40.9986    42.2589    0.0     0.79081  0.01   
  18   2    -13  9.5586     9.7899     0.0     0.79045  0.01   
  16   4    -1   3.5540     3.6438     0.0     0.79043  0.00   
  0    4    11   0.2624     0.2731     180.0   0.79021  0.00   
  1    1    19   1.4646     1.5693     0.0     0.78975  0.00   
  24   2    -7   6.9202     7.4296     -0.0    0.78971  0.00   
  27   1    4    1.3758     1.4888     0.0     0.78949  0.00   
  5    3    -15  41.9789    45.4468    0.0     0.78930  0.03   
  16   4    1    9.1492     9.9014     -0.0    0.78928  0.01   
  8    2    -17  3.1214     3.3767     0.0     0.78927  0.00   
  2    4    -11  0.3938     0.4186     -0.0    0.78903  0.00   
  24   0    10   67.6854    71.1821    0.0     0.78893  0.02   
  27   1    -5   48.5794    50.2259    0.0     0.78876  0.03   
  3    1    -19  2.4096     2.4476     -180.0  0.78854  0.00   
  22   2    9    0.4771     0.4794     180.0   0.78841  0.00   
  16   4    -2   0.9690     0.9459     -0.0    0.78787  0.00   
  21   3    5    39.2908    38.1706    0.0     0.78754  0.03   
  2    4    11   1.3657     1.3244     180.0   0.78747  0.00   
  28   0    3    12.6611    12.2581    180.0   0.78742  0.00   
  22   0    12   6.2426     6.0033     0.0     0.78729  0.00   
  25   1    8    1.8989     1.8051     180.0   0.78715  0.00   
  28   0    -4   199.4938   188.8597   180.0   0.78710  0.06   
  20   2    11   170.7206   161.4834   -0.0    0.78709  0.11   
  12   2    -16  7.0232     6.5143     0.0     0.78648  0.00   
  10   4    -9   3.9712     3.7291     -180.0  0.78612  0.00   
  6    0    19   12.4318    11.7438    180.0   0.78597  0.00   
  26   2    0    76.7209    72.9287    -0.0    0.78583  0.05   
  14   4    -6   14.5549    13.8639    0.0     0.78578  0.01   
  26   2    -1   4.7681     4.5566     -180.0  0.78571  0.00   
  16   4    2    2.4274     2.3294     -180.0  0.78561  0.00   
  24   0    -11  107.6728   106.1289   180.0   0.78501  0.03   
  9    3    14   445.1217   439.3338   0.0     0.78497  0.28   
  21   1    -13  3.5346     3.5039     0.0     0.78472  0.00   
  25   1    -9   56.7765    56.2975    0.0     0.78459  0.04   
  3    1    19   1.9247     1.9078     180.0   0.78452  0.00   
  19   3    8    0.5420     0.5368     180.0   0.78445  0.00   
  21   3    -6   777.1248   766.8736   0.0     0.78433  0.49   
  9    1    18   102.6116   99.0949    180.0   0.78408  0.06   
  5    3    15   3.1826     3.0440     180.0   0.78401  0.00   
  4    4    -11  13.0636    12.4486    -0.0    0.78399  0.01   
  26   2    1    318.4054   299.2371   0.0     0.78389  0.20   
  8    4    -10  2.1996     2.0140     -180.0  0.78365  0.00   
  26   2    -2   4.7265     4.3158     0.0     0.78355  0.00   
  22   2    -10  2.3377     2.1344     0.0     0.78354  0.00   
  12   0    -18  3.8133     3.4871     0.0     0.78341  0.00   
  16   4    -3   9.1994     8.4453     -180.0  0.78329  0.01   
  16   0    16   118.1116   113.2049   180.0   0.78263  0.04   
  12   4    -8   2.4397     2.3513     -0.0    0.78257  0.00   
  5    1    -19  17.6056    17.3799    180.0   0.78215  0.01   
  17   1    15   79.0662    78.2066    180.0   0.78210  0.05   
  8    0    -19  96.4609    95.8313    0.0     0.78180  0.03   
  15   1    16   456.3784   450.8965   -180.0  0.78169  0.28   
  17   3    10   27.2455    26.7870    0.0     0.78163  0.02   
  18   0    15   1.2618     1.1917     180.0   0.78117  0.00   
  22   0    -13  0.0029     0.0028     180.0   0.78094  0.00   
  4    4    11   14.1092    13.7204    -180.0  0.78094  0.01   
  13   3    -13  42.1767    44.4986    0.0     0.78060  0.03   
  16   4    3    30.4200    32.8501    0.0     0.77997  0.02   
  26   2    2    7.3655     7.9472     -0.0    0.77995  0.00   
  14   4    6    23.0663    24.8845    -180.0  0.77995  0.01   
  10   4    9    0.3351     0.3600     -180.0  0.77987  0.00   
  8    2    17   9.8774     10.5305    0.0     0.77977  0.01   
  20   2    -12  1.8868     1.9898     -180.0  0.77966  0.00   
  15   3    -12  24.8295    26.1473    180.0   0.77965  0.02   
  16   2    14   0.0077     0.0080     -180.0  0.77951  0.00   
  0    2    18   7.6202     7.8872     -0.0    0.77949  0.00   
  26   2    -3   9.7724     10.0128    0.0     0.77939  0.01   
  27   1    5    17.3716    17.7375    0.0     0.77934  0.01   
  28   0    4    38.8709    39.6385    0.0     0.77932  0.01   
  14   2    15   13.3637    13.5804    -180.0  0.77919  0.01   
  28   0    -5   0.5749     0.5875     180.0   0.77892  0.00   
  2    2    -18  290.3117   297.4893   0.0     0.77884  0.18   
  7    3    -15  0.0809     0.0830     0.0     0.77882  0.00   
  26   0    8    0.7100     0.7284     0.0     0.77880  0.00   
  27   1    -6   23.4710    24.1968    180.0   0.77848  0.01   
  14   0    17   28.9144    29.8049    180.0   0.77841  0.01   
  19   3    -9   2.5096     2.5869     180.0   0.77841  0.00   
  8    4    10   23.2513    23.9438    -0.0    0.77813  0.01   
  24   2    7    27.2063    28.0351    180.0   0.77800  0.02   
  11   1    -18  2.2455     2.3357     0.0     0.77751  0.00   
  26   0    -9   0.3371     0.3451     180.0   0.77690  0.00   
  19   1    14   22.1142    22.5891    0.0     0.77686  0.01   
  16   4    -4   52.8814    53.8395    -0.0    0.77680  0.03   
  2    2    18   0.1666     0.1634     -180.0  0.77639  0.00   
  12   4    8    6.3759     6.1683     -180.0  0.77599  0.00   
  21   3    6    369.8676   362.5052   180.0   0.77568  0.22   
  11   3    -14  1.7662     1.7316     -180.0  0.77566  0.00   
  13   1    17   25.0263    24.5368    0.0     0.77566  0.02   
  5    1    19   608.3905   596.5494   180.0   0.77565  0.37   
  24   2    -8   14.1793    13.6132    -180.0  0.77531  0.01   
  6    4    -11  26.7070    25.6155    -0.0    0.77530  0.02   
  23   3    0    32.9240    32.1993    0.0     0.77463  0.02   
  4    2    -18  42.9406    43.7350    180.0   0.77446  0.03   
  23   3    -1   17.0889    17.5777    180.0   0.77441  0.01   
  18   2    13   42.0177    44.2800    -180.0  0.77423  0.03   
  20   0    14   64.5704    68.4871    0.0     0.77412  0.02   
  26   2    3    17.2868    18.3520    -180.0  0.77410  0.01   
  23   1    11   19.5274    20.9636    180.0   0.77337  0.01   
  10   2    -17  3.3831     3.6342     180.0   0.77334  0.00   
  26   2    -4   46.2016    49.6452    -0.0    0.77333  0.03   
  12   2    16   0.8152     0.8763     0.0     0.77330  0.00   
  14   4    -7   16.1457    17.3771    180.0   0.77321  0.01   
  23   3    1    118.3543   126.0928   180.0   0.77287  0.07   
  17   3    -11  1.8568     1.9765     0.0     0.77286  0.00   
  16   4    4    101.5488   104.9185   0.0     0.77249  0.06   
  23   3    -2   13.8564    13.9585    0.0     0.77224  0.01   
  7    1    -19  88.2289    88.5492    0.0     0.77221  0.05   
  21   3    -7   39.9261    39.3399    0.0     0.77206  0.02   
  7    3    15   11.5175    11.2010    0.0     0.77173  0.01   
  8    0    19   6.1937     6.1502     180.0   0.77149  0.00   
  6    4    11   218.3222   223.3316   0.0     0.77088  0.13   
  4    2    18   0.1170     0.1129     -180.0  0.76966  0.00   
  28   0    5    9.3932     9.0737     0.0     0.76951  0.00   
  18   0    -16  0.0554     0.0536     0.0     0.76937  0.00   
  25   1    9    34.0349    32.9649    0.0     0.76932  0.02   
  17   1    -16  1.9553     1.8971     -180.0  0.76923  0.00   
  13   3    13   1.1225     1.0893     0.0     0.76922  0.00   
  23   3    2    68.9320    66.9365    180.0   0.76919  0.04   
  28   0    -6   0.8863     0.8639     0.0     0.76905  0.00   
  12   0    18   43.9799    43.1412    0.0     0.76879  0.01   
  22   2    10   9.9286     9.7666     -0.0    0.76865  0.01   
  23   1    -12  46.0069    45.3333    -0.0    0.76857  0.03   
  16   4    -5   167.4407   165.1459   -0.0    0.76853  0.10   
  23   3    -3   54.2076    53.9842    0.0     0.76816  0.03   
  0    0    20   0.5080     0.5123     0.0     0.76789  0.00   
  16   0    -17  2.1086     2.1331     0.0     0.76784  0.00   
  27   1    6    27.9008    28.5936    180.0   0.76764  0.02   
  10   4    -10  0.0003     0.0004     -0.0    0.76759  0.00   
  15   3    12   19.8208    20.3889    0.0     0.76759  0.01   
  1    3    -16  21.9575    22.6035    180.0   0.76757  0.01   
  2    0    -20  12.0028    12.5052    0.0     0.76740  0.00   
  0    4    12   29.4542    31.2564    180.0   0.76720  0.02   
  24   0    11   7.8216     8.3367     0.0     0.76715  0.00   
  19   3    9    14.1544    15.2920    0.0     0.76699  0.01   
  19   1    -15  0.6468     0.7015     180.0   0.76692  0.00   
  14   4    7    0.9028     0.9866     -0.0    0.76674  0.00   
  27   1    -7   27.1704    29.7534    0.0     0.76667  0.02   
  25   1    -10  78.9515    86.5289    180.0   0.76664  0.05   
  16   2    -15  24.9476    27.3574    -0.0    0.76662  0.01   
  6    2    -18  22.0383    24.2191    -0.0    0.76654  0.01   
  1    3    16   8.9670     9.8559     180.0   0.76653  0.01   
  26   2    4    46.0468    50.6675    -0.0    0.76646  0.03   
  10   0    -19  1.2667     1.3940     0.0     0.76644  0.00   
  1    5    0    145.1675   159.6711   0.0     0.76636  0.08   
  21   1    13   0.5005     0.5495     0.0     0.76630  0.00   
  12   4    -9   2.8628     3.1344     -0.0    0.76624  0.00   
  2    4    -12  2.1148     2.3069     -0.0    0.76618  0.00   
  15   1    -17  130.8336   138.5424   0.0     0.76588  0.07   
  26   2    -5   13.6591    14.2270    -180.0  0.76549  0.01   
  11   3    14   19.7276    20.5467    180.0   0.76546  0.01   
  1    5    -1   26.2602    27.3510    0.0     0.76544  0.01   
  1    5    1    8.8867     9.2575     180.0   0.76537  0.01   
  20   0    -15  24.4188    25.4412    180.0   0.76523  0.01   
  9    3    -15  301.3045   313.6120   180.0   0.76515  0.17   
  3    3    -16  0.9415     0.9760     0.0     0.76503  0.00   
  2    0    20   9.0159     9.1844     0.0     0.76480  0.00   
  2    4    12   12.4812    12.5196    0.0     0.76462  0.01   
  11   1    18   95.3831    94.4430    0.0     0.76438  0.05   
  18   2    -14  196.6046   193.7728   -0.0    0.76419  0.11   
  20   2    12   50.5563    49.1313    0.0     0.76370  0.03   
  23   3    3    5.6761     5.5085     180.0   0.76367  0.00   
  22   2    -11  15.5938    15.1323    -0.0    0.76367  0.01   
  7    1    19   94.5038    90.7855    0.0     0.76350  0.05   
  14   2    -16  22.3047    21.3696    -0.0    0.76345  0.01   
  4    0    -20  2.1242     2.0233     180.0   0.76334  0.00   
  16   4    5    2.4465     2.3296     -0.0    0.76333  0.00   
  8    4    -11  0.6716     0.6393     0.0     0.76332  0.00   
  24   0    -12  0.0047     0.0045     180.0   0.76321  0.00   
  3    5    0    5.6213     5.2762     180.0   0.76279  0.00   
  24   2    8    4.4229     4.1380     -0.0    0.76267  0.00   
  1    5    -2   5.9104     5.5236     180.0   0.76263  0.00   
  1    5    2    4.3503     4.0472     0.0     0.76250  0.00   
  21   3    7    99.5411    92.3970    180.0   0.76245  0.06   
  23   3    -4   0.1426     0.1310     0.0     0.76226  0.00   
  10   2    17   12.1124    11.0973    0.0     0.76220  0.01   
  3    5    -1   54.8008    49.6011    180.0   0.76195  0.03   
  3    3    16   88.7402    80.2718    0.0     0.76194  0.05   
  22   0    13   0.0333     0.0302     180.0   0.76194  0.00   
  3    5    1    6.8795     6.1659     0.0     0.76176  0.00   
  4    4    -12  4.7780     4.2539     180.0   0.76163  0.00   
  26   0    9    42.9434    38.1006    0.0     0.76149  0.01   
  10   4    10   11.4014    10.3754    180.0   0.76112  0.01   
  14   0    -18  0.1060     0.0989     180.0   0.76077  0.00   
  19   3    -10  183.7414   171.2884   0.0     0.76068  0.10   
  17   3    11   54.4363    50.6999    180.0   0.76066  0.03   
  24   2    -9   21.7788    20.3863    0.0     0.75980  0.01   
  6    2    18   0.1778     0.1697     -0.0    0.75959  0.00   
  26   0    -10  3.0052     2.8976     180.0   0.75950  0.00   
  18   4    0    3.1256     3.0648     -180.0  0.75937  0.00   
  14   4    -8   11.3196    11.1097    -180.0  0.75936  0.01   
  12   4    9    0.7647     0.7575     180.0   0.75930  0.00   
  3    5    -2   0.0243     0.0242     0.0     0.75925  0.00   
  9    1    -19  0.5667     0.5752     180.0   0.75913  0.00   
  21   1    -14  22.7068    23.1226    180.0   0.75911  0.01   
  18   4    -1   11.5032    11.8460    180.0   0.75901  0.01   
  5    3    -16  14.7040    15.1610    180.0   0.75900  0.01   
  3    5    2    6.0529     6.3164     180.0   0.75887  0.00   
  16   4    -6   7.3864     7.8436     -180.0  0.75867  0.00   
  4    4    12   14.0901    15.0701    -180.0  0.75857  0.01   
  21   3    -8   1.5669     1.6838     0.0     0.75849  0.00   
  4    0    20   27.2157    29.1551    180.0   0.75824  0.01   
  28   0    6    10.7346    11.4861    180.0   0.75822  0.00   
  1    5    -3   1.7380     1.8285     0.0     0.75800  0.00   
  18   4    1    2.6982     2.8162     -0.0    0.75787  0.00   
  1    5    3    6.3472     6.6154     180.0   0.75782  0.00   
  8    4    11   0.2265     0.2363     180.0   0.75772  0.00   
  28   0    -7   0.5214     0.5446     0.0     0.75769  0.00   
  29   1    0    64.8091    70.1868    180.0   0.75720  0.04   
  29   1    -1   79.2770    85.8740    180.0   0.75719  0.04   
  26   2    5    0.9218     0.9985     -180.0  0.75719  0.00   
  13   1    -18  0.2591     0.2807     0.0     0.75709  0.00   
  18   4    -2   1.5756     1.6845     -180.0  0.75681  0.00   
  9    3    15   50.9559    53.8626    0.0     0.75654  0.03   
  23   3    4    5.2263     5.5164     0.0     0.75643  0.00   
  20   2    -13  0.1350     0.1425     -0.0    0.75632  0.00   
  15   3    -13  76.4576    80.7774    180.0   0.75615  0.04   
  26   2    -6   0.0622     0.0659     -0.0    0.75605  0.00   
  6    0    -20  9.7513     10.4168    0.0     0.75587  0.00   
  5    5    0    6.6540     7.1414     180.0   0.75581  0.00   
  22   0    -14  1.0929     1.1849     0.0     0.75571  0.00   
  8    2    -18  8.3217     9.3295     180.0   0.75539  0.00   
  29   1    1    10.4588    11.7392    180.0   0.75538  0.01   
  29   1    -2   43.6229    49.0647    0.0     0.75535  0.02   
  13   3    -14  0.2182     0.2493     -180.0  0.75513  0.00   
  5    5    -1   20.2359    23.2444    0.0     0.75506  0.01   
  12   2    -17  8.1080     9.4177     -180.0  0.75488  0.00   
  5    5    1    1.5408     1.7967     0.0     0.75474  0.00   
  3    5    -3   1.2838     1.4971     0.0     0.75474  0.00   
  23   3    -5   3.6912     4.3038     0.0     0.75466  0.00   
  27   1    7    45.5052    53.0368    0.0     0.75463  0.02   
  18   4    2    2.0669     2.4052     -180.0  0.75456  0.00   
  10   0    19   24.6268    28.4752    0.0     0.75435  0.01   
  3    5    3    15.3059    17.6485    0.0     0.75418  0.01   
  5    3    16   8.8097     10.1769    0.0     0.75399  0.00   
  6    4    -12  0.0079     0.0092     -0.0    0.75371  0.00   
  27   1    -8   177.7949   206.7386   0.0     0.75357  0.10   
  1    1    -20  3.1434     3.5355     -180.0  0.75313  0.00   
  18   4    -3   0.0007     0.0007     -0.0    0.75281  0.00   
  16   4    6    4.8770     5.3825     -180.0  0.75267  0.00   
  5    5    -2   6.1755     6.7987     0.0     0.75249  0.00   
  14   4    8    0.0692     0.0761     -0.0    0.75236  0.00   
  17   1    16   138.5321   150.1776   0.0     0.75191  0.07   
  1    1    20   28.1637    30.5138    -180.0  0.75190  0.01   
  5    5    2    2.1347     2.3101     180.0   0.75187  0.00   
  17   3    -12  19.8001    21.3703    180.0   0.75181  0.01   
  29   1    2    6.9679     7.4994     0.0     0.75176  0.00   
  29   1    -3   87.8961    94.3514    180.0   0.75171  0.05   
  1    5    -4   3.6394     3.8913     180.0   0.75165  0.00   
  16   2    15   0.5982     0.6269     -0.0    0.75143  0.00   
  1    5    4    1.4941     1.5614     0.0     0.75141  0.00   
  18   0    16   46.9646    47.7896    0.0     0.75106  0.01   
  23   1    12   6.2370     6.3463     0.0     0.75105  0.00   
  3    1    -20  0.2417     0.2450     -180.0  0.75097  0.00   
  25   1    10   365.4660   368.1164   0.0     0.75084  0.19   
  16   0    17   85.5449    85.8286    0.0     0.75062  0.02   
  15   1    17   76.5305    85.7804    180.0   0.74982  0.04   
  7    3    -16  18.4342    20.8125    180.0   0.74973  0.01   
  18   4    3    1.6331     1.8707     -0.0    0.74950  0.00   
  14   2    16   10.2033    11.7092    0.0     0.74942  0.01   
  6    4    12   0.5253     0.6007     -0.0    0.74929  0.00   
  12   4    -10  0.0088     0.0099     -180.0  0.74910  0.00   
  19   1    15   73.8806    81.6163    180.0   0.74897  0.04   
  19   3    10   25.9891    28.3683    180.0   0.74886  0.01   
  11   3    -15  39.5305    42.9312    180.0   0.74880  0.02   
  12   0    -19  22.9615    24.5680    180.0   0.74858  0.01   
  3    5    -4   3.2185     3.4345     180.0   0.74853  0.00   
  22   2    11   10.3688    11.0642    180.0   0.74853  0.01   
  9    1    19   0.0005     0.0006     180.0   0.74853  0.00   
  10   4    -11  18.5034    19.7241    -0.0    0.74851  0.01   
  6    0    20   177.6347   188.9763   0.0     0.74848  0.05   
  18   2    14   3.3091     3.5090     0.0     0.74842  0.00   
  5    5    -3   0.0710     0.0750     180.0   0.74816  0.00   
  21   3    8    16.2207    17.2009    0.0     0.74810  0.01   
  25   1    -11  0.0000     0.0000     180.0   0.74809  0.00   
  3    5    4    3.8328     4.2213     0.0     0.74781  0.00   
  23   3    5    35.2108    39.9337    180.0   0.74761  0.02   
  16   4    -7   1.4374     1.6710     0.0     0.74739  0.00   
  3    1    20   1.8286     2.1453     -0.0    0.74732  0.00   
  5    5    3    0.5625     0.6657     180.0   0.74725  0.00   
  18   4    -4   1.4321     1.7273     -0.0    0.74710  0.00   
  30   0    -1   19.2175    23.7317    180.0   0.74669  0.00   
  30   0    0    1.2732     1.5733     0.0     0.74667  0.00   
  8    2    18   3.2803     4.0643     -180.0  0.74656  0.00   
  20   0    15   0.0000     0.0000     0.0     0.74649  0.00   
  26   2    6    0.2891     0.3586     -0.0    0.74648  0.00   
  24   2    9    6.5099     8.0714     180.0   0.74644  0.00   
  29   1    3    29.2594    36.2626    180.0   0.74642  0.02   
  29   1    -4   37.0852    45.8676    0.0     0.74636  0.02   
  23   1    -13  1.2954     1.5944     180.0   0.74628  0.00   
  7    5    0    0.3374     0.3926     180.0   0.74569  0.00   
  28   0    7    0.0703     0.0816     0.0     0.74564  0.00   
  23   3    -6   5.8588     6.7648     180.0   0.74552  0.00   
  5    1    -20  0.5099     0.5884     0.0     0.74551  0.00   
  24   0    12   25.8379    29.6287    180.0   0.74532  0.01   
  8    0    -20  20.6225    23.6354    0.0     0.74530  0.01   
  26   2    -7   10.0089    11.4582    0.0     0.74520  0.01   
  14   0    18   0.0451     0.0517     0.0     0.74520  0.00   
  28   0    -8   113.6825   130.3145   0.0     0.74506  0.03   
  7    5    -1   1.8338     2.1039     0.0     0.74503  0.00   
  30   0    -2   3.7714     4.3365     0.0     0.74495  0.00   
  30   0    1    2.8984     3.3403     0.0     0.74489  0.00   
  0    2    19   0.0259     0.0300     -0.0    0.74481  0.00   
  7    5    1    1.3098     1.5236     0.0     0.74461  0.00   
  14   4    -9   4.1958     4.8905     -0.0    0.74448  0.00   
  0    4    13   0.2145     0.2504     -0.0    0.74433  0.00   
  2    2    -19  12.3170    14.3823    -180.0  0.74430  0.01   
  15   3    13   176.9691   206.7681   0.0     0.74424  0.09   
  13   3    14   0.2336     0.2736     -180.0  0.74403  0.00   
  21   3    -9   20.0554    23.5677    180.0   0.74387  0.01   
  1    5    -5   0.4310     0.5088     0.0     0.74371  0.00   
  26   0    10   53.3525    63.3489    0.0     0.74353  0.01   
  22   2    -12  1.9507     2.3177     180.0   0.74349  0.00   
  2    4    -13  0.9867     1.1729     -0.0    0.74346  0.00   
  24   2    -10  4.3435     5.1642     -180.0  0.74344  0.00   
  1    5    5    0.0819     0.0974     0.0     0.74341  0.00   
  11   1    -19  6.3419     7.5407     180.0   0.74340  0.00   
  7    3    16   11.9364    13.9942    180.0   0.74299  0.01   
  13   1    18   1.0202     1.1816     0.0     0.74280  0.00   
  18   4    4    11.2746    13.0467    180.0   0.74279  0.01   
  8    4    -12  3.8699     4.4610     -180.0  0.74275  0.00   
  7    5    -2   3.5458     4.0168     0.0     0.74262  0.00   
  12   2    17   2.8566     3.1721     0.0     0.74249  0.00   
  19   3    -11  4.0279     4.3932     0.0     0.74238  0.00   
  5    5    -4   0.5491     0.5873     180.0   0.74217  0.00   
  2    2    19   7.2737     7.7419     -0.0    0.74204  0.00   
  10   4    11   0.5568     0.5915     0.0     0.74193  0.00   
  2    4    13   39.1931    41.6332    -0.0    0.74192  0.02   
  12   4    10   31.4646    33.4166    -0.0    0.74190  0.02   
  7    5    2    239.6559   254.2060   180.0   0.74179  0.12   
  30   0    -3   48.5306    51.2113    180.0   0.74149  0.01   
  26   0    -11  1.9633     2.0711     180.0   0.74148  0.00   
  10   2    -18  12.3651    13.0308    -0.0    0.74145  0.01   
  24   0    -13  1.2922     1.3592     0.0     0.74139  0.00   
  30   0    2    25.8940    27.2330    180.0   0.74139  0.01   
  21   1    14   15.0491    15.7046    180.0   0.74115  0.01   
  5    5    4    0.0387     0.0404     180.0   0.74099  0.00   
  3    5    -5   189.4621   198.6843   180.0   0.74075  0.09   
  16   4    7    26.8455    28.1819    -0.0    0.74072  0.01   
  20   2    13   31.2176    32.9217    180.0   0.74055  0.02   
  27   1    8    77.8810    82.1424    180.0   0.74053  0.04   
  4    2    -19  8.1228     8.5675     -180.0  0.74053  0.00   
  18   0    -17  10.1922    10.2996    0.0     0.73989  0.00   
  3    5    5    0.4802     0.4848     180.0   0.73987  0.00   
  18   4    -5   0.1268     0.1278     180.0   0.73980  0.00   
  17   1    -17  38.7909    39.0279    180.0   0.73974  0.02   
  5    1    20   4.3545     4.3790     0.0     0.73958  0.00   
  17   3    12   45.5136    45.7719    180.0   0.73957  0.02   
  29   1    4    114.5775   115.2939   0.0     0.73947  0.06   
  19   1    -16  0.3651     0.3675     0.0     0.73945  0.00   
  29   1    -5   2.5826     2.6003     180.0   0.73940  0.00   
  27   1    -9   14.1102    14.2074    0.0     0.73939  0.01   
  4    4    -13  13.1666    13.2612    -0.0    0.73936  0.01   
  16   2    -16  35.5886    35.9569    180.0   0.73909  0.02   
  11   3    15   16.3492    16.5533    0.0     0.73897  0.01   
  18   2    -15  2.5251     2.5704     -180.0  0.73868  0.00   
  7    5    -3   0.8138     0.8312     0.0     0.73852  0.00   
  28   2    0    38.7325    39.8321    0.0     0.73829  0.02   
  28   2    -1   6.9270     7.1322     -180.0  0.73825  0.00   
  20   0    -16  18.3967    19.1226    0.0     0.73796  0.00   
  1    3    -17  106.6619   111.6650   0.0     0.73780  0.05   
  9    3    -16  71.6575    75.4460    0.0     0.73757  0.04   
  23   3    6    177.8923   184.7945   0.0     0.73738  0.09   
  7    5    3    0.0434     0.0445     180.0   0.73730  0.00   
  22   0    14   0.2208     0.2214     180.0   0.73718  0.00   
  8    4    12   9.9729     9.9003     -0.0    0.73712  0.00   
  14   4    9    0.8663     0.8502     -0.0    0.73706  0.00   
  7    1    -20  22.3736    21.6134    -0.0    0.73695  0.01   
  1    3    17   13.4038    12.8433    180.0   0.73681  0.01   
  16   0    -18  17.1339    16.4056    0.0     0.73677  0.00   
  28   2    1    2.3045     2.2085     180.0   0.73663  0.00   
  28   2    -2   23.3870    22.4745    -0.0    0.73652  0.01   
  30   0    -4   67.4823    65.1436    0.0     0.73638  0.02   
  4    4    13   3.7611     3.6379     -180.0  0.73633  0.00   
  30   0    3    51.3984    49.9774    0.0     0.73624  0.01   
  4    2    19   22.9375    22.5386    180.0   0.73610  0.01   
  8    0    20   23.7979    23.8647    180.0   0.73589  0.01   
  3    3    -17  7.6046     7.7867     0.0     0.73559  0.00   
  12   0    19   1.0268     1.0762     0.0     0.73511  0.00   
  23   3    -7   2.1362     2.2394     0.0     0.73502  0.00   
  15   1    -18  62.6069    65.6273    0.0     0.73501  0.03   
  16   4    -8   1.3237     1.3862     -180.0  0.73492  0.00   
  5    5    -5   0.6083     0.6322     180.0   0.73464  0.00   
  18   4    5    10.6250    11.0158    -0.0    0.73458  0.01   
  26   2    7    1.2324     1.2743     -0.0    0.73453  0.00   
  14   2    -17  118.2987   122.1592   0.0     0.73451  0.06   
  1    5    -6   0.6571     0.6686     180.0   0.73433  0.00   
  21   1    -15  22.8460    22.8681    180.0   0.73417  0.01   
  1    5    6    0.3369     0.3337     180.0   0.73398  0.00   
  25   3    0    1.9348     1.9651     180.0   0.73366  0.00   
  6    2    -19  26.7666    27.2098    0.0     0.73365  0.01   
  25   3    -1   7.1539     7.3784     0.0     0.73353  0.00   
  28   2    2    6.8573     7.1866     0.0     0.73330  0.00   
  20   2    -14  1.0017     1.0502     0.0     0.73328  0.00   
  5    5    5    1.9261     2.0210     0.0     0.73321  0.00   
  26   2    -8   3.1421     3.2960     0.0     0.73312  0.00   
  28   2    -3   7.0701     7.4164     -180.0  0.73312  0.00   
  15   3    -14  8.3080     8.7061     -180.0  0.73299  0.00   
  21   3    9    1.1305     1.1851     0.0     0.73285  0.00   
  9    5    0    0.6056     0.6353     180.0   0.73281  0.00   
  7    5    -4   0.7201     0.7556     0.0     0.73281  0.00   
  3    3    17   11.3202    11.9512    0.0     0.73267  0.01   
  9    5    -1   0.0425     0.0463     180.0   0.73224  0.00   
  6    4    -13  0.8000     0.8709     -180.0  0.73217  0.00   
  25   3    1    503.3596   546.4091   0.0     0.73211  0.24   
  10   0    -20  73.5414    79.1389    180.0   0.73201  0.02   
  28   0    8    24.8520    26.7312    0.0     0.73200  0.01   
  25   1    11   8.1593     8.7398     180.0   0.73197  0.00   
  25   3    -2   37.7922    39.4547    180.0   0.73174  0.02   
  9    5    1    1.5464     1.6118     0.0     0.73173  0.00   
  3    5    -6   8.4924     8.7769     0.0     0.73153  0.00   
  12   4    -11  0.3087     0.3194     180.0   0.73140  0.00   
  28   0    -9   39.6100    40.9980    0.0     0.73138  0.01   
  0    0    21   127.1230   131.7635   0.0     0.73133  0.03   
  11   1    19   0.6538     0.6786     180.0   0.73128  0.00   
  7    5    4    0.1389     0.1444     180.0   0.73122  0.00   
  22   0    -15  65.7767    68.5461    0.0     0.73112  0.02   
  29   1    5    0.2894     0.3018     180.0   0.73106  0.00   
  10   2    18   36.4828    38.0517    0.0     0.73105  0.02   
  18   4    -6   0.1716     0.1790     180.0   0.73104  0.00   
  29   1    -6   3.0526     3.1840     0.0     0.73097  0.00   
  2    0    -21  26.5203    27.6604    180.0   0.73096  0.01   
  17   3    -13  430.6067   447.2838   0.0     0.73073  0.20   
  3    5    6    0.0813     0.0837     0.0     0.73051  0.00   
  13   3    -15  8.0985     8.2086     0.0     0.73034  0.00   
  19   3    11   449.8511   453.6968   0.0     0.73030  0.21   
  5    3    -17  2.2864     2.3011     0.0     0.73029  0.00   
  9    5    -2   4.8037     4.6343     180.0   0.73001  0.00   
  30   0    -5   153.2694   146.8394   0.0     0.72972  0.04   
  24   2    10   64.6372    62.7663    -0.0    0.72956  0.03   
  30   0    4    81.5212    79.3248    0.0     0.72954  0.02   
  9    3    16   10.1535    10.0647    180.0   0.72934  0.00   
  25   1    -12  45.2888    45.3942    -0.0    0.72918  0.02   
  10   4    -12  0.1341     0.1347     -180.0  0.72915  0.00   
  9    5    2    33.2704    33.7694    0.0     0.72899  0.02   
  7    1    20   0.1182     0.1202     -180.0  0.72897  0.00   
  25   3    2    9.2752     9.4590     0.0     0.72892  0.00   
  23   1    13   13.7213    14.0012    180.0   0.72892  0.01   
  14   0    -19  22.8134    23.4333    0.0     0.72881  0.01   
  14   4    -10  2.5753     2.6487     -180.0  0.72878  0.00   
  2    0    21   0.0041     0.0042     180.0   0.72859  0.00   
  21   3    -10  0.2667     0.2787     180.0   0.72841  0.00   
  28   2    3    10.9282    11.4379    180.0   0.72837  0.01   
  25   3    -3   61.5774    64.5516    0.0     0.72832  0.03   
  22   2    12   5.6062     5.8848     0.0     0.72827  0.00   
  20   4    0    2.6726     2.8067     -180.0  0.72823  0.00   
  28   2    -4   168.4241   176.4830   180.0   0.72812  0.08   
  20   4    -1   5.0769     5.2561     -0.0    0.72797  0.00   
  6    4    13   0.3316     0.3341     -180.0  0.72778  0.00   
  16   4    8    35.1120    34.9028    0.0     0.72768  0.02   
  4    0    -21  8.8229     8.6535     0.0     0.72750  0.00   
  6    2    19   9.7626     9.5655     180.0   0.72722  0.00   
  20   4    1    1.0455     1.0256     -180.0  0.72686  0.00   
  24   2    -11  98.3836    95.9134    180.0   0.72646  0.05   
  9    5    -3   11.4694    11.3438    180.0   0.72617  0.01   
  20   4    -2   45.3596    45.2115    0.0     0.72608  0.02   
  23   3    7    14.9719    15.1439    180.0   0.72594  0.01   
  5    5    -6   5.8282     6.0033     0.0     0.72570  0.00   
  7    5    -5   0.0919     0.0953     0.0     0.72561  0.00   
  9    1    -20  20.0919    20.8352    -0.0    0.72561  0.01   
  27   1    9    30.2498    31.4646    180.0   0.72557  0.01   
  13   1    -19  1.5339     1.5986     180.0   0.72555  0.00   
  5    3    17   0.1159     0.1209     0.0     0.72554  0.00   
  12   2    -18  3.3019     3.4833     0.0     0.72519  0.00   
  26   0    11   14.6595    15.4362    180.0   0.72516  0.00   
  18   4    6    16.6511    17.2416    -180.0  0.72501  0.01   
  9    5    3    11.7425    11.6109    180.0   0.72467  0.01   
  16   2    16   104.6238   102.8934   180.0   0.72457  0.05   
  27   1    -10  0.3180     0.3121     0.0     0.72437  0.00   
  23   1    -14  0.7194     0.7069     180.0   0.72420  0.00   
  25   3    3    14.9877    14.7333    180.0   0.72417  0.01   
  5    5    6    2.2120     2.1796     180.0   0.72405  0.00   
  12   4    11   2.3802     2.3459     -180.0  0.72404  0.00   
  8    2    -19  89.5443    88.6382    0.0     0.72391  0.04   
  20   4    2    14.3169    14.1953    0.0     0.72388  0.01   
  19   3    -12  4.2371     4.2376     0.0     0.72372  0.00   
  7    5    5    4.0294     4.0384     0.0     0.72368  0.00   
  1    5    -7   1.0005     1.0029     0.0     0.72368  0.00   
  24   0    13   44.2806    44.4875    0.0     0.72364  0.01   
  18   2    15   1.1704     1.2007     -180.0  0.72341  0.00   
  17   1    17   16.0835    16.6127    0.0     0.72336  0.01   
  25   3    -4   5.4692     5.6688     180.0   0.72334  0.00   
  23   3    -8   1.2344     1.2803     180.0   0.72334  0.00   
  1    5    7    0.0252     0.0263     0.0     0.72330  0.00   
  22   2    -13  0.0000     0.0000     -0.0    0.72323  0.00   
  26   0    -12  173.3205   189.2714   0.0     0.72308  0.04   
  11   3    -16  33.9148    37.9161    0.0     0.72295  0.02   
  4    0    21   0.0579     0.0656     180.0   0.72286  0.00   
  20   4    -3   6.8100     7.9978     -180.0  0.72261  0.00   
  18   0    17   11.4346    13.4982    180.0   0.72257  0.00   
  10   4    12   1.1261     1.3418     -0.0    0.72251  0.00   
  19   1    16   10.9898    13.3833    -180.0  0.72228  0.00   
  8    4    -13  0.0150     0.0184     -0.0    0.72216  0.00   
  7    3    -17  12.9441    15.8764    0.0     0.72207  0.01   
  28   2    4    28.7698    35.4256    -0.0    0.72194  0.01   
  0    4    14   1.3618     1.6877     -180.0  0.72179  0.00   
  30   0    -6   14.3359    17.9931    180.0   0.72164  0.00   
  28   2    -5   0.4712     0.5924     -180.0  0.72162  0.00   
  26   2    8    0.4835     0.6151     -0.0    0.72153  0.00   
  16   4    -9   16.6618    21.4518    0.0     0.72146  0.01   
  30   0    5    2.6638     3.4454     0.0     0.72143  0.00   
  29   1    6    0.1346     0.1768     0.0     0.72132  0.00   
  15   3    14   4.1242     5.4318     -180.0  0.72130  0.00   
  14   2    17   21.8719    29.0096    -180.0  0.72122  0.01   
  29   1    -7   0.0002     0.0002     0.0     0.72122  0.00   
  6    0    -21  1.7743     2.3576     0.0     0.72108  0.00   
  14   4    10   2.3517     3.1230     180.0   0.72107  0.00   
  3    5    -7   0.9499     1.2610     180.0   0.72106  0.00   
  2    4    -14  8.3649     11.1042    -180.0  0.72106  0.00   
  18   4    -7   2.6165     3.4614     -0.0    0.72100  0.00   
  10   0    20   9.7740     12.8485    180.0   0.72091  0.00   
  9    5    -4   0.0633     0.0824     180.0   0.72079  0.00   
  16   0    18   0.7157     0.9276     180.0   0.72064  0.00   
  20   0    16   1.3398     1.8840     0.0     0.72002  0.00   
  26   2    -9   0.2620     0.3685     180.0   0.72002  0.00   
  15   1    18   4.4114     6.2152     0.0     0.71996  0.00   
  3    5    7    2.0500     2.8881     0.0     0.71992  0.00   
  24   0    -14  3.5520     4.9678     0.0     0.71976  0.00   
  13   3    15   0.0434     0.0597     180.0   0.71959  0.00   
  2    4    14   0.0506     0.0693     -0.0    0.71954  0.00   
  20   4    3    95.7449    125.5333   -0.0    0.71935  0.04   
  9    5    4    9.1209     9.9848     0.0     0.71885  0.00   
  1    1    -21  25.1592    26.4742    -180.0  0.71857  0.01   
  17   3    13   21.5981    22.7127    180.0   0.71856  0.01   
  25   3    4    3.4479     3.4827     0.0     0.71792  0.00   
  20   2    14   62.4904    62.8095    -0.0    0.71781  0.03   
  11   5    0    1.6982     1.6918     180.0   0.71761  0.00   
  20   4    -4   2.0755     2.0669     -180.0  0.71761  0.00   
  28   0    9    18.5996    18.4182    0.0     0.71752  0.00   
  1    1    21   50.4648    49.7232    -0.0    0.71744  0.02   
  4    4    -14  302.2599   296.1392   -0.0    0.71736  0.13   
  11   5    -1   3.0385     2.9524     0.0     0.71713  0.00   
  7    5    -6   20.6612    20.1009    180.0   0.71705  0.01   
  21   3    10   0.4843     0.4732     180.0   0.71694  0.00   
  25   3    -5   1.2096     1.1843     180.0   0.71689  0.00   
  28   0    -10  0.5246     0.5144     0.0     0.71686  0.00   
  21   1    15   33.5417    33.0263    0.0     0.71676  0.01   
  3    1    -21  12.6725    12.4852    -180.0  0.71675  0.01   
  8    4    13   28.6547    28.1884    180.0   0.71656  0.01   
  11   5    1    72.7671    71.4867    180.0   0.71654  0.03   
  12   0    -20  675.3141   658.6132   0.0     0.71646  0.15   
  9    1    20   5.8145     5.3738     -180.0  0.71586  0.00   
  8    2    19   7.3730     6.8637     -180.0  0.71571  0.00   
  7    3    17   1.5447     1.4414     0.0     0.71567  0.00   
  5    5    -7   1.0807     1.0181     180.0   0.71552  0.00   
  11   5    -2   17.1878    17.1068    180.0   0.71508  0.01   
  7    5    6    36.9763    38.1783    180.0   0.71482  0.02   
  4    4    14   0.0014     0.0016     -0.0    0.71439  0.00   
  14   0    19   3.3861     3.7502     0.0     0.71435  0.00   
  6    0    21   0.0554     0.0614     180.0   0.71434  0.00   
  18   4    7    43.6722    48.8788    0.0     0.71426  0.02   
  28   2    5    7.5457     8.5716     -0.0    0.71413  0.00   
  18   2    -16  0.0189     0.0218     0.0     0.71401  0.00   
  9    5    -5   0.2745     0.3174     0.0     0.71399  0.00   
  11   5    2    0.1361     0.1587     180.0   0.71392  0.00   
  16   4    9    0.2521     0.2979     -0.0    0.71375  0.00   
  28   2    -6   0.6941     0.8203     0.0     0.71375  0.00   
  5    5    7    363.9136   430.2035   0.0     0.71368  0.16   
  12   2    18   32.7354    38.4465    -0.0    0.71355  0.01   
  11   3    16   0.5846     0.6844     0.0     0.71351  0.00   
  23   3    8    13.0377    15.1960    0.0     0.71346  0.01   
  3    1    21   2.1580     2.5026     -180.0  0.71341  0.00   
  20   4    4    1.7389     2.0075     -180.0  0.71336  0.00   
  12   4    -12  209.4471   241.5559   -0.0    0.71335  0.09   
  19   1    -17  4.2767     4.8734     0.0     0.71319  0.00   
  22   0    15   64.0816    72.8604    0.0     0.71314  0.01   
  25   1    12   7.7044     8.7231     -0.0    0.71291  0.00   
  0    2    20   0.3676     0.4161     -0.0    0.71283  0.00   
  16   2    -17  1.7025     1.9267     -0.0    0.71279  0.00   
  14   4    -11  10.7075    12.1263    -0.0    0.71251  0.00   
  2    2    -20  9.4718     10.7328    -0.0    0.71244  0.00   
  21   3    -11  1.4912     1.6915     0.0     0.71234  0.00   
  30   0    -7   0.0849     0.0964     180.0   0.71228  0.00   
  13   1    19   29.5234    33.5258    0.0     0.71226  0.01   
  24   2    11   6.7010     7.6130     -0.0    0.71224  0.00   
  30   0    6    0.3929     0.4483     180.0   0.71204  0.00   
  5    1    -21  7.2977     8.3280     -0.0    0.71204  0.00   
  18   0    -18  2.3361     2.6679     0.0     0.71202  0.00   
  1    5    -8   11.2616    12.8983    180.0   0.71195  0.00   
  8    0    -21  2.0086     2.3019     180.0   0.71194  0.00   
  11   1    -20  9.5079     10.9245    180.0   0.71189  0.00   
  20   0    -17  0.9956     1.1444     180.0   0.71188  0.00   
  17   1    -18  1.1363     1.3077     0.0     0.71186  0.00   
  10   2    -19  1.0334     1.2050     0.0     0.71167  0.00   
  9    5    5    34.2949    40.0732    180.0   0.71163  0.01   
  1    5    8    19.0461    22.3269    180.0   0.71153  0.01   
  11   5    -3   529.9358   621.2279   0.0     0.71152  0.23   
  19   3    12   72.0135    84.4193    0.0     0.71152  0.03   
  9    3    -17  0.0167     0.0190     180.0   0.71124  0.00   
  20   4    -5   1.9418     2.1869     0.0     0.71118  0.00   
  6    4    -14  9.4664     10.1854    -180.0  0.71084  0.00   
  20   2    -15  22.3493    24.0186    -180.0  0.71070  0.01   
  23   3    -9   12.4280    13.3640    0.0     0.71067  0.01   
  29   1    7    6.5110     7.0499     180.0   0.71044  0.00   
  2    2    20   7.3622     7.9923     -0.0    0.71035  0.00   
  29   1    -8   44.9179    48.7882    180.0   0.71033  0.02   
  25   3    5    61.5673    66.8923    180.0   0.71032  0.03   
  15   3    -15  11.6135    12.6229    0.0     0.71030  0.00   
  31   1    -1   71.7602    78.3062    0.0     0.71012  0.03   
  25   1    -13  1.0770     1.1756     180.0   0.71011  0.00   
  31   1    0    134.0976   146.4742   0.0     0.71008  0.06   
  21   1    -16  21.2730    23.2705    -0.0    0.71001  0.01   
  27   1    10   19.6660    21.5342    180.0   0.70996  0.01   
  18   4    -8   0.0739     0.0811     -180.0  0.70983  0.00   
  17   3    -14  256.6338   281.3863   -0.0    0.70982  0.11   
  11   5    3    0.8469     0.9285     0.0     0.70981  0.00   
  1    3    -18  0.0317     0.0347     0.0     0.70972  0.00   
  10   4    -13  9.6603     10.5751    -0.0    0.70969  0.00   
  3    5    -8   1.7303     1.8800     0.0     0.70950  0.00   
  4    2    -20  2.0407     2.2076     -180.0  0.70918  0.00   
  25   3    -6   0.0758     0.0827     180.0   0.70910  0.00   
  24   2    -12  0.0196     0.0214     -180.0  0.70908  0.00   
  1    3    18   6.6799     7.7387     0.0     0.70879  0.00   
  27   1    -11  0.5809     0.6816     180.0   0.70872  0.00   
  31   1    -2   0.2094     0.2475     0.0     0.70866  0.00   
  31   1    1    21.4929    25.5221    180.0   0.70852  0.01   
  3    5    8    36.2676    42.3278    0.0     0.70826  0.02   
  22   2    13   0.0263     0.0302     -180.0  0.70806  0.00   
  3    3    -18  240.7860   269.8837   -0.0    0.70781  0.10   
  26   2    9    31.1100    34.4990    0.0     0.70770  0.01   
  16   0    -19  24.9607    27.6430    180.0   0.70768  0.01   
  7    5    -7   1.9132     2.1504     180.0   0.70728  0.00   
  22   0    -16  0.0569     0.0640     180.0   0.70728  0.00   
  16   4    -10  5.8820     6.7080     -180.0  0.70720  0.00   
  23   1    14   43.2629    50.1100    0.0     0.70712  0.02   
  14   2    -18  0.1025     0.1188     -180.0  0.70712  0.00   
  5    1    21   2.7620     3.5728     -0.0    0.70662  0.00   
  26   0    12   14.3412    18.6982    0.0     0.70659  0.00   
  11   5    -4   46.1608    61.2251    0.0     0.70652  0.02   
  6    4    14   3.0767     4.0838     -0.0    0.70652  0.00   
  13   3    -16  34.9602    47.0712    180.0   0.70634  0.01   
  26   2    -10  2.1872     2.7669     180.0   0.70610  0.00   
  15   1    -19  0.4489     0.5668     180.0   0.70609  0.00   
  20   4    5    3.3205     4.0889     -180.0  0.70603  0.00   
  12   4    12   0.0072     0.0085     -180.0  0.70591  0.00   
  9    5    -6   7.1536     8.3921     180.0   0.70588  0.00   
  31   1    -3   0.0175     0.0198     0.0     0.70570  0.00   
  31   1    2    18.4734    20.3401    0.0     0.70548  0.01   
  4    2    20   26.3207    27.9431    -180.0  0.70509  0.01   
  28   2    6    10.7030    11.3495    -180.0  0.70507  0.00   
  3    3    18   2.4580     2.6019     180.0   0.70505  0.00   
  19   3    -13  11.0041    11.5109    180.0   0.70491  0.00   
  7    5    7    18.5777    19.2418    180.0   0.70478  0.01   
  28   2    -7   0.4908     0.5049     0.0     0.70465  0.00   
  7    1    -21  0.0261     0.0269     -180.0  0.70462  0.00   
  14   4    11   0.4165     0.4276     -0.0    0.70458  0.00   
  26   0    -13  8.3481     8.5549     180.0   0.70450  0.00   
  11   5    4    0.3470     0.3548     180.0   0.70428  0.00   
  5    5    -8   1.0670     1.0908     0.0     0.70428  0.00   
  12   0    20   1.5183     1.5812     180.0   0.70401  0.00   
  20   4    -6   291.1756   333.8479   0.0     0.70344  0.12   
  9    3    17   8.8653     10.1532    0.0     0.70340  0.00   
  8    0    21   8.3935     9.5651     0.0     0.70332  0.00   
  6    2    -20  8.9751     10.1070    -0.0    0.70318  0.00   
  9    5    6    35.5165    39.8745    0.0     0.70315  0.01   
  5    3    -18  69.7003    78.1063    180.0   0.70312  0.03   
  10   4    13   5.5628     6.2079     -0.0    0.70306  0.00   
  22   2    -14  0.6771     0.7554     -0.0    0.70305  0.00   
  23   1    -15  111.8961   125.5814   0.0     0.70250  0.05   
  18   4    8    8.1857     9.1905     -0.0    0.70249  0.00   
  28   0    10   24.1512    27.2828    180.0   0.70238  0.00   
  24   0    14   5.8884     6.7075     0.0     0.70228  0.00   
  5    5    8    0.8143     0.9289     180.0   0.70227  0.00   
  10   2    19   23.0567    27.2571    -0.0    0.70196  0.01   
  30   0    -8   0.2394     0.2857     180.0   0.70181  0.00   
  8    4    -14  4.8027     5.7452     0.0     0.70173  0.00   
  28   0    -11  5.0435     6.0364     0.0     0.70170  0.00   
  30   0    7    11.7499    14.0969    0.0     0.70155  0.00   
  25   3    6    3.5823     4.3002     180.0   0.70148  0.00   
  31   1    -4   3.7122     4.4494     180.0   0.70131  0.00   
  31   1    3    95.3377    111.9300   180.0   0.70102  0.04   
  11   1    20   6.0653     6.9320     -0.0    0.70067  0.00   
  13   5    0    59.2556    67.2705    0.0     0.70056  0.02   
  21   3    11   6.7923     7.7039     0.0     0.70055  0.00   
  10   0    -21  6.3971     7.1650     0.0     0.70038  0.00   
  13   5    -1   4.5470     5.0076     180.0   0.70016  0.00   
  11   5    -5   1.9013     2.0936     180.0   0.70016  0.00   
  23   3    9    54.4964    59.9779    180.0   0.70015  0.02   
  25   3    -7   34.6475    37.8890    180.0   0.70009  0.01   
  32   0    -1   212.4000   231.6470   0.0     0.70007  0.04   
  32   0    0    32.6165    35.2637    0.0     0.70000  0.01   
  0    4    15   2.6708     2.7816     -0.0    0.69973  0.00   
  13   5    1    23.1291    23.9141    0.0     0.69951  0.01   
  1    5    -9   100.3947   104.8507   0.0     0.69931  0.04   
  18   2    16   40.9813    42.8377    0.0     0.69930  0.02   
  16   4    10   0.0617     0.0650     -180.0  0.69915  0.00   
  14   0    -20  0.2013     0.2127     0.0     0.69911  0.00   
  2    4    -15  16.3941    17.3288    0.0     0.69911  0.01   
  16   2    17   76.9788    81.8158    0.0     0.69895  0.03   
  15   3    15   17.3130    18.4192    0.0     0.69891  0.01   
  1    5    9    0.0007     0.0008     0.0     0.69887  0.00   
  32   0    -2   9.8461     10.5259    0.0     0.69868  0.00   
  5    3    18   9.8296     10.5118    0.0     0.69864  0.00   
  29   1    8    205.0647   219.2627   0.0     0.69859  0.08   
  32   0    1    9.1670     9.7705     180.0   0.69848  0.00   
  29   1    -9   78.0722    83.1515    -180.0  0.69847  0.03   
  24   0    -15  8.9191     9.4973     0.0     0.69847  0.00   
  13   5    -2   7.7973     8.1890     0.0     0.69831  0.00   
  11   3    -17  1.4002     1.4443     180.0   0.69815  0.00   
  0    0    22   51.6443    52.8874    0.0     0.69808  0.01   
  22   4    0    1.7760     1.8056     -0.0    0.69791  0.00   
  2    0    -22  12.3682    12.6143    180.0   0.69781  0.00   
  17   3    14   10.0751    10.2787    -0.0    0.69781  0.00   
  22   4    -1   0.3080     0.3158     -0.0    0.69773  0.00   
  18   4    -9   23.6125    24.2257    -0.0    0.69772  0.01   
  2    4    15   3.6058     3.7291     -180.0  0.69763  0.00   
  20   4    6    20.8155    21.7763    0.0     0.69747  0.01   
  11   5    5    35.4785    37.1610    0.0     0.69744  0.01   
  12   2    -19  22.6938    23.7975    -180.0  0.69730  0.01   
  7    1    21   36.3332    38.0957    0.0     0.69729  0.01   
  6    2    20   168.4691   176.2689   -0.0    0.69722  0.07   
  23   3    -10  1.5916     1.6642     180.0   0.69720  0.00   
  3    5    -9   6.5960     6.8474     180.0   0.69704  0.00   
  13   5    2    16.0851    16.6874    180.0   0.69703  0.01   
  19   1    17   0.1695     0.1756     0.0     0.69681  0.00   
  22   4    1    0.3790     0.3974     -0.0    0.69665  0.00   
  9    5    -7   111.9457   118.0528   0.0     0.69660  0.04   
  7    5    -8   3.4557     3.7080     0.0     0.69646  0.00   
  17   1    18   8.4367     9.1095     0.0     0.69640  0.00   
  13   1    -20  79.0333    85.7094    0.0     0.69621  0.03   
  8    4    14   478.9990   519.0129   0.0     0.69619  0.19   
  22   4    -2   4.6276     4.9867     -0.0    0.69612  0.00   
  13   3    16   0.8539     0.9048     180.0   0.69596  0.00   
  32   0    -3   1.1394     1.1951     0.0     0.69588  0.00   
  27   3    0    9.5212     9.9751     0.0     0.69587  0.00   
  21   3    -12  24.1316    25.2532    180.0   0.69585  0.01   
  14   4    -12  5.1045     5.3349     -180.0  0.69584  0.00   
  7    3    -18  55.9008    58.3661    180.0   0.69583  0.02   
  27   3    -1   0.4336     0.4519     180.0   0.69581  0.00   
  4    4    -15  0.0749     0.0779     -0.0    0.69579  0.00   
  30   2    -1   21.4220    22.2627    180.0   0.69577  0.01   
  30   2    0    0.8581     0.8908     -0.0    0.69575  0.00   
  3    5    9    10.5534    10.9368    180.0   0.69572  0.00   
  18   0    18   10.6597    11.0214    0.0     0.69567  0.00   
  2    0    22   10.5459    10.8992    0.0     0.69566  0.00   
  20   2    15   0.0274     0.0283     180.0   0.69561  0.00   
  31   1    -5   11.1700    11.5214    180.0   0.69558  0.00   
  32   0    2    9.9689     10.2767    0.0     0.69555  0.00   
  31   1    4    106.0273   108.9858   180.0   0.69520  0.04   
  12   4    -13  0.1062     0.1092     -180.0  0.69515  0.00   
  13   5    -3   12.2350    12.5621    180.0   0.69504  0.00   
  28   2    7    0.1287     0.1319     -0.0    0.69493  0.00   
  4    0    -22  0.8744     0.8959     0.0     0.69485  0.00   
  20   0    17   2.2983     2.3523     180.0   0.69476  0.00   
  9    1    -21  0.6731     0.6887     0.0     0.69474  0.00   
  24   2    12   27.6737    28.2846    -180.0  0.69467  0.01   
  8    2    -20  20.8623    21.3167    -0.0    0.69465  0.01   
  14   2    18   0.0069     0.0070     -0.0    0.69456  0.00   
  20   4    -7   40.7994    41.5996    180.0   0.69452  0.02   
  27   3    1    17.5916    17.9266    0.0     0.69450  0.01   
  28   2    -8   116.8883   119.0018   0.0     0.69446  0.05   
  30   2    -2   3.7998     3.8594     0.0     0.69437  0.00   
  27   3    -2   31.8382    32.3069    0.0     0.69433  0.01   
  30   2    1    3.0909     3.1351     0.0     0.69431  0.00   
  22   4    2    20.2793    20.5935    0.0     0.69398  0.01   
  27   1    11   18.3915    18.7846    0.0     0.69389  0.01   
  25   1    13   139.3985   142.9596   180.0   0.69384  0.05   
  7    5    8    13.6735    14.1634    0.0     0.69374  0.01   
  9    5    7    4.0999     4.3303     180.0   0.69354  0.00   
  21   1    16   9.8460     10.8163    -180.0  0.69322  0.00   
  26   2    10   53.4665    58.7899    -0.0    0.69321  0.02   
  13   5    3    15.1348    16.7888    0.0     0.69315  0.01   
  22   4    -3   16.9205    18.9164    -0.0    0.69310  0.01   
  4    4    15   15.1015    17.1591    0.0     0.69288  0.01   
  19   3    13   28.8019    32.7207    180.0   0.69271  0.01   
  27   1    -12  49.9026    56.5908    180.0   0.69262  0.02   
  16   0    19   0.1202     0.1362     180.0   0.69258  0.00   
  11   5    -6   0.0100     0.0113     0.0     0.69255  0.00   
  16   4    -11  0.0046     0.0051     0.0     0.69235  0.00   
  5    5    -9   4.5176     4.9309     180.0   0.69214  0.00   
  15   1    19   0.0657     0.0703     180.0   0.69200  0.00   
  27   3    2    0.2025     0.2113     0.0     0.69173  0.00   
  32   0    -4   2.7032     2.8126     0.0     0.69169  0.00   
  30   2    -3   46.3000    47.6439    -180.0  0.69156  0.02   
  25   3    7    1.5789     1.6243     0.0     0.69156  0.00   
  26   2    -11  1.8464     1.8986     180.0   0.69155  0.00   
  24   2    -13  1.3157     1.3436     0.0     0.69148  0.00   
  30   2    2    25.0779    25.6018    180.0   0.69148  0.01   
  27   3    -3   36.9176    37.6061    180.0   0.69145  0.01   
  32   0    3    324.1578   319.6388   180.0   0.69124  0.06   
  25   1    -14  12.0055    11.2048    0.0     0.69106  0.00   
  4    0    22   0.0153     0.0131     0.0     0.69062  0.00   
  13   5    -4   54.6896    47.9359    180.0   0.69042  0.02   
  30   0    -9   21.4662    18.8947    0.0     0.69039  0.00   
  10   4    -14  3.3264     2.9562     -180.0  0.69032  0.00   
  18   2    -17  11.3419    10.1391    0.0     0.69026  0.00   
  10   0    21   27.3710    24.6122    0.0     0.69016  0.01   
  30   0    8    197.8220   178.1429   0.0     0.69010  0.04   
  25   3    -8   92.7801    83.5698    180.0   0.69002  0.03   
  5    5    9    1.0201     0.9185     0.0     0.68999  0.00   
  22   4    3    2.4008     2.1597     0.0     0.68994  0.00   
  22   0    16   6.0036     5.3977     180.0   0.68991  0.00   
  18   4    9    1.2065     1.0842     -180.0  0.68989  0.00   
  6    4    -15  4.2520     3.8199     180.0   0.68988  0.00   
  7    3    18   29.4669    26.3933    180.0   0.68977  0.01   
  11   5    6    38.6277    34.5644    0.0     0.68940  0.01   
  6    0    -22  145.9222   130.7096   180.0   0.68930  0.03   
  17   3    -15  0.9478     0.8497     180.0   0.68920  0.00   
  11   3    17   37.5479    33.6896    180.0   0.68912  0.01   
  22   4    -4   1.3406     1.2095     180.0   0.68873  0.00   
  20   2    -16  20.0221    18.0739    0.0     0.68870  0.01   
  31   1    -6   0.8795     0.7956     180.0   0.68859  0.00   
  15   3    -16  46.3103    42.6467    180.0   0.68821  0.02   
  19   1    -18  296.1473   273.6342   180.0   0.68816  0.11   
  31   1    5    35.8288    33.1193    0.0     0.68815  0.01   
  22   2    14   0.3621     0.3361     -180.0  0.68806  0.00   
  26   0    13   288.8677   268.6427   180.0   0.68799  0.05   
  13   5    4    69.0310    64.2336    180.0   0.68796  0.03   
  20   4    7    1.1492     1.0701     180.0   0.68783  0.00   
  14   4    12   1.5254     1.4202     0.0     0.68779  0.00   
  16   2    -18  15.5327    14.4549    0.0     0.68773  0.01   
  12   4    13   2.0238     1.8827     -0.0    0.68769  0.00   
  27   3    3    2.1110     1.9622     0.0     0.68761  0.00   
  30   2    -4   65.6678    60.9812    0.0     0.68741  0.02   
  30   2    3    49.8181    46.2883    0.0     0.68729  0.02   
  27   3    -4   271.8731   252.7277   180.0   0.68723  0.10   
  8    2    20   24.8987    23.1884    -180.0  0.68701  0.01   
  20   0    -18  122.3183   113.9211   180.0   0.68700  0.02   
  1    1    -22  68.6931    63.9850    0.0     0.68699  0.03   
  28   0    11   0.4179     0.3897     0.0     0.68679  0.00   
  12   0    -21  28.0616    26.1742    0.0     0.68676  0.01   
  21   1    -17  12.4402    11.6072    180.0   0.68672  0.00   
  12   2    19   0.9683     0.9076     0.0     0.68637  0.00   
  9    5    -8   0.3543     0.3330     0.0     0.68631  0.00   
  32   0    -5   2.8405     2.6867     180.0   0.68621  0.00   
  23   3    10   54.1178    51.2983    180.0   0.68619  0.02   
  9    3    -18  0.2498     0.2371     0.0     0.68617  0.00   
  19   3    -14  29.3699    28.0052    180.0   0.68612  0.01   
  28   0    -12  0.1418     0.1356     0.0     0.68609  0.00   
  1    5    -10  1.0196     0.9883     180.0   0.68596  0.00   
  1    1    22   0.0449     0.0435     180.0   0.68596  0.00   
  29   1    9    39.2625    38.1089    0.0     0.68594  0.01   
  26   0    -14  0.0409     0.0398     180.0   0.68590  0.00   
  29   1    -10  9.3802     9.1815     0.0     0.68581  0.00   
  23   1    15   35.3052    34.5730    0.0     0.68580  0.01   
  9    1    21   0.3318     0.3255     180.0   0.68575  0.00   
  18   0    -19  0.0709     0.0696     180.0   0.68571  0.00   
  14   0    20   11.8231    11.6060    0.0     0.68566  0.00   
  6    4    15   119.1781   116.9909   180.0   0.68564  0.04   
  32   0    4    24.2876    23.8418    180.0   0.68564  0.00   
  17   1    -19  52.6714    51.6757    180.0   0.68554  0.02   
  1    5    10   1.6985     1.6657     0.0     0.68549  0.00   
  3    1    -22  6.4996     6.3723     0.0     0.68544  0.00   
  18   4    -10  40.6522    42.8493    -0.0    0.68485  0.01   
  7    5    -9   9.3770     10.0325    180.0   0.68476  0.00   
  22   4    4    0.0868     0.0942     -180.0  0.68461  0.00   
  20   4    -8   26.7354    29.0298    -0.0    0.68457  0.01   
  13   5    -5   0.0808     0.0879     180.0   0.68453  0.00   
  22   0    -17  1.2691     1.3873     0.0     0.68427  0.00   
  16   4    11   1.6715     1.8204     -0.0    0.68404  0.00   
  21   3    12   10.8214    11.6916    0.0     0.68388  0.00   
  3    5    -10  0.2178     0.2350     180.0   0.68386  0.00   
  10   2    -20  72.6694    78.3810    -180.0  0.68385  0.03   
  13   1    20   30.1951    32.5643    180.0   0.68385  0.01   
  28   2    8    21.3570    23.0313    0.0     0.68385  0.01   
  11   5    -7   7.8163     8.4230     180.0   0.68383  0.00   
  10   4    14   5.1202     5.4954     -0.0    0.68374  0.00   
  28   2    -9   35.4283    38.1980    0.0     0.68334  0.01   
  0    2    21   113.9508   123.0965   0.0     0.68329  0.04   
  1    3    -19  3.7519     4.0582     -0.0    0.68326  0.00   
  13   3    -17  8.4210     9.1228     180.0   0.68321  0.00   
  6    0    22   0.0050     0.0054     180.0   0.68313  0.00   
  22   2    -15  59.3877    64.3620    0.0     0.68312  0.02   
  23   3    -11  264.9288   287.0827   180.0   0.68312  0.10   
  22   4    -5   0.1035     0.1121     -0.0    0.68309  0.00   
  2    2    -21  24.5327    26.3667    -180.0  0.68299  0.01   
  9    5    8    0.3480     0.3728     0.0     0.68296  0.00   
  11   1    -21  26.3512    27.0497    -180.0  0.68271  0.01   
  3    5    10   1.3727     1.3750     0.0     0.68248  0.00   
  1    3    19   1.4193     1.4234     0.0     0.68238  0.00   
  3    1    22   19.1389    19.1942    0.0     0.68238  0.01   
  27   3    4    1.0539     1.0676     0.0     0.68222  0.00   
  15   5    0    2.2036     2.2457     0.0     0.68213  0.00   
  30   2    -5   134.5127   138.2836   -0.0    0.68198  0.05   
  7    5    9    3.0929     3.1973     180.0   0.68185  0.00   
  30   2    4    69.1368    71.5144    0.0     0.68184  0.02   
  15   5    -1   1.9077     1.9758     180.0   0.68180  0.00   
  27   3    -5   41.1567    42.7303    0.0     0.68174  0.01   
  3    3    -19  2.6265     2.7404     180.0   0.68160  0.00   
  8    4    -15  3.9283     4.1003     0.0     0.68159  0.00   
  13   5    5    18.5114    19.3437    180.0   0.68153  0.01   
  5    1    -22  425.7085   444.3203   180.0   0.68137  0.15   
  24   0    15   5.7135     5.9620     0.0     0.68136  0.00   
  8    0    -22  9.7519     10.1707    0.0     0.68134  0.00   
  23   1    -16  84.7176    88.1757    0.0     0.68129  0.03   
  14   2    -19  21.5174    22.3319    -0.0    0.68124  0.01   
  15   5    1    3.8562     3.9779     180.0   0.68112  0.00   
  2    2    21   0.0848     0.0874     -180.0  0.68106  0.00   
  25   3    8    1.2549     1.4228     180.0   0.68070  0.00   
  31   1    -7   7.8286     10.5514    180.0   0.68047  0.00   
  16   0    -20  2.5744     3.5288     0.0     0.68045  0.00   
  11   5    7    1.9538     2.8552     180.0   0.68029  0.00   
  4    2    -21  5.8126     8.5612     -0.0    0.68017  0.00   
  15   5    -2   0.0136     0.0200     180.0   0.68014  0.00   
  31   1    6    1.1929     1.7211     0.0     0.67997  0.00   
  32   0    -6   6.0969     7.6306     0.0     0.67953  0.00   
  5    5    -10  16.5810    18.8021    0.0     0.67927  0.01   
  21   3    -13  2.7458     3.0293     0.0     0.67913  0.00   
  25   3    -9   45.6646    49.6528    0.0     0.67904  0.02   
  15   1    -20  0.0010     0.0011     0.0     0.67901  0.00   
  3    3    19   1.1132     1.2023     -180.0  0.67900  0.00   
  14   4    -13  21.7192    23.3076    180.0   0.67896  0.01   
  32   0    5    21.3243    22.5315    0.0     0.67885  0.00   
  15   5    2    4.4308     4.6473     0.0     0.67878  0.00   
  9    3    18   82.2698    85.9578    180.0   0.67872  0.03   
  26   2    11   13.6051    14.1983    -180.0  0.67825  0.00   
  0    4    16   5.4101     5.6462     -0.0    0.67825  0.00   
  30   0    -10  50.5256    52.7394    180.0   0.67818  0.01   
  22   4    5    0.2749     0.2868     180.0   0.67807  0.00   
  30   0    9    57.4006    59.7552    0.0     0.67788  0.01   
  2    4    -16  39.1625    40.7114    -180.0  0.67773  0.01   
  24   0    -16  34.4991    35.8914    0.0     0.67764  0.01   
  27   1    12   79.7110    83.1519    -180.0  0.67754  0.03   
  13   5    -6   3.8215     4.0027     0.0     0.67746  0.00   
  5    3    -19  15.4677    16.2020    180.0   0.67746  0.01   
  17   3    15   62.9230    66.0344    180.0   0.67743  0.02   
  20   4    8    5.2871     5.6091     -0.0    0.67726  0.00   
  15   5    -3   2.0268     2.1616     180.0   0.67716  0.00   
  15   3    16   354.2545   377.8584   180.0   0.67716  0.12   
  16   4    -12  4.1180     4.4066     180.0   0.67707  0.00   
  24   2    13   39.0351    41.8240    -0.0    0.67701  0.01   
  5    5    10   1.1990     1.2847     180.0   0.67701  0.00   
  12   4    -14  0.5533     0.5934     -0.0    0.67696  0.00   
  18   4    10   3.4759     3.7461     -180.0  0.67663  0.00   
  26   2    -12  163.0169   176.1539   0.0     0.67655  0.06   
  5    1    22   1.2635     1.3798     180.0   0.67639  0.00   
  4    2    21   0.0872     0.0953     -180.0  0.67637  0.00   
  2    4    16   22.9107    25.2469    0.0     0.67629  0.01   
  22   4    -6   98.5933    108.8989   0.0     0.67627  0.03   
  27   1    -13  1.2764     1.4107     180.0   0.67626  0.00   
  8    4    15   261.9253   292.3686   0.0     0.67615  0.09   
  18   2    17   11.6729    13.0451    180.0   0.67614  0.00   
  27   3    5    14.3964    15.8575    0.0     0.67563  0.00   
  30   2    -6   15.7166    17.2246    -180.0  0.67537  0.01   
  12   0    21   136.0442   149.8835   0.0     0.67525  0.02   
  30   2    5    2.9331     3.2397     0.0     0.67520  0.00   
  15   5    3    1.3530     1.4979     180.0   0.67515  0.00   
  9    5    -9   0.0614     0.0680     0.0     0.67515  0.00   
  27   3    -6   18.6797    20.7418    180.0   0.67507  0.01   
  25   1    14   208.7995   230.6485   180.0   0.67492  0.07   
  6    2    -21  1.9482     2.1501     0.0     0.67491  0.00   
  7    1    -22  34.8629    38.4208    180.0   0.67490  0.01   
  10   2    20   11.4782    12.3513    -180.0  0.67477  0.00   
  4    4    -16  3.9650     4.2343     -0.0    0.67474  0.00   
  16   2    18   1.1066     1.1219     -180.0  0.67456  0.00   
  11   3    -18  2.3939     2.3706     0.0     0.67444  0.00   
  11   5    -8   1.2807     1.2451     180.0   0.67413  0.00   
  20   2    16   1.6957     1.6474     0.0     0.67405  0.00   
  19   3    14   19.5068    18.9488    0.0     0.67401  0.01   
  13   5    6    5.0216     4.8779     180.0   0.67398  0.00   
  24   2    -14  4.6857     4.5623     -0.0    0.67383  0.00   
  20   4    -9   76.5986    74.8642    -180.0  0.67374  0.03   
  8    0    22   0.4119     0.4106     180.0   0.67343  0.00   
  13   3    17   21.9501    21.9710    0.0     0.67323  0.01   
  5    3    19   499.9449   500.4113   180.0   0.67323  0.17   
  15   5    -4   0.0410     0.0408     180.0   0.67293  0.00   
  29   1    10   27.4620    27.7296    180.0   0.67266  0.01   
  19   1    18   0.4965     0.5079     180.0   0.67257  0.00   
  29   1    -11  0.3119     0.3214     180.0   0.67253  0.00   
  7    5    -10  154.1436   163.6566   0.0     0.67234  0.05   
  11   1    21   3.2337     3.4403     -180.0  0.67232  0.00   
  25   1    -15  46.8143    50.0715    180.0   0.67217  0.02   
  1    5    -11  0.1372     0.1458     0.0     0.67205  0.00   
  28   2    9    13.7554    14.5504    0.0     0.67199  0.00   
  4    4    16   215.4088   226.4269   -0.0    0.67192  0.07   
  32   0    -7   11.9138    12.3859    180.0   0.67174  0.00   
  23   3    11   21.1263    21.9604    180.0   0.67174  0.01   
  9    5    9    0.6572     0.6845     180.0   0.67157  0.00   
  1    5    11   0.1137     0.1185     180.0   0.67156  0.00   
  14   0    -21  20.5215    21.4568    0.0     0.67149  0.00   
  28   2    -10  0.3279     0.3437     0.0     0.67145  0.00   
  18   4    -11  1.4503     1.5271     180.0   0.67138  0.00   
  31   1    -8   0.0111     0.0117     0.0     0.67135  0.00   
  10   0    -22  0.0329     0.0349     0.0     0.67123  0.00   
  10   4    -15  67.1006    71.2947    180.0   0.67116  0.02   
  12   2    -20  567.3729   602.9178   -0.0    0.67112  0.19   
  7    3    -19  75.4353    79.9662    0.0     0.67097  0.03   
  32   0    6    1.2029     1.2750     180.0   0.67097  0.00   
  17   1    19   44.4528    47.1042    180.0   0.67096  0.01   
  28   0    12   4.6583     4.9282     180.0   0.67091  0.00   
  14   4    13   253.2794   267.6026   -0.0    0.67086  0.09   
  31   1    7    0.5801     0.6117     0.0     0.67079  0.00   
  20   0    18   8.4660     8.9199     0.0     0.67071  0.00   
  21   1    17   13.0308    13.7833    0.0     0.67057  0.00   
  22   4    6    82.5053    88.2307    -180.0  0.67043  0.03   
  15   5    4    651.1352   705.8283   0.0     0.67030  0.22   
  18   0    19   5.8140     6.3137     180.0   0.67029  0.00   
  11   5    8    6.5356     7.1142     0.0     0.67026  0.00   
  28   0    -13  0.4370     0.4777     0.0     0.67020  0.00   
  3    5    -11  3.5696     3.9106     0.0     0.67012  0.00   
  12   4    14   18.9265    19.4137    -180.0  0.66954  0.01   
  26   0    14   1.2530     1.2843     180.0   0.66951  0.00   
  6    4    -16  15.5166    15.9009    180.0   0.66940  0.01   
  14   2    19   3.3509     3.4348     0.0     0.66938  0.00   
  6    2    21   0.0721     0.0739     180.0   0.66938  0.00   
  13   5    -7   2.3836     2.4459     180.0   0.66933  0.00   
  7    5    10   0.0697     0.0717     180.0   0.66928  0.00   
  25   3    9    29.2820    30.2539    0.0     0.66907  0.01   
  17   3    -16  1.2719     1.3148     180.0   0.66902  0.00   
  13   1    -21  508.0736   524.9941   -0.0    0.66889  0.17   
  24   4    0    9.1294     9.4047     180.0   0.66869  0.00   
  3    5    11   6.5614     6.7589     180.0   0.66869  0.00   
  16   4    12   18.4194    18.9529    -180.0  0.66861  0.01   
  23   3    -12  37.1299    38.1975    0.0     0.66858  0.01   
  24   4    -1   0.7088     0.7291     -0.0    0.66857  0.00   
  33   1    -1   2.9836     3.0689     180.0   0.66847  0.00   
  33   1    0    14.0521    14.4662    180.0   0.66839  0.00   
  22   2    15   66.4737    68.4390    0.0     0.66839  0.02   
  22   4    -7   156.2569   160.9129   0.0     0.66837  0.05   
  7    1    22   79.9810    82.8693    180.0   0.66815  0.03   
  27   3    6    23.6558    24.7510    180.0   0.66797  0.01   
  0    0    23   3.9865     4.3146     180.0   0.66773  0.00   
  30   2    -7   0.0106     0.0116     -180.0  0.66768  0.00   
  22   0    17   0.0210     0.0235     180.0   0.66755  0.00   
  24   4    1    74.3330    83.4403    0.0     0.66754  0.02   
  2    0    -23  36.3931    40.8566    180.0   0.66754  0.01   
  15   5    -5   12.5191    14.0939    180.0   0.66752  0.00   
  19   3    -15  0.6447     0.7275     180.0   0.66750  0.00   
  30   2    6    0.4339     0.4902     -180.0  0.66749  0.00   
  18   2    -18  1.7548     1.9859     0.0     0.66747  0.00   
  26   0    -15  0.5460     0.6187     180.0   0.66745  0.00   
  8    2    -21  2.2500     2.5538     -180.0  0.66740  0.00   
  20   2    -17  1.0002     1.1351     -180.0  0.66735  0.00   
  27   3    -7   22.9184    25.9903    0.0     0.66733  0.01   
  25   3    -10  65.8696    74.6381    180.0   0.66731  0.02   
  33   1    -2   58.4742    66.1867    180.0   0.66729  0.02   
  24   4    -2   12.6126    14.1703    -180.0  0.66720  0.00   
  21   3    13   0.6242     0.6930     0.0     0.66708  0.00   
  33   1    1    19.7788    21.8838    0.0     0.66705  0.01   
  15   3    -17  115.0630   123.1267   0.0     0.66681  0.04   
  16   0    20   6.1749     6.0617     0.0     0.66631  0.00   
  9    1    -22  3.5632     3.5063     0.0     0.66625  0.00   
  20   4    9    0.3865     0.3944     -0.0    0.66591  0.00   
  5    5    -11  6.9030     7.0719     180.0   0.66584  0.00   
  11   3    18   84.9121    87.0645    0.0     0.66582  0.03   
  15   1    20   1.1179     1.1464     -0.0    0.66581  0.00   
  2    0    23   7.2211     7.3874     180.0   0.66557  0.00   
  13   5    7    1.4178     1.4438     0.0     0.66542  0.00   
  30   0    -11  28.1345    28.6088    0.0     0.66535  0.00   
  6    4    16   20.0313    20.3542    180.0   0.66527  0.01   
  7    3    19   81.5008    82.8122    -0.0    0.66523  0.03   
  24   4    2    10.0256    10.1926    0.0     0.66514  0.00   
  23   1    16   7.4880     7.6218     0.0     0.66505  0.00   
  30   0    10   55.4847    56.4915    180.0   0.66503  0.01   
  4    0    -23  80.8597    82.3842    0.0     0.66499  0.01   
  33   1    -3   38.1755    38.9611    0.0     0.66486  0.01   
  10   4    15   15.0459    15.3734    -0.0    0.66469  0.00   
  24   4    -3   143.6354   146.7814   -0.0    0.66458  0.05   
  33   1    2    51.8427    52.9708    180.0   0.66447  0.02   
  19   1    -19  54.0773    55.2108    0.0     0.66434  0.02   
  21   1    -18  73.9840    75.5207    180.0   0.66432  0.02   
  15   5    5    3.3119     3.3801     0.0     0.66431  0.00   
  16   2    -19  25.2278    25.2418    -180.0  0.66389  0.01   
  11   5    -9   3.2140     3.1873     180.0   0.66358  0.00   
  22   2    -16  0.1244     0.1233     180.0   0.66356  0.00   
  5    5    11   28.5457    28.3134    180.0   0.66350  0.01   
  20   0    -19  6.8583     6.8105     0.0     0.66332  0.00   
  9    5    -10  0.9775     0.9709     180.0   0.66327  0.00   
  26   2    12   17.5972    17.4387    0.0     0.66299  0.01   
  32   0    -8   5.1074     5.0608     0.0     0.66298  0.00   
  18   4    11   166.0097   164.1273   0.0     0.66287  0.05   
  17   5    0    14.9854    14.7753    180.0   0.66275  0.00   
  17   5    -1   308.8896   302.2544   180.0   0.66249  0.10   
  9    3    -19  0.6329     0.6154     180.0   0.66234  0.00   
  21   3    -14  19.7255    19.1673    180.0   0.66233  0.01   
  20   4    -10  112.9880   109.3945   0.0     0.66217  0.04   
  22   0    -18  11.0088    10.6633    180.0   0.66213  0.00   
  32   0    7    49.4751    47.9264    0.0     0.66212  0.01   
  14   4    -14  8.7304     8.4942     -0.0    0.66202  0.00   
  8    4    -16  14.8151    14.6195    0.0     0.66185  0.00   
  22   4    7    0.7655     0.7580     -0.0    0.66182  0.00   
  10   0    22   74.0782    73.4288    180.0   0.66181  0.01   
  17   5    1    7.9317     7.8842     0.0     0.66178  0.00   
  24   4    3    8.3628     8.3803     -180.0  0.66154  0.00   
  16   4    -13  581.1280   582.1258   0.0     0.66153  0.18   
  31   1    -9   307.8965   304.2581   0.0     0.66135  0.10   
  26   2    -13  8.4691     8.2892     -180.0  0.66126  0.00   
  33   1    -4   6.1328     5.9890     180.0   0.66124  0.00   
  4    0    23   31.3627    30.2954    0.0     0.66110  0.00   
  27   1    13   53.2812    51.3743    0.0     0.66107  0.02   
  29   3    0    65.1034    62.7143    180.0   0.66106  0.02   
  29   3    -1   75.8819    73.0742    180.0   0.66105  0.02   
  17   5    -2   23.8944    22.9589    0.0     0.66100  0.01   
  15   5    -6   13.8813    13.3366    0.0     0.66100  0.00   
  13   3    -18  0.1631     0.1566     0.0     0.66098  0.00   
  24   0    16   4.2630     4.0913     0.0     0.66098  0.00   
  18   0    -20  2.9336     2.8055     0.0     0.66089  0.00   
  12   2    20   1.5068     1.4391     -180.0  0.66086  0.00   
  24   4    -4   19.1105    18.1898    180.0   0.66077  0.01   
  31   1    8    89.0587    84.6934    0.0     0.66074  0.03   
  17   1    -20  5.7570     5.4707     0.0     0.66072  0.00   
  33   1    3    25.7116    24.4123    0.0     0.66069  0.01   
  23   1    -17  0.9487     0.9004     180.0   0.66067  0.00   
  8    2    21   9.3075     8.9470     -0.0    0.66028  0.00   
  13   5    -8   239.5541   230.5711   180.0   0.66027  0.08   
  6    0    -23  0.6595     0.6407     180.0   0.66016  0.00   
  29   3    1    11.4718    11.5147    180.0   0.65984  0.00   
  29   3    -2   43.8834    44.1668    0.0     0.65982  0.01   
  27   1    -14  8.2528     8.3559     180.0   0.65978  0.00   
  17   5    2    0.1793     0.1870     0.0     0.65959  0.00   
  22   4    -8   10.1621    10.6459    -180.0  0.65953  0.00   
  28   2    10   23.4497    24.6042    180.0   0.65951  0.01   
  9    5    10   1.7021     1.7862     0.0     0.65950  0.00   
  11   5    9    340.6230   357.8786   180.0   0.65944  0.11   
  24   2    14   5.2889     5.5562     0.0     0.65942  0.00   
  7    5    -11  233.7424   244.8756   0.0     0.65935  0.07   
  27   3    7    43.7520    45.8310    0.0     0.65935  0.01   
  12   0    -22  2.5319     2.6374     0.0     0.65926  0.00   
  30   2    -8   0.5478     0.5608     180.0   0.65904  0.00   
  14   0    21   6.0443     6.1729     0.0     0.65896  0.00   
  28   2    -11  5.9748     6.1003     -0.0    0.65895  0.00   
  34   0    -1   0.0156     0.0159     0.0     0.65892  0.00   
  29   1    11   5.3067     5.4177     -0.0    0.65891  0.00   
  12   4    -15  0.1811     0.1849     0.0     0.65890  0.00   
  34   0    0    4.4082     4.5071     180.0   0.65882  0.00   
  30   2    7    12.1418    12.4174    0.0     0.65882  0.00   
  29   1    -12  0.0065     0.0066     -180.0  0.65877  0.00   
  27   3    -8   180.5285   186.0721   0.0     0.65863  0.06   
  1    3    -20  2.6651     2.7481     180.0   0.65834  0.00   
  17   5    -3   6.3225     6.5072     180.0   0.65831  0.00   
  1    1    -23  19.3563    19.4261    180.0   0.65802  0.01   
  9    1    22   1.8519     1.8515     180.0   0.65793  0.00   
  10   2    -21  6.7272     6.7296     -0.0    0.65785  0.00   
  34   0    -2   0.7289     0.7302     0.0     0.65781  0.00   
  1    5    -12  5.8657     5.9000     180.0   0.65774  0.00   
  32   2    -1   211.1571   215.1044   0.0     0.65759  0.07   
  32   2    0    31.6603    32.4186    0.0     0.65754  0.01   
  17   3    16   141.5701   145.0435   0.0     0.65753  0.04   
  1    3    20   24.8885    25.5208    180.0   0.65752  0.01   
  34   0    1    4.7810     4.9030     180.0   0.65752  0.00   
  18   4    -12  8.1522     8.4005     0.0     0.65746  0.00   
  29   3    2    7.2088     7.4519     0.0     0.65742  0.00   
  0    4    17   57.0151    58.9582    180.0   0.65742  0.02   
  29   3    -3   80.2056    83.1097    180.0   0.65739  0.02   
  13   1    21   134.5717   139.7055   -0.0    0.65737  0.04   
  24   0    -17  1.9422     2.0187     0.0     0.65736  0.00   
  15   5    6    5.3982     5.6545     180.0   0.65727  0.00   
  1    5    12   286.1409   300.4656   180.0   0.65725  0.09   
  1    1    23   11.6226    12.4473    0.0     0.65707  0.00   
  2    4    -17  658.4532   711.9559   0.0     0.65699  0.20   
  23   3    12   5.4654     5.9263     0.0     0.65695  0.00   
  3    3    -20  0.1760     0.1915     180.0   0.65690  0.00   
  25   3    10   298.1735   325.2911   0.0     0.65681  0.09   
  14   2    -20  0.0463     0.0505     -0.0    0.65680  0.00   
  24   4    4    2.5793     2.8140     -180.0  0.65679  0.00   
  3    1    -23  29.1582    31.7636    180.0   0.65670  0.01   
  8    4    16   32.0169    34.6663    -180.0  0.65655  0.01   
  33   1    -5   1.0212     1.1024     0.0     0.65646  0.00   
  32   2    -2   8.8302     9.5272     -0.0    0.65644  0.00   
  32   2    1    8.3527     9.0113     180.0   0.65628  0.00   
  25   1    15   11.9408    12.8853    0.0     0.65627  0.00   
  24   2    -15  7.6973     8.3075     0.0     0.65626  0.00   
  17   5    3    5.4946     5.9400     180.0   0.65622  0.00   
  7    5    11   70.6108    76.4898    0.0     0.65618  0.02   
  15   3    17   67.8184    73.6738    180.0   0.65613  0.02   
  13   5    8    12.3973    13.6005    180.0   0.65598  0.00   
  3    5    -12  0.0001     0.0001     0.0     0.65597  0.00   
  0    2    22   45.3718    49.8708    -0.0    0.65595  0.01   
  24   4    -5   5.1457     5.6858     0.0     0.65582  0.00   
  33   1    4    25.5296    28.2297    180.0   0.65578  0.01   
  2    2    -22  12.2631    13.5650    180.0   0.65572  0.00   
  11   1    -22  20.7781    22.9784    0.0     0.65566  0.01   
  2    4    17   0.0047     0.0052     180.0   0.65560  0.00   
  19   3    15   66.1393    73.0609    180.0   0.65556  0.02   
  34   0    -3   4.4094     4.8680     180.0   0.65550  0.00   
  9    3    19   0.1044     0.1154     180.0   0.65526  0.00   
  34   0    2    13.0626    14.6583    0.0     0.65503  0.00   
  25   3    -11  0.2389     0.2694     0.0     0.65497  0.00   
  16   0    -21  3.3355     3.7703     0.0     0.65494  0.00   
  28   0    13   200.5613   227.7709   0.0     0.65488  0.03   
  3    5    12   22.4815    25.9725    0.0     0.65451  0.01   
  6    0    23   0.5434     0.6284     0.0     0.65448  0.00   
  17   5    -4   7.7690     8.9900     0.0     0.65447  0.00   
  3    3    20   1.8395     2.1298     0.0     0.65445  0.00   
  4    4    -17  0.4603     0.5354     -0.0    0.65431  0.00   
  28   0    -14  4.6948     5.4703     180.0   0.65418  0.00   
  32   2    -3   0.9200     1.0719     0.0     0.65411  0.00   
  18   2    18   8.6431     10.0567    -0.0    0.65394  0.00   
  14   4    14   4.8316     5.6215     -0.0    0.65394  0.00   
  2    2    22   8.5796     9.9814     0.0     0.65393  0.00   
  20   4    10   5.1824     6.0281     -0.0    0.65392  0.00   
  3    1    23   20.4903    23.8219    180.0   0.65389  0.01   
  29   3    3    28.5277    33.1263    180.0   0.65385  0.01   
  32   2    2    8.1476     9.4590     -0.0    0.65384  0.00   
  29   3    -4   42.1696    48.8852    0.0     0.65380  0.01   
  23   3    -13  1.2410     1.4336     180.0   0.65375  0.00   
  15   1    -21  87.4742    99.6414    -180.0  0.65364  0.03   
  25   1    -16  107.8800   121.0744   -180.0  0.65356  0.03   
  15   5    -7   21.9370    24.1543    180.0   0.65349  0.01   
  32   0    -9   160.4460   171.3122   0.0     0.65337  0.02   
  4    2    -22  0.9505     0.9916     0.0     0.65326  0.00   
  5    3    -20  0.4713     0.4890     0.0     0.65323  0.00   
  8    0    -23  4.1831     4.3146     0.0     0.65320  0.00   
  20   2    17   2.0902     2.1523     -180.0  0.65319  0.00   
  5    1    -23  87.0533    89.1532    0.0     0.65316  0.03   
  16   4    13   0.5983     0.5924     -180.0  0.65298  0.00   
  32   0    8    23.1402    21.2579    0.0     0.65244  0.00   
  22   4    8    0.1373     0.1252     -0.0    0.65235  0.00   
  11   5    -10  0.0852     0.0777     0.0     0.65234  0.00   
  10   4    -16  20.4908    18.6708    0.0     0.65233  0.01   
  34   0    -4   1.1200     1.0116     0.0     0.65205  0.00   
  30   0    -12  69.4005    62.6890    180.0   0.65204  0.01   
  5    5    -12  11.1238    10.0535    0.0     0.65200  0.00   
  11   3    -19  7.4289     6.7383     180.0   0.65182  0.00   
  17   5    4    5.6155     5.0968     180.0   0.65172  0.00   
  30   0    11   82.8307    75.1729    0.0     0.65171  0.01   
  12   4    15   2.5973     2.3466     0.0     0.65157  0.00   
  4    4    17   6.2290     5.6263     -0.0    0.65157  0.00   
  13   3    18   0.4786     0.4262     0.0     0.65141  0.00   
  34   0    3    288.9252   256.5137   0.0     0.65139  0.04   
  16   2    19   0.0526     0.0466     180.0   0.65138  0.00   
  26   0    15   1.2930     1.1333     0.0     0.65127  0.00   
  24   4    5    13.1392    11.4033    -0.0    0.65098  0.00   
  9    5    -11  104.4383   91.1383    180.0   0.65083  0.03   
  32   2    -4   3.1527     2.7787     -0.0    0.65064  0.00   
  33   1    -6   8.8967     7.8494     0.0     0.65062  0.00   
  31   1    -10  0.5713     0.5042     0.0     0.65062  0.00   
  13   5    -9   30.0566    27.1172    0.0     0.65039  0.01   
  21   3    14   14.8156    13.5429    180.0   0.65030  0.00   
  32   2    3    326.4598   299.9482   -180.0  0.65026  0.10   
  20   4    -11  0.4119     0.3864     180.0   0.65001  0.00   
  31   1    9    11.7433    11.0247    0.0     0.64997  0.00   
  27   3    8    75.0238    70.5205    180.0   0.64988  0.02   
  22   4    -9   5.4788     5.1503     0.0     0.64987  0.00   
  24   4    -6   4.3899     4.1277     180.0   0.64982  0.00   
  33   1    5    23.7750    22.3553    0.0     0.64981  0.01   
  4    2    22   0.0009     0.0008     -0.0    0.64974  0.00   
  5    5    12   2.2965     2.1573     0.0     0.64961  0.00   
  30   2    -9   16.4647    15.4525    0.0     0.64955  0.00   
  19   1    19   0.0153     0.0144     180.0   0.64953  0.00   
  17   5    -5   154.8415   145.2096   0.0     0.64952  0.05   
  6    4    -17  0.1923     0.1801     0.0     0.64947  0.00   
  10   2    21   25.0630    23.3638    -0.0    0.64936  0.01   
  17   3    -17  36.3965    33.8961    180.0   0.64934  0.01   
  30   2    8    170.0861   158.1862   -0.0    0.64931  0.05   
  15   5    7    5.9156     5.4942     0.0     0.64929  0.00   
  26   0    -16  99.3148    92.0323    0.0     0.64924  0.01   
  5    3    20   5.4296     5.0303     0.0     0.64923  0.00   
  29   3    4    114.4336   105.6789   0.0     0.64916  0.03   
  22   2    16   6.0168     5.5548     180.0   0.64915  0.00   
  19   3    -16  0.0979     0.0904     0.0     0.64915  0.00   
  29   3    -5   2.0340     1.8752     180.0   0.64911  0.00   
  27   3    -9   12.9300    11.9194    0.0     0.64911  0.00   
  21   1    18   15.2542    14.0669    180.0   0.64884  0.00   
  18   4    12   111.3234   102.8508   -0.0    0.64875  0.03   
  6    2    -22  129.7537   120.1183   -180.0  0.64864  0.04   
  12   0    22   302.2896   279.9607   0.0     0.64858  0.04   
  5    1    23   1.9376     1.7945     0.0     0.64857  0.00   
  11   5    10   2.7726     2.5358     180.0   0.64796  0.00   
  20   0    19   11.5088    10.6871    180.0   0.64783  0.00   
  26   2    13   256.5957   248.7633   180.0   0.64755  0.07   
  7    1    -23  3.3761     3.2844     0.0     0.64750  0.00   
  34   0    -5   11.7884    11.4728    180.0   0.64749  0.00   
  7    3    -20  18.3757    17.8959    0.0     0.64745  0.01   
  17   1    20   31.4346    29.6303    -180.0  0.64697  0.01   
  9    5    11   1.6894     1.5883     180.0   0.64692  0.00   
  20   2    -18  110.8683   103.2675   -180.0  0.64673  0.03   
  34   0    4    60.8052    56.4411    180.0   0.64666  0.01   
  28   2    11   0.4706     0.4352     0.0     0.64655  0.00   
  12   2    -21  25.9899    24.0265    0.0     0.64653  0.01   
  18   0    20   101.2412   93.9683    0.0     0.64634  0.01   
  17   5    5    9.5637     8.9884     0.0     0.64617  0.00   
  15   3    -18  62.0579    58.5084    0.0     0.64613  0.02   
  22   0    18   67.7696    64.1036    0.0     0.64609  0.01   
  32   2    -5   3.7628     3.5644     -180.0  0.64607  0.00   
  11   1    22   3.9111     3.7161     180.0   0.64600  0.00   
  10   4    16   2.9521     2.8054     -180.0  0.64600  0.00   
  28   2    -12  0.0178     0.0169     0.0     0.64597  0.00   
  7    5    -12  13.6579    12.9860    180.0   0.64594  0.00   
  8    0    23   206.1967   195.9104   0.0     0.64590  0.03   
  16   4    -14  13.5988    12.9057    -180.0  0.64587  0.00   
  26   2    -14  0.0084     0.0079     -180.0  0.64581  0.00   
  13   5    9    165.4843   156.1303   0.0     0.64578  0.05   
  14   0    -22  4.1427     3.8995     0.0     0.64576  0.00   
  18   2    -19  0.1306     0.1216     180.0   0.64565  0.00   
  14   2    20   10.8643    10.0722    -0.0    0.64561  0.00   
  32   2    4    24.3504    22.5337    -180.0  0.64559  0.01   
  21   3    -15  22.1139    20.4039    180.0   0.64556  0.01   
  6    4    17   0.3263     0.2984     0.0     0.64546  0.00   
  14   4    -15  1.0218     0.9131     180.0   0.64514  0.00   
  15   5    -8   0.2130     0.1893     0.0     0.64508  0.00   
  23   1    17   19.6607    17.2823    -180.0  0.64493  0.01   
  29   1    12   40.4575    35.2486    -180.0  0.64482  0.01   
  29   1    -13  61.8060    53.0541    0.0     0.64468  0.02   
  27   1    14   12.1881    10.3759    0.0     0.64461  0.00   
  22   2    -17  1.5237     1.2834     -0.0    0.64444  0.00   
  10   0    -23  3.4676     2.9541     0.0     0.64431  0.00   
  24   4    6    113.5453   100.0657   -0.0    0.64417  0.03   
  25   3    11   8.8566     8.0617     180.0   0.64407  0.00   
  33   1    -7   9.6949     9.2218     0.0     0.64380  0.00   
  11   3    19   1.0604     1.0004     180.0   0.64360  0.00   
  17   5    -6   7.8242     7.3592     0.0     0.64355  0.00   
  6    2    22   0.0001     0.0001     180.0   0.64349  0.00   
  29   3    5    0.4270     0.3997     180.0   0.64344  0.00   
  13   1    -22  0.0147     0.0137     0.0     0.64343  0.00   
  29   3    -6   3.4942     3.2687     0.0     0.64338  0.00   
  27   1    -15  4.1126     3.8538     180.0   0.64333  0.00   
  18   4    -13  4.8485     4.5689     -0.0    0.64325  0.00   
  1    5    -13  1.7898     1.6990     0.0     0.64318  0.00   
  32   0    -10  175.6802   170.0930   0.0     0.64303  0.02   
  33   1    6    39.5725    38.8641    180.0   0.64287  0.01   
  21   1    -19  89.7401    88.1524    0.0     0.64286  0.03   
  24   4    -7   4.2294     4.1564     0.0     0.64285  0.00   
  19   5    0    56.8062    55.8448    180.0   0.64280  0.02   
  7    5    12   10.5778    10.3603    180.0   0.64269  0.00   
  1    5    13   32.9280    32.2385    0.0     0.64268  0.01   
  8    4    -17  3.8193     3.7239     0.0     0.64261  0.00   
  19   5    -1   100.6914   98.1186    0.0     0.64260  0.03   
  25   3    -12  45.3890    43.7145    0.0     0.64217  0.01   
  22   4    9    0.0249     0.0240     -180.0  0.64214  0.00   
  32   0    9    0.0669     0.0648     0.0     0.64204  0.00   
  7    3    20   0.3553     0.3440     180.0   0.64202  0.00   
  24   2    15   5.3856     5.2162     0.0     0.64201  0.00   
  8    2    -22  9.5843     9.2880     0.0     0.64200  0.00   
  23   3    13   13.1212    12.7242    180.0   0.64198  0.00   
  34   0    -6   83.8848    81.6674    0.0     0.64190  0.01   
  19   5    1    30.8659    30.0861    0.0     0.64187  0.01   
  19   1    -20  0.6819     0.6722     0.0     0.64171  0.00   
  16   0    21   31.0173    30.6431    180.0   0.64169  0.00   
  3    5    -13  7.4339     7.4496     180.0   0.64156  0.00   
  20   4    11   114.9049   116.7683   0.0     0.64143  0.03   
  19   5    -2   3.1008     3.1648     0.0     0.64128  0.00   
  15   1    21   3.4704     3.5397     180.0   0.64127  0.00   
  7    1    23   0.2927     0.2984     0.0     0.64126  0.00   
  16   2    -20  3.1648     3.2254     -0.0    0.64125  0.00   
  24   0    17   4.9577     5.0328     0.0     0.64120  0.00   
  12   4    -16  3.1219     3.1352     0.0     0.64110  0.00   
  34   0    5    2.6544     2.5996     0.0     0.64091  0.00   
  22   0    -19  59.8882    58.5222    0.0     0.64089  0.01   
  20   0    -20  0.3879     0.3766     0.0     0.64082  0.00   
  26   4    0    54.3416    52.5058    -0.0    0.64075  0.02   
  23   1    -18  5.6498     5.4434     0.0     0.64070  0.00   
  26   4    -1   4.3947     4.2300     -180.0  0.64069  0.00   
  11   5    -11  5.6042     5.3468     180.0   0.64053  0.00   
  32   2    -6   6.3176     6.0120     0.0     0.64048  0.00   
  15   5    8    117.1402   111.4260   180.0   0.64047  0.03   
  3    5    13   6.9389     6.8355     180.0   0.64008  0.00   
  32   2    5    20.0798    20.5730    -0.0    0.63991  0.01   
  0    0    24   31.6432    32.4259    0.0     0.63991  0.00   
  9    1    -23  13.6350    14.0539    180.0   0.63988  0.00   
  19   5    2    66.7932    69.3029    180.0   0.63984  0.02   
  13   5    -10  0.5927     0.6155     180.0   0.63983  0.00   
  2    0    -24  1.7349     1.8109     0.0     0.63978  0.00   
  9    3    -20  17.2581    18.0477    0.0     0.63972  0.00   
  26   4    1    211.7952   221.4843   0.0     0.63970  0.06   
  27   3    9    29.1596    30.4929    180.0   0.63970  0.01   
  13   3    -19  1.1783     1.2318     180.0   0.63968  0.00   
  17   5    6    0.7822     0.8170     180.0   0.63965  0.00   
  26   4    -2   3.5220     3.6456     0.0     0.63951  0.00   
  22   4    -10  1.1906     1.2318     -0.0    0.63950  0.00   
  30   2    -10  48.4592    49.6069    180.0   0.63935  0.01   
  31   1    -11  15.3412    15.6572    0.0     0.63928  0.00   
  30   2    9    54.1279    55.1989    0.0     0.63910  0.01   
  0    6    0    1513.5299  1545.4472  -0.0    0.63900  0.21   
  24   2    -16  31.9871    32.6827    0.0     0.63889  0.01   
  27   3    -10  0.1325     0.1353     0.0     0.63887  0.00   
  19   5    -3   1.0196     1.0414     180.0   0.63887  0.00   
  28   0    14   6.8110     6.9534     180.0   0.63885  0.00   
  23   3    -14  0.4325     0.4391     180.0   0.63876  0.00   
  31   1    10   0.0893     0.0884     180.0   0.63860  0.00   
  0    6    1    1.1909     1.1366     -180.0  0.63845  0.00   
  30   0    -13  154.0401   144.8801   0.0     0.63839  0.02   
  17   3    17   14.5514    13.2879    0.0     0.63818  0.00   
  28   0    -15  7.9394     7.2285     0.0     0.63814  0.00   
  30   0    12   2.0861     1.8883     180.0   0.63805  0.00   
  25   1    16   4.1836     3.7696     0.0     0.63798  0.00   
  2    6    0    30.8359    27.7685    180.0   0.63797  0.01   
  2    0    24   255.1988   229.7998   0.0     0.63797  0.04   
  9    5    -12  6.3604     5.7263     180.0   0.63796  0.00   
  5    5    -13  28.6014    25.6608    180.0   0.63788  0.01   
  24   0    -18  2.3966     2.1587     0.0     0.63769  0.00   
  4    0    -24  5.7293     5.2458     0.0     0.63757  0.00   
  26   4    2    5.9226     5.4371     -0.0    0.63755  0.00   
  18   0    -21  4.8576     4.5171     180.0   0.63748  0.00   
  2    6    -1   15.4267    14.4232    -180.0  0.63745  0.00   
  8    4    17   7.6757     7.1813     -0.0    0.63745  0.00   
  19   3    16   14.8278    13.9156    180.0   0.63743  0.00   
  20   4    -12  1.2798     1.2109     180.0   0.63739  0.00   
  2    6    1    15.3472    14.5552    -0.0    0.63738  0.00   
  17   1    -21  21.4588    20.5825    180.0   0.63731  0.01   
  16   4    14   0.0011     0.0010     -180.0  0.63731  0.00   
  0    4    18   6.7887     6.5218     -0.0    0.63730  0.00   
  26   4    -3   6.5734     6.3630     0.0     0.63724  0.00   
  14   4    15   12.0410    11.7875    -180.0  0.63713  0.00   
  2    4    -18  235.1540   234.6190   -0.0    0.63694  0.06   
  12   2    21   134.6884   135.0537   -0.0    0.63689  0.04   
  0    6    2    0.7871     0.7942     -0.0    0.63680  0.00   
  29   3    6    0.1706     0.1723     0.0     0.63678  0.00   
  19   5    3    7.6202     7.7041     180.0   0.63672  0.00   
  29   3    -7   0.0028     0.0028     0.0     0.63671  0.00   
  17   5    -7   0.1161     0.1172     0.0     0.63664  0.00   
  24   4    7    23.3211    23.2533    180.0   0.63648  0.01   
  33   1    -8   0.3655     0.3514     0.0     0.63609  0.00   
  11   5    11   0.0012     0.0011     0.0     0.63598  0.00   
  15   5    -9   55.7654    52.3199    0.0     0.63590  0.02   
  2    6    -2   0.0139     0.0129     -180.0  0.63585  0.00   
  15   3    18   4.4324     4.1303     0.0     0.63584  0.00   
  2    6    2    17.2471    15.8410    -180.0  0.63570  0.00   
  2    4    18   0.5673     0.5164     -180.0  0.63560  0.00   
  10   0    23   32.0188    29.1127    180.0   0.63559  0.00   
  5    5    13   4.1621     3.7317     180.0   0.63545  0.00   
  19   5    -4   1.4782     1.3155     0.0     0.63538  0.00   
  8    2    22   0.5201     0.4620     180.0   0.63536  0.00   
  34   0    -7   3.8936     3.4576     180.0   0.63536  0.00   
  25   1    -17  0.6286     0.5567     180.0   0.63533  0.00   
  33   1    7    54.3543    47.9097    180.0   0.63506  0.01   
  24   4    -8   12.3556    10.9159    -180.0  0.63501  0.00   
  13   5    10   9.3789     8.3066     180.0   0.63496  0.00   
  4    6    0    7.0323     6.2576     -180.0  0.63488  0.00   
  1    3    -21  25.4015    22.6068    180.0   0.63488  0.01   
  4    4    -18  51.2439    47.1486    180.0   0.63454  0.01   
  18   4    13   34.4788    32.4470    -180.0  0.63442  0.01   
  4    6    -1   74.7056    70.3144    0.0     0.63442  0.02   
  26   4    3    15.2343    14.5368    -180.0  0.63434  0.00   
  4    6    1    2.2415     2.1625     -0.0    0.63427  0.00   
  34   0    6    23.7766    23.0384    180.0   0.63423  0.00   
  1    3    21   43.8540    42.7239    0.0     0.63410  0.01   
  0    6    3    2.7416     2.6710     -180.0  0.63408  0.00   
  14   0    22   85.9049    83.6884    0.0     0.63408  0.01   
  4    0    24   21.9887    21.3848    180.0   0.63400  0.00   
  32   2    -7   11.7639    11.4202    -180.0  0.63395  0.00   
  9    5    12   20.0807    19.4890    0.0     0.63394  0.01   
  10   4    -17  3.4555     3.3512     180.0   0.63392  0.00   
  26   4    -4   36.8472    35.7225    0.0     0.63392  0.01   
  12   4    16   0.3318     0.3214     -0.0    0.63390  0.00   
  12   0    -23  0.2186     0.2099     0.0     0.63374  0.00   
  14   2    -21  19.3243    18.5521    0.0     0.63374  0.01   
  21   3    15   31.6463    30.1227    0.0     0.63364  0.01   
  3    3    -21  10.1468    9.6450     180.0   0.63362  0.00   
  10   2    -22  0.0193     0.0181     -0.0    0.63352  0.00   
  26   0    16   0.0056     0.0051     180.0   0.63336  0.00   
  6    0    -24  1.4454     1.3156     0.0     0.63334  0.00   
  32   2    6    1.2006     1.0853     -180.0  0.63330  0.00   
  28   2    12   5.4117     4.8595     -180.0  0.63325  0.00   
  2    6    -3   0.0360     0.0322     -0.0    0.63318  0.00   
  20   2    18   9.3672     8.3224     -0.0    0.63308  0.00   
  9    3    20   5.2025     4.6142     180.0   0.63301  0.00   
  2    6    3    96.1567    85.2086    -0.0    0.63296  0.03   
  4    6    -2   0.5614     0.4968     0.0     0.63287  0.00   
  18   2    19   6.7979     6.0094     180.0   0.63272  0.00   
  13   1    22   168.8673   149.2709   0.0     0.63267  0.04   
  28   2    -13  0.1797     0.1588     -0.0    0.63265  0.00   
  19   5    4    8.2548     7.2999     180.0   0.63258  0.00   
  4    6    2    6.1583     5.4460     -180.0  0.63258  0.00   
  17   5    7    0.5726     0.5092     0.0     0.63225  0.00   
  7    5    -13  1.9892     1.7692     0.0     0.63224  0.00   
  9    1    23   64.3655    57.4169    0.0     0.63217  0.02   
  32   0    -11  3.4013     3.0513     180.0   0.63209  0.00   
  26   2    14   1.3271     1.1930     180.0   0.63207  0.00   
  4    4    18   0.2644     0.2430     -180.0  0.63189  0.00   
  26   0    -17  113.1329   102.9880   180.0   0.63138  0.01   
  35   1    -1   3.3549     3.0514     0.0     0.63137  0.00   
  1    1    -24  0.4453     0.4048     -0.0    0.63137  0.00   
  22   4    10   6.5984     5.9710     -0.0    0.63134  0.00   
  3    3    21   4.1094     3.7081     180.0   0.63132  0.00   
  35   1    0    11.2417    10.0773    180.0   0.63127  0.00   
  19   3    -17  6.2995     5.5919     0.0     0.63116  0.00   
  32   0    10   2.1349     1.8846     0.0     0.63106  0.00   
  16   0    -22  16.3639    14.4329    180.0   0.63103  0.00   
  25   3    12   8.8388     7.7780     0.0     0.63097  0.00   
  15   5    9    5.6005     4.9231     180.0   0.63093  0.00   
  19   5    -5   59.6096    52.3391    180.0   0.63089  0.02   
  0    2    23   4.6360     4.0884     180.0   0.63058  0.00   
  29   1    13   0.7024     0.6213     0.0     0.63054  0.00   
  13   3    19   33.4902    29.6862    -0.0    0.63052  0.01   
  11   1    -23  29.1545    25.8465    180.0   0.63052  0.01   
  1    1    24   0.9858     0.8765     180.0   0.63049  0.00   
  22   2    17   0.0102     0.0092     -180.0  0.63042  0.00   
  2    2    -23  42.6425    38.3180    -180.0  0.63041  0.01   
  35   1    -2   153.0097   137.5184   0.0     0.63041  0.04   
  29   1    -14  8.6120     7.7518     0.0     0.63040  0.00   
  5    3    -21  8.4876     7.6740     0.0     0.63037  0.00   
  26   2    -15  0.8227     0.7470     -180.0  0.63033  0.00   
  0    6    4    6.2733     5.6968     -180.0  0.63033  0.00   
  4    6    -3   1.7414     1.5934     -0.0    0.63027  0.00   
  11   3    -20  12.3983    11.3647    180.0   0.63026  0.00   
  17   3    -18  0.8352     0.7672     0.0     0.63024  0.00   
  3    1    -24  38.2245    35.1218    -0.0    0.63024  0.01   
  16   4    -15  26.9859    24.8663    0.0     0.63021  0.01   
  6    4    -18  20.6661    19.1195    -0.0    0.63016  0.01   
  26   4    4    39.4704    36.6276    -0.0    0.63012  0.01   
  35   1    1    1.4451     1.3424     180.0   0.63010  0.00   
  15   1    -22  10.2643    9.6626     180.0   0.62985  0.00   
  6    6    0    2.2216     2.0922     -180.0  0.62984  0.00   
  4    6    3    2.1712     2.0453     -0.0    0.62984  0.00   
  26   4    -5   11.8826    11.3948    180.0   0.62958  0.00   
  2    6    -4   0.1271     0.1234     -0.0    0.62948  0.00   
  6    6    -1   20.7105    20.2792    -0.0    0.62942  0.01   
  16   2    20   5.3784     5.3072     -0.0    0.62938  0.00   
  29   3    7    5.8470     5.8748     180.0   0.62926  0.00   
  6    6    1    0.4766     0.4816     -0.0    0.62921  0.00   
  2    6    4    223.6396   226.2985   -0.0    0.62919  0.06   
  29   3    -8   43.6081    44.1858    180.0   0.62918  0.01   
  31   3    -1   68.8669    70.2498    0.0     0.62903  0.02   
  25   3    -13  1.0916     1.1138     180.0   0.62903  0.00   
  31   3    0    126.1616   128.7707   0.0     0.62900  0.03   
  21   3    -16  20.1857    20.6163    0.0     0.62896  0.01   
  7    5    13   12.4049    12.6720    0.0     0.62894  0.00   
  27   3    10   19.0354    19.4483    180.0   0.62892  0.00   
  17   5    -8   1.9325     1.9747     0.0     0.62890  0.00   
  18   4    -14  143.1593   146.3292   0.0     0.62886  0.04   
  2    2    23   6.7183     6.8708     180.0   0.62875  0.00   
  13   5    -11  0.0000     0.0000     0.0     0.62872  0.00   
  20   4    12   38.2464    39.1009    -0.0    0.62858  0.01   
  30   2    -11  26.3884    26.9747    -0.0    0.62857  0.01   
  22   4    -11  9.2157     9.4204     0.0     0.62857  0.00   
  1    5    -14  2.5522     2.6071     180.0   0.62849  0.00   
  14   4    -16  16.3304    16.6738    -0.0    0.62844  0.00   
  35   1    -3   2.0797     2.1225     180.0   0.62840  0.00   
  30   2    10   52.5761    53.6097    -180.0  0.62830  0.01   
  11   5    -12  17.9176    18.2683    0.0     0.62829  0.00   
  27   1    15   1.7700     1.8043     0.0     0.62826  0.00   
  4    2    -23  74.2573    75.6933    0.0     0.62826  0.02   
  6    0    24   6.4724     6.5866     180.0   0.62811  0.00   
  27   3    -11  0.4075     0.4142     180.0   0.62805  0.00   
  21   1    19   38.2466    38.8724    180.0   0.62805  0.01   
  31   3    -2   0.2108     0.2141     0.0     0.62801  0.00   
  24   4    8    2.8084     2.8519     -0.0    0.62801  0.00   
  1    5    14   3.1343     3.1812     180.0   0.62799  0.00   
  34   0    -8   10.2681    10.4174    0.0     0.62797  0.00   
  6    6    -2   199.6541   202.4690   -0.0    0.62795  0.05   
  31   3    1    22.6824    22.9838    180.0   0.62792  0.01   
  35   1    2    2.7562     2.7901     180.0   0.62789  0.00   
  10   4    17   8.8167     8.8842     -0.0    0.62775  0.00   
  19   1    20   269.1621   269.8562   0.0     0.62765  0.07   
  3    1    24   66.3590    66.4806    0.0     0.62764  0.02   
  33   1    -9   0.3086     0.3080     0.0     0.62760  0.00   
  6    6    2    0.1053     0.1041     -180.0  0.62752  0.00   
  19   5    5    2.0722     2.0316     0.0     0.62747  0.00   
  31   1    -12  97.7496    95.7648    180.0   0.62746  0.03   
  8    0    -24  10.3565    9.7564     180.0   0.62723  0.00   
  5    1    -24  4.2530     3.9582     -0.0    0.62714  0.00   
  3    5    -14  6.2959     5.7624     0.0     0.62702  0.00   
  27   1    -16  345.7918   315.3207   -0.0    0.62699  0.09   
  23   3    14   51.7803    46.8509    0.0     0.62695  0.01   
  20   2    -19  7.2881     6.4961     -0.0    0.62686  0.00   
  31   1    11   0.5745     0.5038     0.0     0.62676  0.00   
  34   0    7    33.8497    29.4692    180.0   0.62671  0.00   
  4    6    -4   4.6639     4.0396     -180.0  0.62666  0.00   
  5    3    21   2.3088     1.9852     0.0     0.62659  0.00   
  32   2    -8   5.1359     4.4044     -0.0    0.62657  0.00   
  33   1    8    41.7659    35.4791    180.0   0.62648  0.01   
  24   4    -9   20.2632    17.0610    -0.0    0.62640  0.01   
  6    4    18   0.1662     0.1381     0.0     0.62628  0.00   
  15   3    -19  0.5233     0.4327     180.0   0.62623  0.00   
  20   0    20   13.7724    11.3232    0.0     0.62610  0.00   
  4    6    4    17.2208    14.1562    -180.0  0.62609  0.00   
  15   5    -10  7.9254     6.5132     180.0   0.62605  0.00   
  31   3    -3   0.0002     0.0001     0.0     0.62595  0.00   
  22   2    -18  12.1984    10.0524    -180.0  0.62585  0.00   
  32   2    7    53.8480    44.3770    0.0     0.62584  0.01   
  31   3    2    22.0509    18.1821    0.0     0.62580  0.01   
  0    6    5    15.4187    12.6622    -180.0  0.62561  0.00   
  10   2    22   87.5792    71.7532    180.0   0.62558  0.02   
  22   0    19   89.3050    72.8701    0.0     0.62553  0.01   
  3    5    14   28.0655    22.8816    0.0     0.62552  0.01   
  23   1    18   147.0462   119.5612   0.0     0.62550  0.04   
  19   5    -6   163.8021   132.3807   180.0   0.62545  0.04   
  6    6    -3   16.7851    13.5614    180.0   0.62545  0.00   
  35   1    -4   4.6147     3.6848     0.0     0.62537  0.00   
  7    3    -21  0.0620     0.0485     180.0   0.62520  0.00   
  4    2    23   36.0673    28.0565    0.0     0.62498  0.01   
  26   4    5    3.7598     2.9266     180.0   0.62494  0.00   
  24   2    16   4.7066     3.6683     -0.0    0.62487  0.00   
  6    6    3    0.2224     0.1737     -180.0  0.62481  0.00   
  2    6    -5   9.7380     7.6044     -0.0    0.62481  0.00   
  18   2    -20  3.4936     2.7292     -0.0    0.62480  0.00   
  9    5    -13  3.9103     3.0562     0.0     0.62479  0.00   
  35   1    3    6.2167     4.9061     0.0     0.62466  0.00   
  30   0    -14  0.1548     0.1253     0.0     0.62453  0.00   
  2    6    5    17.6802    14.6130    -180.0  0.62446  0.00   
  20   4    -13  0.2184     0.1811     -0.0    0.62445  0.00   
  17   1    21   4.4025     3.7959     180.0   0.62434  0.00   
  26   4    -6   0.0452     0.0396     -0.0    0.62430  0.00   
  30   0    13   0.1594     0.1444     180.0   0.62419  0.00   
  6    2    -23  0.5365     0.4871     180.0   0.62418  0.00   
  17   5    8    82.6355    76.9176    0.0     0.62406  0.02   
  8    4    -18  9.9591     9.4982     -180.0  0.62392  0.00   
  12   0    23   24.4516    23.7819    180.0   0.62381  0.00   
  18   0    21   82.9165    81.2262    0.0     0.62376  0.01   
  23   3    -15  112.9563   111.2156   0.0     0.62372  0.03   
  12   4    -17  11.4596    11.3221    -180.0  0.62364  0.00   
  13   5    11   22.1901    21.9237    0.0     0.62363  0.01   
  5    5    -14  17.3281    17.1156    0.0     0.62361  0.00   
  11   5    12   2.5497     2.5176     0.0     0.62360  0.00   
  12   2    -22  2.6511     2.5750     -0.0    0.62343  0.00   
  14   2    21   5.2257     4.9314     0.0     0.62317  0.00   
  34   2    -1   0.0227     0.0214     180.0   0.62314  0.00   
  34   2    0    3.9056     3.6761     -180.0  0.62306  0.00   
  8    6    0    0.3244     0.3057     -180.0  0.62299  0.00   
  28   0    15   0.4702     0.4441     0.0     0.62291  0.00   
  5    1    24   33.4130    31.5708    -180.0  0.62290  0.01   
  31   3    -4   3.8436     3.6331     180.0   0.62289  0.00   
  31   3    3    104.4089   99.0309    180.0   0.62268  0.03   
  21   5    0    2.6575     2.5145     0.0     0.62262  0.00   
  8    6    -1   2.2408     2.1197     -0.0    0.62261  0.00   
  21   5    -1   1.4842     1.3850     180.0   0.62247  0.00   
  11   3    20   6.9927     6.4910     0.0     0.62243  0.00   
  36   0    -1   21.1204    19.3442    0.0     0.62234  0.00   
  8    6    1    0.6510     0.5958     -180.0  0.62233  0.00   
  21   1    -20  0.2595     0.2373     180.0   0.62233  0.00   
  36   0    0    32.6233    29.4391    180.0   0.62222  0.00   
  28   0    -16  54.9480    49.5089    0.0     0.62221  0.01   
  34   2    -2   0.4174     0.3756     0.0     0.62220  0.00   
  7    1    -24  0.5261     0.4716     -180.0  0.62216  0.00   
  4    6    -5   0.2839     0.2529     -180.0  0.62209  0.00   
  24   0    18   40.3437    35.8766    0.0     0.62207  0.01   
  6    6    -4   4.9377     4.3383     -0.0    0.62195  0.00   
  34   2    1    4.9422     4.3408     180.0   0.62195  0.00   
  24   2    -17  1.9583     1.6950     -0.0    0.62181  0.00   
  14   0    -23  17.6582    15.2013    180.0   0.62175  0.00   
  21   5    1    0.4901     0.4217     180.0   0.62174  0.00   
  16   4    15   0.7334     0.6294     -0.0    0.62169  0.00   
  11   1    23   23.0314    19.7954    180.0   0.62154  0.01   
  19   5    6    9.2577     7.9930     180.0   0.62145  0.00   
  36   0    -2   177.9419   153.7888   0.0     0.62144  0.02   
  23   1    -19  73.5491    63.6480    180.0   0.62142  0.02   
  4    6    5    16.4416    14.2509    -0.0    0.62139  0.00   
  35   1    -5   81.0001    70.3713    180.0   0.62136  0.02   
  21   5    -2   119.5591   104.1864   180.0   0.62131  0.03   
  8    6    -2   53.6187    46.9143    -180.0  0.62122  0.01   
  5    5    14   0.1144     0.1002     0.0     0.62117  0.00   
  6    6    4    0.3529     0.3092     -0.0    0.62112  0.00   
  36   0    1    24.0719    21.0798    0.0     0.62109  0.00   
  29   3    8    209.1164   182.4975   0.0     0.62098  0.05   
  29   3    -9   88.0968    76.5834    180.0   0.62089  0.02   
  15   5    10   0.8418     0.7287     0.0     0.62079  0.00   
  9    5    13   36.7026    31.7078    180.0   0.62070  0.01   
  32   0    -12  0.8578     0.7411     180.0   0.62068  0.00   
  8    6    2    13.2896    11.4816    -0.0    0.62067  0.00   
  22   0    -20  0.0886     0.0768     180.0   0.62055  0.00   
  14   4    16   11.5167    9.9863     -0.0    0.62055  0.00   
  8    0    24   103.9351   90.4695    0.0     0.62048  0.01   
  35   1    4    7.8315     6.8224     180.0   0.62047  0.00   
  17   5    -9   103.1124   90.1490    180.0   0.62042  0.03   
  34   2    -3   4.9711     4.4012     180.0   0.62025  0.00   
  19   1    -21  0.5772     0.5113     -180.0  0.62024  0.00   
  25   1    17   0.0925     0.0826     180.0   0.62012  0.00   
  7    3    21   37.8863    34.0032    0.0     0.62006  0.01   
  22   4    11   13.0900    11.7725    180.0   0.62004  0.00   
  18   4    14   2.4077     2.1802     -0.0    0.61998  0.00   
  0    6    6    0.5354     0.4849     -0.0    0.61998  0.00   
  21   5    2    147.0924   134.9644   0.0     0.61986  0.04   
  34   2    2    14.8976    13.6931    0.0     0.61984  0.00   
  34   0    -9   7.8707     7.2508     180.0   0.61981  0.00   
  16   2    -21  3.8447     3.5539     -0.0    0.61977  0.00   
  19   3    17   0.1063     0.0985     0.0     0.61973  0.00   
  28   2    13   231.9357   214.7659   0.0     0.61972  0.06   
  13   1    -23  0.1650     0.1526     180.0   0.61965  0.00   
  32   0    11   7.5329     6.9444     180.0   0.61961  0.00   
  36   0    -3   52.6297    48.0719    0.0     0.61953  0.01   
  20   0    -21  19.7179    17.7726    0.0     0.61945  0.00   
  17   3    18   8.9951     8.0952     0.0     0.61944  0.00   
  10   0    -24  110.6931   98.6820    0.0     0.61938  0.01   
  6    2    23   0.5021     0.4475     -0.0    0.61938  0.00   
  13   3    -20  79.7642    70.1595    0.0     0.61930  0.02   
  2    6    -6   2.1743     1.8957     -0.0    0.61923  0.00   
  21   5    -3   0.2422     0.2094     180.0   0.61914  0.00   
  19   5    -7   5.2674     4.5530     0.0     0.61914  0.00   
  28   2    -14  5.9500     5.1349     -180.0  0.61912  0.00   
  36   0    2    0.6060     0.5171     180.0   0.61895  0.00   
  8    4    18   5.0326     4.2866     -180.0  0.61892  0.00   
  26   4    6    0.3160     0.2684     0.0     0.61888  0.00   
  31   3    -5   13.6588    11.5888    180.0   0.61886  0.00   
  24   4    9    7.7875     6.6061     180.0   0.61885  0.00   
  8    6    -3   43.2476    36.6493    -180.0  0.61884  0.01   
  2    6    6    12.2670    10.3891    -0.0    0.61882  0.00   
  24   0    -19  10.5062    8.8737     0.0     0.61869  0.00   
  16   0    22   0.1432     0.1213     180.0   0.61861  0.00   
  31   3    4    112.0358   94.9326    180.0   0.61859  0.03   
  33   1    -10  78.3183    67.1636    0.0     0.61844  0.02   
  34   0    8    7.6438     6.5558     0.0     0.61844  0.00   
  32   2    -9   179.3662   153.9349   -0.0    0.61843  0.04   
  7    5    -14  16.8777    14.5719    180.0   0.61837  0.00   
  8    2    -23  4.3563     3.7923     -0.0    0.61829  0.00   
  9    3    -21  0.2457     0.2145     0.0     0.61827  0.00   
  15   1    22   25.7084    22.4941    0.0     0.61825  0.01   
  26   4    -7   7.6931     6.8249     0.0     0.61814  0.00   
  8    6    3    0.2984     0.2719     -180.0  0.61801  0.00   
  0    4    19   0.0636     0.0594     -0.0    0.61792  0.00   
  27   3    11   18.3858    17.9933    0.0     0.61767  0.00   
  32   2    8    19.1996    18.8105    -0.0    0.61765  0.00   
  25   3    13   123.6566   121.2042   180.0   0.61763  0.03   
  2    4    -19  11.0100    10.7934    -180.0  0.61763  0.00   
  25   1    -18  2.2836     2.2399     0.0     0.61755  0.00   
  6    6    -5   1.8186     1.7829     -180.0  0.61752  0.00   
  34   2    -4   0.9026     0.8793     -0.0    0.61731  0.00   
  30   2    -12  61.0526    59.4679    -180.0  0.61731  0.01   
  33   1    9    17.7741    17.2743    0.0     0.61724  0.00   
  21   3    16   10.1342    9.8348     180.0   0.61719  0.00   
  22   4    -12  2.4821     2.4068     180.0   0.61717  0.00   
  13   5    -12  26.4032    25.5905    0.0     0.61716  0.01   
  24   4    -10  4.7242     4.5751     -180.0  0.61714  0.00   
  30   2    11   72.1415    69.5192    -0.0    0.61703  0.02   
  21   5    3    128.0587   123.1552   0.0     0.61699  0.03   
  27   3    -12  56.0950    53.1351    180.0   0.61677  0.01   
  34   2    3    256.9198   242.9001   0.0     0.61675  0.06   
  26   2    15   0.9348     0.8716     0.0     0.61665  0.00   
  36   0    -4   3.0996     2.8816     180.0   0.61664  0.00   
  4    6    -6   5.0169     4.6450     -0.0    0.61662  0.00   
  12   4    17   2.3284     2.1455     0.0     0.61660  0.00   
  6    6    5    0.0679     0.0610     -0.0    0.61650  0.00   
  35   1    -6   105.8976   93.4414    0.0     0.61643  0.03   
  7    1    24   37.8116    32.9385    0.0     0.61638  0.01   
  2    4    19   6.5809     5.6754     0.0     0.61634  0.00   
  15   3    19   0.0354     0.0306     180.0   0.61634  0.00   
  29   1    14   0.0273     0.0232     180.0   0.61617  0.00   
  29   1    -15  15.4291    13.2409    0.0     0.61603  0.00   
  21   5    -4   1.0092     0.8684     180.0   0.61601  0.00   
  10   4    -18  12.1865    10.4981    -0.0    0.61600  0.00   
  26   0    17   17.0219    14.9140    0.0     0.61586  0.00   
  36   0    3    0.6399     0.5620     0.0     0.61584  0.00   
  4    6    6    44.3006    39.0549    -180.0  0.61581  0.01   
  11   5    -13  3.4908     3.0953     0.0     0.61573  0.00   
  25   3    -14  12.0193    10.6892    0.0     0.61567  0.00   
  15   5    -11  6.3097     5.6131     0.0     0.61566  0.00   
  8    6    -4   16.5198    14.7743    -0.0    0.61548  0.00   
  20   4    13   30.3289    27.1257    -180.0  0.61548  0.01   
  4    4    -19  8.5934     7.6877     -180.0  0.61547  0.00   
  9    1    -24  0.2291     0.2051     180.0   0.61542  0.00   
  18   0    -22  65.6711    58.8355    0.0     0.61541  0.01   
  35   1    5    0.4141     0.3713     0.0     0.61537  0.00   
  31   1    -13  13.0928    11.7583    0.0     0.61529  0.00   
  17   1    -22  2.0065     1.8038     0.0     0.61524  0.00   
  17   5    9    26.2246    23.5973    180.0   0.61520  0.01   
  7    5    14   12.4280    11.2330    180.0   0.61505  0.00   
  26   2    -16  89.1169    80.9059    0.0     0.61493  0.02   
  16   4    -16  36.0998    33.4261    -180.0  0.61465  0.01   
  19   5    7    43.8947    40.7652    0.0     0.61462  0.01   
  31   1    12   0.0010     0.0009     180.0   0.61457  0.00   
  10   6    0    0.4866     0.4614     -180.0  0.61449  0.00   
  18   4    -15  2.8558     2.7455     -180.0  0.61441  0.00   
  8    6    4    0.7402     0.7117     -0.0    0.61441  0.00   
  12   2    22   263.6142   254.8050   0.0     0.61437  0.06   
  0    0    25   101.9127   99.2238    180.0   0.61431  0.01   
  2    0    -25  4.9003     4.8086     0.0     0.61423  0.00   
  28   4    0    28.6406    28.1925    -0.0    0.61418  0.01   
  10   6    -1   1.5094     1.4876     -180.0  0.61417  0.00   
  28   4    -1   4.6816     4.6148     -180.0  0.61416  0.00   
  26   0    -18  56.0926    56.0675    0.0     0.61393  0.01   
  31   3    -6   1.0552     1.0550     180.0   0.61392  0.00   
  10   6    1    1.3090     1.3121     -180.0  0.61383  0.00   
  1    5    -15  8.6635     8.6790     0.0     0.61378  0.00   
  20   2    19   10.6108    10.6105    180.0   0.61373  0.00   
  19   3    -18  232.6070   230.1468   180.0   0.61361  0.05   
  31   3    5    27.3554    27.0482    0.0     0.61361  0.01   
  0    6    7    5.8992     5.7596     -180.0  0.61351  0.00   
  34   2    -5   11.0804    10.7127    180.0   0.61344  0.00   
  1    5    15   4.5610     4.3231     0.0     0.61328  0.00   
  28   4    1    2.7534     2.5951     180.0   0.61323  0.00   
  21   5    4    25.0439    23.4820    180.0   0.61318  0.01   
  28   4    -2   17.9163    16.7492    -0.0    0.61316  0.00   
  4    4    19   17.9211    16.1498    180.0   0.61292  0.00   
  10   6    -2   1.5367     1.3745     -0.0    0.61286  0.00   
  2    6    -7   0.2104     0.1874     -0.0    0.61283  0.00   
  36   0    -5   6.4350     5.7237     180.0   0.61281  0.00   
  1    3    -22  62.5687    55.5031    0.0     0.61278  0.01   
  34   2    4    60.1869    53.1704    180.0   0.61273  0.01   
  21   3    -17  11.3257    9.8849     180.0   0.61259  0.00   
  2    0    25   432.2560   376.2080   0.0     0.61256  0.05   
  18   2    20   99.4803    85.9138    0.0     0.61247  0.02   
  3    5    -15  0.0971     0.0837     180.0   0.61244  0.00   
  2    6    7    11.5942    9.9607     -180.0  0.61236  0.00   
  4    0    -25  0.5976     0.5137     180.0   0.61231  0.00   
  22   2    18   66.9502    57.7157    0.0     0.61225  0.02   
  10   6    2    6.4479     5.5880     -180.0  0.61220  0.00   
  6    6    -6   1.6563     1.4357     -180.0  0.61220  0.00   
  27   1    16   26.2317    22.9696    -180.0  0.61213  0.01   
  8    2    23   208.3486   183.5102   -0.0    0.61209  0.05   
  1    3    22   0.1988     0.1764     180.0   0.61205  0.00   
  19   5    -8   1.1823     1.0501     180.0   0.61205  0.00   
  29   3    9    32.9080    29.2468    0.0     0.61204  0.01   
  26   4    7    1.3177     1.1774     0.0     0.61201  0.00   
  14   4    -17  102.7385   92.0090    0.0     0.61200  0.02   
  14   2    -22  3.7418     3.3701     -0.0    0.61197  0.00   
  29   3    -10  8.5518     7.7275     0.0     0.61195  0.00   
  21   5    -5   4.4095     3.9893     180.0   0.61194  0.00   
  23   3    15   30.7367    27.8129    0.0     0.61194  0.01   
  13   5    12   84.8879    77.1131    180.0   0.61192  0.02   
  9    3    21   0.1949     0.1775     180.0   0.61190  0.00   
  36   0    4    0.8828     0.8140     0.0     0.61181  0.00   
  17   3    -19  51.3249    47.5892    180.0   0.61176  0.01   
  3    3    -22  5.6215     5.2568     0.0     0.61168  0.00   
  6    4    -19  22.2524    21.2930    -0.0    0.61150  0.01   
  9    5    -14  0.0875     0.0845     180.0   0.61143  0.00   
  28   4    2    7.6179     7.4474     -0.0    0.61130  0.00   
  17   5    -10  10.6929    10.4569    180.0   0.61130  0.00   
  20   4    -14  0.3051     0.2986     0.0     0.61129  0.00   
  10   0    24   1.8386     1.7994     180.0   0.61129  0.00   
  8    6    -5   12.9957    12.8049    -180.0  0.61121  0.00   
  26   4    -8   2.2400     2.2112     0.0     0.61120  0.00   
  28   4    -3   5.6208     5.5489     -180.0  0.61119  0.00   
  6    6    6    0.3797     0.3829     -0.0    0.61101  0.00   
  34   0    -10  87.0175    87.7722    0.0     0.61100  0.01   
  11   5    13   3.8182     3.8720     180.0   0.61095  0.00   
  3    5    15   79.5555    80.7006    180.0   0.61095  0.02   
  27   1    -17  62.8762    64.2320    0.0     0.61088  0.01   
  14   0    23   12.7102    13.0212    180.0   0.61084  0.00   
  10   2    -23  2.7317     2.8223     0.0     0.61074  0.00   
  35   1    -7   9.6816     10.0886    180.0   0.61065  0.00   
  10   6    -3   922.3681   966.1185   0.0     0.61060  0.21   
  30   0    -15  5.3221     5.5983     0.0     0.61056  0.00   
  13   3    20   27.1115    28.5567    180.0   0.61055  0.01   
  4    6    -7   4.5502     4.8472     -180.0  0.61032  0.00   
  30   0    14   0.4728     0.5003     0.0     0.61023  0.00   
  15   5    11   1.3473     1.4159     180.0   0.61016  0.00   
  12   0    -24  34.4959    35.5791    180.0   0.61001  0.00   
  10   4    18   27.2381    28.0638    0.0     0.61000  0.01   
  8    6    5    1.5360     1.5737     -180.0  0.60990  0.00   
  11   3    -21  24.3000    25.1427    180.0   0.60975  0.01   
  32   2    -10  148.0624   155.7784   -0.0    0.60964  0.03   
  10   6    3    1.6198     1.7133     -0.0    0.60962  0.00   
  13   1    23   16.5309    17.5305    180.0   0.60960  0.00   
  34   0    9    23.2543    25.0144    180.0   0.60953  0.00   
  3    3    22   16.4767    17.7869    0.0     0.60951  0.00   
  35   1    6    1.3068     1.4255     0.0     0.60943  0.00   
  4    6    7    950.1696   1038.8507  -0.0    0.60940  0.22   
  5    5    -15  31.0385    33.9651    0.0     0.60930  0.01   
  24   4    10   40.1404    43.2990    0.0     0.60913  0.01   
  4    0    25   12.5539    13.3693    0.0     0.60901  0.00   
  32   0    -13  5.0721     5.3602     0.0     0.60891  0.00   
  32   2    9    0.0962     0.1012     0.0     0.60880  0.00   
  5    3    -22  348.6534   366.7325   180.0   0.60878  0.08   
  23   3    -16  74.4996    78.2581    0.0     0.60873  0.02   
  33   1    -11  0.1132     0.1189     180.0   0.60871  0.00   
  34   2    -6   70.7283    74.2111    -0.0    0.60868  0.02   
  16   0    -23  7.2789     7.6267     0.0     0.60861  0.00   
  6    0    -25  0.0304     0.0319     180.0   0.60860  0.00   
  16   2    21   29.0763    30.4262    180.0   0.60850  0.01   
  21   5    5    27.6624    28.9441    0.0     0.60849  0.01   
  28   4    3    9.0133     9.4304     -180.0  0.60844  0.00   
  22   4    12   5.3497     5.6000     -0.0    0.60838  0.00   
  28   4    -4   136.8811   143.5488   180.0   0.60829  0.03   
  9    1    24   1.4350     1.5061     0.0     0.60826  0.00   
  21   1    20   33.9736    35.7758    180.0   0.60817  0.01   
  31   3    -7   8.4251     8.8812     180.0   0.60815  0.00   
  36   0    -6   83.8833    88.5947    0.0     0.60810  0.01   
  24   2    17   4.0356     4.2649     -0.0    0.60808  0.00   
  34   2    5    2.2513     2.3891     -0.0    0.60784  0.00   
  22   2    -19  51.1305    54.2514    0.0     0.60782  0.01   
  32   0    12   14.8872    15.7929    0.0     0.60780  0.00   
  31   3    6    1.2793     1.3568     0.0     0.60779  0.00   
  6    4    19   4.7086     4.9927     180.0   0.60777  0.00   
  20   2    -20  0.2854     0.3026     0.0     0.60776  0.00   
  15   1    -23  2.4447     2.5839     180.0   0.60753  0.00   
  33   1    10   26.8152    28.3528    180.0   0.60744  0.01   
  10   6    -4   13.4879    14.2681    -180.0  0.60742  0.00   
  24   4    -11  67.0014    71.0897    180.0   0.60732  0.02   
  9    5    14   299.9166   318.4766   0.0     0.60730  0.07   
  28   0    16   3.3139     3.5479     180.0   0.60715  0.00   
  11   1    -24  2.7638     2.9643     0.0     0.60712  0.00   
  15   3    -20  0.0477     0.0511     0.0     0.60710  0.00   
  19   5    8    0.8931     0.9595     180.0   0.60706  0.00   
  21   5    -6   520.0890   558.6169   0.0     0.60701  0.12   
  0    2    24   27.8665    29.9051    0.0     0.60699  0.01   
  36   0    5    1.6128     1.7162     0.0     0.60690  0.00   
  19   1    21   8.3674     8.9011     -0.0    0.60690  0.00   
  2    2    -24  1.4810     1.5680     0.0     0.60687  0.00   
  5    5    15   2.1705     2.2927     180.0   0.60686  0.00   
  23   1    19   97.4228    100.8002   0.0     0.60677  0.02   
  1    1    -25  18.3540    18.9198    180.0   0.60676  0.00   
  12   4    -18  3.5892     3.5209     -0.0    0.60658  0.00   
  28   0    -17  296.5436   285.4231   0.0     0.60646  0.03   
  0    6    8    76.4875    72.9450    -0.0    0.60630  0.02   
  16   4    16   80.8030    76.9278    -180.0  0.60622  0.02   
  10   6    4    9.2176     8.7621     -180.0  0.60612  0.00   
  8    6    -6   76.7093    72.8834    -0.0    0.60609  0.02   
  28   2    14   7.1438     6.7866     180.0   0.60608  0.00   
  6    6    -7   10.5620    10.0324    -180.0  0.60607  0.00   
  27   3    12   73.1760    69.4937    180.0   0.60605  0.02   
  1    1    25   76.5472    72.5786    0.0     0.60595  0.02   
  22   0    20   42.0531    39.8041    180.0   0.60587  0.00   
  8    4    -19  74.1926    70.1478    -0.0    0.60583  0.02   
  3    1    -25  75.1585    70.9658    180.0   0.60579  0.02   
  17   5    10   24.5046    23.1102    0.0     0.60575  0.01   
  30   2    -13  143.6370   135.1530   0.0     0.60569  0.03   
  2    6    -8   2.2168     2.0846     -180.0  0.60567  0.00   
  18   4    15   1.3050     1.2223     -180.0  0.60554  0.00   
  20   0    21   6.6604     6.2301     180.0   0.60548  0.00   
  28   2    -15  7.0155     6.5615     0.0     0.60548  0.00   
  22   4    -13  0.0168     0.0157     -0.0    0.60543  0.00   
  30   2    12   2.6795     2.5019     -180.0  0.60540  0.00   
  2    2    24   222.0977   206.9706   0.0     0.60533  0.05   
  13   5    -13  36.4625    33.9307    0.0     0.60527  0.01   
  5    3    22   0.7986     0.7421     180.0   0.60522  0.00   
  2    6    8    82.1430    76.1890    -180.0  0.60515  0.02   
  27   3    -13  2.3164     2.1474     180.0   0.60513  0.00   
  24   2    -18  2.1706     2.0107     -0.0    0.60509  0.00   
  4    2    -24  5.3154     4.9210     0.0     0.60498  0.00   
  18   2    -21  5.1220     4.7453     180.0   0.60491  0.00   
  15   5    -12  22.1633    20.5652    180.0   0.60483  0.00   
  6    6    7    8.0153     7.4573     180.0   0.60472  0.00   
  28   4    4    27.5415    25.6531    0.0     0.60467  0.01   
  12   6    0    46.6522    43.5762    -0.0    0.60456  0.01   
  8    6    6    16.4198    15.3435    -0.0    0.60455  0.00   
  28   4    -5   0.6571     0.6151     -180.0  0.60449  0.00   
  7    5    -15  0.1032     0.0968     180.0   0.60444  0.00   
  26   4    8    0.4169     0.3910     -0.0    0.60444  0.00   
  12   6    -1   4.3606     4.1176     180.0   0.60429  0.00   
  14   4    17   28.4746    26.9279    180.0   0.60425  0.01   
  19   5    -9   0.9328     0.8823     180.0   0.60425  0.00   
  25   3    14   213.4537   202.4110   180.0   0.60418  0.05   
  7    3    -22  31.4901    29.8697    180.0   0.60416  0.01   
  35   1    -8   0.1232     0.1169     0.0     0.60410  0.00   
  12   6    1    95.0701    88.4772    0.0     0.60390  0.02   
  6    0    25   2.7597     2.4999     180.0   0.60376  0.00   
  24   0    19   156.0082   138.3740   0.0     0.60363  0.02   
  26   4    -9   0.5181     0.4568     -180.0  0.60354  0.00   
  3    1    25   45.0464    39.6729    0.0     0.60339  0.01   
  10   6    -5   13.8071    12.1713    -0.0    0.60334  0.00   
  10   2    23   31.6097    27.8988    -180.0  0.60329  0.01   
  4    6    -8   9.1555     8.0832     -0.0    0.60328  0.00   
  8    0    -25  4.1634     3.6862     0.0     0.60319  0.00   
  34   2    -7   3.6278     3.2263     180.0   0.60310  0.00   
  12   6    -2   3.7646     3.3528     -0.0    0.60308  0.00   
  5    1    -25  0.0598     0.0533     0.0     0.60307  0.00   
  17   1    22   0.7453     0.6679     180.0   0.60300  0.00   
  21   5    6    296.6494   266.8749   180.0   0.60297  0.07   
  11   5    -14  1.1622     1.0465     180.0   0.60296  0.00   
  31   1    -14  7.6596     6.9909     0.0     0.60286  0.00   
  23   1    -20  11.7608    10.7654    180.0   0.60284  0.00   
  25   1    18   22.0519    20.4687    0.0     0.60275  0.00   
  35   1    7    146.2195   136.1363   0.0     0.60273  0.03   
  21   1    -21  8.7646     8.1832     0.0     0.60271  0.00   
  36   0    -7   90.8662    86.4183    0.0     0.60257  0.01   
  29   3    10   23.9422    22.8100    180.0   0.60255  0.01   
  19   3    18   0.3153     0.3030     180.0   0.60249  0.00   
  23   5    0    27.7834    26.7417    0.0     0.60248  0.01   
  18   0    22   49.9355    48.1234    180.0   0.60247  0.01   
  29   3    -11  0.3303     0.3189     180.0   0.60245  0.00   
  23   5    -1   15.3649    15.0260    180.0   0.60238  0.00   
  12   6    2    3.8405     3.7932     -180.0  0.60232  0.00   
  11   3    21   3.0215     2.9906     180.0   0.60230  0.00   
  4    6    8    77.6679    77.2983    -0.0    0.60227  0.02   
  20   4    14   49.1698    49.1460    -0.0    0.60224  0.01   
  25   3    -15  44.6947    44.8834    180.0   0.60220  0.01   
  31   1    13   27.1753    27.4231    180.0   0.60213  0.01   
  34   2    6    21.2158    21.4121    180.0   0.60213  0.00   
  14   2    22   77.8094    78.5306    -0.0    0.60200  0.02   
  4    2    24   21.5259    21.6604    180.0   0.60193  0.00   
  29   1    15   0.0293     0.0293     180.0   0.60182  0.00   
  10   6    5    75.7405    75.5383    -0.0    0.60176  0.02   
  12   2    -23  0.1354     0.1349     -0.0    0.60171  0.00   
  29   1    -16  19.8574    19.7662    180.0   0.60167  0.00   
  23   5    1    103.5659   103.0966   180.0   0.60165  0.02   
  17   5    -11  1.2013     1.1959     0.0     0.60164  0.00   
  34   0    -11  5.6900     5.6658     180.0   0.60163  0.00   
  31   3    -8   0.0159     0.0159     0.0     0.60161  0.00   
  26   2    16   0.0002     0.0002     -0.0    0.60139  0.00   
  6    2    -24  1.0950     1.1079     0.0     0.60137  0.00   
  23   5    -2   14.3532    14.5470    0.0     0.60135  0.00   
  17   3    19   38.7832    39.3802    180.0   0.60133  0.01   
  21   5    -7   27.0742    27.5913    0.0     0.60127  0.01   
  31   3    7    0.4556     0.4649     0.0     0.60120  0.00   
  36   0    6    108.9319   111.1117   0.0     0.60119  0.01   
  22   0    -21  0.6826     0.6933     180.0   0.60112  0.00   
  7    5    15   4.4049     4.4717     0.0     0.60111  0.00   
  21   3    17   11.6242    11.7007    0.0     0.60105  0.00   
  8    4    19   8.9554     8.9425     -180.0  0.60100  0.00   
  12   6    -3   1.6290     1.6127     0.0     0.60095  0.00   
  12   0    24   2.1659     2.0668     0.0     0.60076  0.00   
  24   0    -20  1.4584     1.3606     0.0     0.60037  0.00   
  32   2    -11  3.2132     2.9963     -180.0  0.60030  0.00   
  25   1    -19  7.9329     7.4061     180.0   0.60025  0.00   
  8    6    -7   161.3281   151.6476   -0.0    0.60017  0.03   
  34   0    10   21.4592    20.4812    0.0     0.60008  0.00   
  28   4    5    7.4973     7.1782     -0.0    0.60006  0.00   
  18   4    -16  0.0011     0.0011     -180.0  0.59999  0.00   
  13   5    13   0.5524     0.5481     0.0     0.59992  0.00   
  23   5    2    60.0401    59.7583    180.0   0.59991  0.01   
  19   1    -22  5.1651     5.1988     0.0     0.59987  0.00   
  28   4    -6   0.7187     0.7280     -0.0    0.59984  0.00   
  13   3    -21  450.8266   456.7440   0.0     0.59984  0.10   
  12   6    3    3.3943     3.4476     -0.0    0.59983  0.00   
  12   4    18   26.6609    27.5452    -0.0    0.59972  0.01   
  26   2    -17  93.9797    97.3711    180.0   0.59969  0.02   
  33   3    -1   2.9788     3.1087     180.0   0.59954  0.00   
  33   3    0    12.2555    12.8100    180.0   0.59948  0.00   
  23   5    -3   35.7673    37.4307    0.0     0.59942  0.01   
  32   2    10   1.7519     1.8335     -0.0    0.59941  0.00   
  16   2    -22  13.5752    14.2115    -180.0  0.59939  0.00   
  14   0    -24  27.4250    28.7169    0.0     0.59932  0.00   
  7    3    22   68.5003    71.7125    180.0   0.59930  0.01   
  0    4    20   0.2281     0.2387     -0.0    0.59929  0.00   
  16   4    -17  1.3332     1.3946     -0.0    0.59927  0.00   
  6    6    -8   6.6383     6.9229     -0.0    0.59920  0.00   
  20   0    -22  0.0752     0.0782     0.0     0.59916  0.00   
  15   5    12   17.8364    18.5197    0.0     0.59915  0.00   
  1    5    -16  17.3255    17.9803    180.0   0.59914  0.00   
  5    1    25   6.5546     6.8011     0.0     0.59914  0.00   
  2    4    -20  6.6380     6.8293     -0.0    0.59906  0.00   
  24   4    11   5.6485     5.7283     -0.0    0.59894  0.00   
  19   5    9    12.0076    12.0756    0.0     0.59886  0.00   
  26   0    18   0.2402     0.2408     0.0     0.59883  0.00   
  11   1    24   0.9541     0.9504     -0.0    0.59874  0.00   
  33   3    -2   58.9243    58.4700    180.0   0.59868  0.01   
  7    1    -25  1.6181     1.6037     0.0     0.59866  0.00   
  1    5    16   7.1797     7.1054     180.0   0.59864  0.00   
  10   4    -19  0.7712     0.7609     -0.0    0.59860  0.00   
  33   1    -12  9.2662     9.0885     0.0     0.59851  0.00   
  33   3    1    20.8234    20.4175    0.0     0.59851  0.00   
  10   6    -6   27.5037    26.8523    -180.0  0.59844  0.01   
  8    6    7    8.6016     8.3904     -180.0  0.59842  0.00   
  0    6    9    53.4419    52.1259    0.0     0.59842  0.01   
  11   5    14   18.8978    18.6305    180.0   0.59813  0.00   
  37   1    -1   0.0287     0.0284     180.0   0.59812  0.00   
  20   4    -15  20.4910    20.4988    -180.0  0.59802  0.00   
  37   1    0    3.8313     3.8470     0.0     0.59800  0.00   
  9    5    -15  210.4404   211.6606   180.0   0.59798  0.04   
  12   6    -4   23.8153    24.0637    0.0     0.59795  0.01   
  9    3    -22  3.3067     3.3470     0.0     0.59793  0.00   
  3    5    -16  1.5658     1.5851     0.0     0.59793  0.00   
  2    6    -9   119.1661   121.2013   -0.0    0.59785  0.03   
  2    4    20   5.2424     5.3317     -0.0    0.59782  0.00   
  6    6    8    6.9306     6.9970     -0.0    0.59771  0.00   
  15   3    20   1.5274     1.5188     0.0     0.59761  0.00   
  13   1    -24  31.4508    30.3066    180.0   0.59743  0.01   
  37   1    -2   50.3848    48.2279    0.0     0.59733  0.01   
  2    6    9    3.9051     3.7370     -180.0  0.59729  0.00   
  23   5    3    4.2897     4.1058     180.0   0.59728  0.00   
  33   1    11   25.1195    24.1325    0.0     0.59719  0.01   
  4    4    -20  2.6809     2.5914     180.0   0.59712  0.00   
  23   3    16   6.8813     6.6872     0.0     0.59706  0.00   
  24   4    -12  0.1026     0.0998     -180.0  0.59706  0.00   
  37   1    1    2.7132     2.6599     0.0     0.59697  0.00   
  16   0    23   18.7655    18.4487    0.0     0.59694  0.00   
  26   0    -19  66.3853    65.2674    180.0   0.59694  0.01   
  8    0    25   13.2997    13.0811    180.0   0.59694  0.00   
  33   3    -3   33.1950    32.6853    0.0     0.59693  0.01   
  6    2    24   6.9744     6.8921     180.0   0.59689  0.00   
  32   0    -14  82.9523    82.1150    0.0     0.59687  0.01   
  35   1    -9   1.5437     1.5333     180.0   0.59684  0.00   
  34   2    -8   10.3301    10.3578    -0.0    0.59677  0.00   
  21   5    7    68.4391    69.3959    180.0   0.59669  0.01   
  33   3    2    43.1967    44.2086    180.0   0.59664  0.01   
  15   1    23   7.3179     7.5013     0.0     0.59663  0.00   
  23   5    -4   0.3859     0.3980     0.0     0.59660  0.00   
  30   0    -16  2.9037     2.9985     180.0   0.59660  0.00   
  10   6    6    153.3161   158.5233   -0.0    0.59659  0.03   
  19   3    -19  43.5414    45.3447    0.0     0.59655  0.01   
  21   3    -18  56.7967    59.2653    180.0   0.59654  0.01   
  12   6    4    2.4028     2.5333     -180.0  0.59647  0.00   
  3    5    16   62.2329    65.7301    0.0     0.59645  0.01   
  22   4    13   0.0347     0.0367     180.0   0.59645  0.00   
  36   0    -8   53.7308    56.6947    180.0   0.59628  0.01   
  27   1    17   49.1439    51.8187    180.0   0.59627  0.01   
  30   0    15   2.6722     2.8141     0.0     0.59626  0.00   
  10   0    -25  14.9993    15.7634    0.0     0.59624  0.00   
  26   4    9    24.3723    25.5968    0.0     0.59623  0.01   
  8    2    -24  10.4147    10.7914    180.0   0.59613  0.00   
  14   4    -18  0.1487     0.1481     -180.0  0.59588  0.00   
  19   5    -10  134.8452   133.1205   0.0     0.59585  0.03   
  17   5    11   40.5411    39.9083    180.0   0.59583  0.01   
  32   0    13   23.4412    22.5305    180.0   0.59575  0.00   
  34   2    7    32.0159    30.0613    180.0   0.59568  0.01   
  37   1    -3   31.5809    29.3144    0.0     0.59565  0.01   
  4    6    -9   10.3287    9.3856     -180.0  0.59558  0.00   
  35   1    8    0.5280     0.4616     180.0   0.59535  0.00   
  26   4    -10  2.6327     2.2966     180.0   0.59528  0.00   
  20   2    20   11.9796    10.4435    -0.0    0.59516  0.00   
  37   1    2    0.0684     0.0596     180.0   0.59506  0.00   
  27   1    -18  7.2837     6.3577     0.0     0.59504  0.00   
  5    5    -16  12.4980    10.9117    180.0   0.59503  0.00   
  21   5    -8   1.7369     1.5478     0.0     0.59479  0.00   
  36   0    7    192.0592   172.4530   0.0     0.59474  0.02   
  22   2    19   70.1113    63.6175    0.0     0.59467  0.01   
  4    4    20   26.8434    24.3774    180.0   0.59467  0.01   
  28   4    6    11.7693    10.7027    180.0   0.59466  0.00   
  18   0    -23  15.0034    13.7889    0.0     0.59458  0.00   
  4    6    9    14.5032    13.4547    -180.0  0.59449  0.00   
  17   1    -23  15.4979    14.4365    0.0     0.59441  0.00   
  28   4    -7   0.4075     0.3798     -0.0    0.59440  0.00   
  31   3    -9   270.6030   252.4510   0.0     0.59438  0.06   
  33   3    -4   5.0459     4.7227     180.0   0.59430  0.00   
  27   3    13   55.8982    52.5439    0.0     0.59418  0.01   
  12   6    -5   7.6772     7.2431     -180.0  0.59409  0.00   
  31   3    8    77.1117    73.5139    0.0     0.59394  0.02   
  17   3    -20  5.2172     4.9823     0.0     0.59392  0.00   
  33   3    3    27.2692    26.1011    0.0     0.59390  0.01   
  23   3    -17  1.5800     1.5148     180.0   0.59389  0.00   
  9    5    15   40.4423    38.9882    0.0     0.59385  0.01   
  30   2    -14  0.0870     0.0844     0.0     0.59381  0.00   
  23   5    4    5.9903     5.8233     0.0     0.59379  0.00   
  15   5    -13  76.9228    76.3809    180.0   0.59366  0.02   
  8    6    -8   6.5982     6.6576     180.0   0.59353  0.00   
  6    4    -20  9.2937     9.3846     -0.0    0.59352  0.00   
  30   2    13   0.1751     0.1769     -180.0  0.59352  0.00   
  22   4    -14  0.1060     0.1079     -0.0    0.59345  0.00   
  14   6    0    62.0189    63.2503    -0.0    0.59343  0.01   
  7    1    25   6.7092     6.9461     180.0   0.59330  0.00   
  27   3    -14  6.9478     7.2466     180.0   0.59324  0.00   
  14   6    -1   16.5189    17.3227    -180.0  0.59320  0.00   
  12   2    23   20.8182    21.8334    -180.0  0.59320  0.00   
  13   5    -14  0.7779     0.8183     180.0   0.59316  0.00   
  18   2    21   71.9654    75.7753    0.0     0.59315  0.01   
  37   1    -4   0.0241     0.0254     180.0   0.59310  0.00   
  23   5    -5   3.5506     3.7378     0.0     0.59294  0.00   
  10   4    19   22.9650    23.8449    -0.0    0.59279  0.00   
  14   6    1    17.0754    17.7066    -180.0  0.59277  0.00   
  10   6    -7   7.3800     7.6509     -0.0    0.59277  0.00   
  9    1    -25  1.3399     1.3762     180.0   0.59269  0.00   
  5    5    16   8.1370     8.2664     0.0     0.59261  0.00   
  29   3    11   3.9109     3.9698     0.0     0.59261  0.00   
  29   3    -12  0.0493     0.0489     0.0     0.59250  0.00   
  28   2    15   0.3891     0.3763     0.0     0.59242  0.00   
  37   1    3    17.1378    15.8082    180.0   0.59228  0.00   
  12   6    5    53.9231    49.6575    -180.0  0.59228  0.01   
  14   6    -2   3.0271     2.6873     -0.0    0.59208  0.00   
  1    3    -23  19.3578    17.2152    180.0   0.59196  0.00   
  36   2    -1   19.8219    17.6630    -0.0    0.59193  0.00   
  9    3    22   1.2814     1.1447     180.0   0.59189  0.00   
  36   2    0    30.8936    27.7462    -180.0  0.59183  0.01   
  28   2    -16  47.9142    43.0761    -0.0    0.59182  0.01   
  34   0    -12  24.1039    21.7095    0.0     0.59179  0.00   
  24   2    18   33.8128    30.6707    -0.0    0.59170  0.01   
  6    6    -9   29.0793    26.3950    -180.0  0.59169  0.01   
  28   0    17   1.7831     1.6217     180.0   0.59166  0.00   
  8    6    8    4.1183     3.7576     -0.0    0.59160  0.00   
  17   5    -12  16.9188    15.4884    180.0   0.59155  0.00   
  13   3    21   125.1038   115.0671   0.0     0.59149  0.03   
  14   2    -23  16.2043    14.9829    180.0   0.59142  0.00   
  1    3    23   12.4313    11.6264    0.0     0.59127  0.00   
  14   6    2    7.7674     7.2764     0.0     0.59124  0.00   
  18   4    16   32.9711    30.9768    -0.0    0.59118  0.01   
  36   2    -2   144.8552   136.2624   0.0     0.59115  0.03   
  3    3    -23  33.6033    31.7564    180.0   0.59100  0.01   
  28   0    -18  0.0140     0.0133     180.0   0.59098  0.00   
  16   4    17   74.7300    70.6855    0.0     0.59097  0.02   
  36   2    1    19.8813    18.8796    0.0     0.59085  0.00   
  33   3    -5   1.1118     1.0568     0.0     0.59082  0.00   
  0    0    26   28.4955    27.3211    180.0   0.59069  0.00   
  25   3    15   9.7391     9.3405     0.0     0.59068  0.00   
  10   6    7    4.4787     4.3005     -180.0  0.59067  0.00   
  2    0    -26  75.0659    72.3316    0.0     0.59064  0.01   
  7    5    -16  18.7291    18.3486    180.0   0.59054  0.00   
  32   2    -12  0.6391     0.6303     180.0   0.59050  0.00   
  22   2    -20  0.1417     0.1430     -180.0  0.59039  0.00   
  8    2    24   83.4373    85.1521    0.0     0.59033  0.02   
  33   3    4    23.5555    24.0448    180.0   0.59033  0.00   
  31   1    -15  21.0469    21.5938    180.0   0.59029  0.00   
  11   3    -22  19.8177    20.4258    0.0     0.59024  0.00   
  34   0    11   124.8497   128.9594   0.0     0.59018  0.01   
  19   5    10   20.9974    21.6728    180.0   0.59011  0.00   
  14   6    -3   2.6934     2.7794     -180.0  0.59010  0.00   
  11   5    -15  26.2817    27.1023    180.0   0.59008  0.01   
  6    6    9    3.2085     3.3075     -180.0  0.59007  0.00   
  12   4    -19  21.1293    21.6669    -180.0  0.58997  0.00   
  0    6    10   0.2485     0.2548     -0.0    0.58997  0.00   
  6    4    20   140.9712   144.1408   -0.0    0.58993  0.03   
  34   2    -9   7.0748     7.1754     180.0   0.58975  0.00   
  21   5    8    10.2555    10.3954    0.0     0.58974  0.00   
  37   1    -5   15.7862    15.9805    0.0     0.58970  0.00   
  38   0    -1   0.0118     0.0119     0.0     0.58960  0.00   
  32   2    11   7.0731     7.1253     -180.0  0.58957  0.00   
  31   1    14   40.2413    40.5035    0.0     0.58955  0.01   
  36   2    -3   43.4865    43.6890    0.0     0.58951  0.01   
  23   5    5    27.4352    27.5524    180.0   0.58950  0.01   
  38   0    0    0.6691     0.6714     0.0     0.58947  0.00   
  2    6    -10  1.4077     1.4114     180.0   0.58945  0.00   
  12   6    -6   4.4794     4.4892     -0.0    0.58944  0.00   
  20   2    -21  16.6590    16.6948    -0.0    0.58944  0.00   
  10   2    -24  90.6675    90.7468    0.0     0.58938  0.02   
  36   0    -9   15.3894    15.4002    0.0     0.58931  0.00   
  21   1    21   11.2718    11.3255    -0.0    0.58921  0.00   
  14   0    24   35.7116    36.1273    0.0     0.58912  0.00   
  2    0    26   5.5948     5.6715     180.0   0.58910  0.00   
  30   4    -1   18.2024    18.5431    180.0   0.58905  0.00   
  30   4    0    0.0281     0.0286     0.0     0.58904  0.00   
  36   2    2    0.9858     1.0080     -180.0  0.58901  0.00   
  35   1    -10  33.9070    34.7939    180.0   0.58898  0.01   
  4    0    -26  0.5585     0.5739     0.0     0.58896  0.00   
  3    3    23   21.1796    21.7864    180.0   0.58895  0.00   
  20   4    15   0.3906     0.4018     -180.0  0.58895  0.00   
  38   0    -2   9.7786     10.1172    0.0     0.58886  0.00   
  2    6    10   0.5308     0.5492     -0.0    0.58886  0.00   
  14   6    3    22.2124    22.9882    -180.0  0.58886  0.00   
  24   2    -19  7.7483     8.0311     0.0     0.58878  0.00   
  23   1    20   29.4885    30.5631    -180.0  0.58877  0.01   
  15   3    -21  87.6832    90.8779    180.0   0.58876  0.02   
  16   2    22   0.1417     0.1468     180.0   0.58871  0.00   
  10   0    25   19.5395    20.2334    0.0     0.58871  0.00   
  25   3    -16  107.9265   111.7525   180.0   0.58871  0.02   
  37   1    4    62.5369    64.6854    0.0     0.58868  0.01   
  34   2    8    5.5003     5.6637     -0.0    0.58857  0.00   
  28   4    7    0.2820     0.2899     -0.0    0.58853  0.00   
  38   0    1    1.8674     1.9150     0.0     0.58848  0.00   
  23   5    -6   5.3744     5.5101     180.0   0.58847  0.00   
  5    3    -23  78.5894    80.3912    0.0     0.58841  0.02   
  24   4    12   23.8534    24.3732    180.0   0.58838  0.00   
  8    4    -20  15.5151    15.8482    -0.0    0.58836  0.00   
  14   4    18   0.0591     0.0603     -180.0  0.58831  0.00   
  28   4    -8   89.7750    91.4841    -0.0    0.58825  0.02   
  30   4    -2   2.7290     2.7782     0.0     0.58819  0.00   
  30   4    1    2.5039     2.5476     -0.0    0.58816  0.00   
  13   1    24   10.6870    10.8387    0.0     0.58802  0.00   
  33   1    -13  1.0158     1.0273     180.0   0.58795  0.00   
  12   0    -25  5.0550     5.0912     0.0     0.58789  0.00   
  15   5    13   160.8393   161.1865   0.0     0.58784  0.03   
  13   5    14   0.8856     0.8738     180.0   0.58774  0.00   
  21   5    -9   18.5878    18.0208    180.0   0.58766  0.00   
  36   0    8    36.0075    34.7049    180.0   0.58763  0.00   
  29   1    16   0.1338     0.1268     180.0   0.58756  0.00   
  16   0    -24  5.5263     5.2346     0.0     0.58755  0.00   
  26   4    10   50.7488    47.4856    0.0     0.58749  0.01   
  29   1    -17  16.0438    14.8359    0.0     0.58742  0.00   
  35   1    9    0.0631     0.0580     180.0   0.58738  0.00   
  12   6    6    0.8094     0.7375     -180.0  0.58731  0.00   
  4    6    -10  80.4225    73.2470    180.0   0.58731  0.02   
  14   6    -4   2.3723     2.1510     -0.0    0.58728  0.00   
  38   0    -3   166.0254   150.1939   0.0     0.58727  0.02   
  7    5    16   13.0592    11.7271    180.0   0.58723  0.00   
  19   1    22   0.7677     0.6884     0.0     0.58722  0.00   
  22   0    21   4.6941     4.1248     0.0     0.58710  0.00   
  36   2    -4   3.2093     2.7917     180.0   0.58702  0.00   
  19   5    -11  4.0147     3.4854     0.0     0.58692  0.00   
  38   0    2    0.3399     0.3090     180.0   0.58663  0.00   
  33   1    12   46.8030    42.8868    -0.0    0.58659  0.01   
  15   1    -24  16.9144    15.5569    0.0     0.58657  0.00   
  33   3    -6   5.7363     5.2907     0.0     0.58655  0.00   
  31   3    -10  0.4251     0.3923     0.0     0.58655  0.00   
  30   4    -3   41.3345    38.5396    180.0   0.58649  0.01   
  26   4    -11  1.6445     1.5344     180.0   0.58648  0.00   
  24   4    -13  1.3172     1.2368     -0.0    0.58644  0.00   
  30   4    2    22.5174    21.1488    -180.0  0.58643  0.00   
  10   6    -8   5.2317     4.9353     -180.0  0.58640  0.00   
  26   2    17   14.6333    13.9201    -0.0    0.58635  0.00   
  36   2    3    0.5582     0.5326     0.0     0.58633  0.00   
  8    6    -9   11.6358    11.2549    -0.0    0.58625  0.00   
  4    6    10   2.9136     2.8779     -0.0    0.58614  0.00   
  31   3    9    9.0425     9.0322     0.0     0.58608  0.00   
  9    1    25   20.3622    20.5190    0.0     0.58602  0.00   
  33   3    5    18.8132    19.1551    0.0     0.58596  0.00   
  18   2    -22  53.9555    54.9941    0.0     0.58595  0.01   
  20   0    22   30.9104    31.7187    0.0     0.58592  0.00   
  25   1    19   59.4392    61.0277    0.0     0.58591  0.01   
  4    0    26   0.2547     0.2618     0.0     0.58591  0.00   
  24   0    20   51.8203    53.6417    180.0   0.58588  0.01   
  19   3    19   0.0008     0.0009     0.0     0.58576  0.00   
  18   4    -17  8.7436     9.4841     -0.0    0.58569  0.00   
  6    0    -26  34.1956    37.1409    0.0     0.58568  0.00   
  14   6    4    389.9250   427.0797   -0.0    0.58565  0.08   
  17   5    12   39.7281    44.2086    180.0   0.58553  0.01   
  37   1    -6   15.0812    16.7979    180.0   0.58552  0.00   
  11   1    -25  151.0755   167.0449   0.0     0.58529  0.03   
  21   3    18   10.2585    11.3171    180.0   0.58525  0.00   
  11   5    15   11.4338    12.6022    0.0     0.58524  0.00   
  5    3    23   1.8673     2.0376     0.0     0.58505  0.00   
  0    2    25   88.6471    96.5592    180.0   0.58501  0.02   
  23   1    -21  5.5646     6.0564     -180.0  0.58499  0.00   
  2    2    -25  4.2224     4.5833     0.0     0.58494  0.00   
  38   0    -4   6.0508     6.5321     180.0   0.58484  0.00   
  20   4    -16  14.4571    15.5130    -0.0    0.58474  0.00   
  32   0    -15  39.6516    42.3807    180.0   0.58468  0.00   
  26   2    -18  49.5263    52.9242    0.0     0.58468  0.01   
  1    5    -17  70.4346    75.1306    0.0     0.58465  0.01   
  9    5    -16  56.1098    59.0623    0.0     0.58454  0.01   
  23   5    6    165.8694   171.6192   0.0     0.58445  0.03   
  22   4    14   0.6768     0.6842     180.0   0.58434  0.00   
  37   1    5    56.0365    55.9714    180.0   0.58429  0.01   
  7    3    -23  3.2187     3.2004     0.0     0.58426  0.00   
  8    6    9    3.0026     2.9479     -180.0  0.58416  0.00   
  1    5    17   12.9566    12.7182    180.0   0.58416  0.00   
  16   4    -18  10.2250    10.0275    0.0     0.58414  0.00   
  10   6    8    0.0161     0.0158     -0.0    0.58408  0.00   
  12   6    -7   0.3903     0.3833     -0.0    0.58405  0.00   
  21   1    -22  10.6911    10.5373    180.0   0.58400  0.00   
  1    1    -26  10.8254    10.6926    180.0   0.58398  0.00   
  38   0    3    7.1333     7.0610     180.0   0.58395  0.00   
  30   4    -4   50.7505    50.2804    0.0     0.58395  0.01   
  30   4    3    36.8395    36.8089    0.0     0.58388  0.01   
  17   3    20   26.0173    25.9993    180.0   0.58387  0.01   
  36   2    -5   5.0776     5.1596     180.0   0.58371  0.00   
  8    4    20   20.4728    20.8182    -180.0  0.58370  0.00   
  14   6    -5   5.6329     5.7424     -180.0  0.58366  0.00   
  6    6    -10  994.8649   1016.4664  -0.0    0.58360  0.19   
  3    5    -17  3.2933     3.3699     0.0     0.58355  0.00   
  32   0    14   3.9133     4.0055     0.0     0.58354  0.00   
  2    2    25   340.9827   349.5019   -0.0    0.58349  0.07   
  25   1    -20  85.1319    87.2599    0.0     0.58349  0.02   
  12   4    19   0.5034     0.5184     -0.0    0.58331  0.00   
  4    2    -25  0.4760     0.4906     180.0   0.58328  0.00   
  23   5    -7   0.9825     1.0128     0.0     0.58327  0.00   
  1    1    26   0.2749     0.2837     0.0     0.58323  0.00   
  11   3    22   4.3009     4.4468     180.0   0.58317  0.00   
  3    1    -26  20.5618    21.2805    0.0     0.58314  0.00   
  17   1    23   1.2148     1.2742     180.0   0.58287  0.00   
  36   2    4    0.7164     0.7522     -0.0    0.58285  0.00   
  24   0    -21  6.9850     7.3318     180.0   0.58274  0.00   
  30   0    -17  7.1418     7.4802     0.0     0.58270  0.00   
  25   5    0    1.3763     1.4241     180.0   0.58259  0.00   
  22   0    -22  2.7028     2.7871     180.0   0.58256  0.00   
  25   5    -1   5.7488     5.8962     0.0     0.58252  0.00   
  10   2    24   1.7224     1.7360     180.0   0.58240  0.00   
  23   3    17   14.7907    14.8809    180.0   0.58238  0.00   
  18   0    23   29.0297    29.1948    0.0     0.58237  0.00   
  30   0    16   2.2978     2.3097     0.0     0.58237  0.00   
  29   3    12   30.7217    30.8112    180.0   0.58230  0.01   
  26   0    19   0.0358     0.0359     0.0     0.58229  0.00   
  15   5    -14  6.2953     6.3282     180.0   0.58225  0.00   
  29   3    -13  41.8675    42.3689    0.0     0.58219  0.01   
  21   5    9    1.0084     1.0220     0.0     0.58218  0.00   
  34   2    -10  79.0877    80.6837    0.0     0.58215  0.02   
  27   3    14   9.1343     9.3343     0.0     0.58214  0.00   
  3    5    17   6.3832     6.5927     0.0     0.58209  0.00   
  14   2    23   11.6531    12.3032    180.0   0.58201  0.00   
  6    6    10   9.3055     10.1188    -0.0    0.58188  0.00   
  25   5    1    351.1549   385.5277   0.0     0.58181  0.07   
  30   2    -15  5.2428     5.7707     0.0     0.58177  0.00   
  10   4    -20  68.0409    74.9212    -180.0  0.58176  0.01   
  28   4    8    13.3971    14.7530    0.0     0.58176  0.00   
  36   0    -10  12.0069    13.2241    180.0   0.58175  0.00   
  14   6    5    43.7279    48.1819    -0.0    0.58165  0.01   
  12   6    7    0.8744     0.9632     -0.0    0.58164  0.00   
  25   5    -2   28.0750    30.9198    180.0   0.58163  0.01   
  38   0    -5   39.9992    44.0218    0.0     0.58160  0.00   
  34   0    -13  0.3125     0.3438     0.0     0.58159  0.00   
  33   3    -7   8.0671     8.8655     0.0     0.58154  0.00   
  30   2    14   0.4348     0.4771     -0.0    0.58148  0.00   
  28   4    -9   28.1327    30.8529    -0.0    0.58144  0.01   
  0    4    21   91.5315    100.3542   -0.0    0.58142  0.02   
  16   6    0    1.7680     1.9408     180.0   0.58131  0.00   
  22   4    -15  48.5090    53.2506    -0.0    0.58131  0.01   
  12   2    -24  30.8482    33.8950    180.0   0.58129  0.01   
  13   3    -22  0.0005     0.0006     0.0     0.58127  0.00   
  2    4    -21  20.8070    22.9246    -180.0  0.58123  0.00   
  6    0    26   9.8519     10.8756    0.0     0.58120  0.00   
  27   3    -15  2.9330     3.2392     180.0   0.58119  0.00   
  16   6    -1   1.2903     1.4324     0.0     0.58113  0.00   
  17   5    -13  288.0908   319.9554   0.0     0.58112  0.05   
  0    6    11   0.2532     0.2831     -180.0  0.58104  0.00   
  13   5    -15  6.6245     7.4628     0.0     0.58092  0.00   
  3    1    26   0.4021     0.4531     180.0   0.58091  0.00   
  19   5    11   284.9493   321.2783   0.0     0.58090  0.05   
  8    0    -26  9.9439     11.2145    180.0   0.58089  0.00   
  5    5    -17  2.7517     3.1034     0.0     0.58089  0.00   
  34   2    9    20.3649    22.9838    180.0   0.58087  0.00   
  33   3    6    27.5857    31.1517    180.0   0.58086  0.01   
  21   3    -19  72.6561    82.0594    0.0     0.58085  0.01   
  27   1    18   47.6664    53.9620    180.0   0.58075  0.01   
  5    1    -26  0.2825     0.3200     180.0   0.58074  0.00   
  16   6    1    7.0355     7.9801     -0.0    0.58067  0.00   
  30   4    -5   101.8292   115.6755   0.0     0.58061  0.02   
  37   1    -7   28.4903    32.3840    180.0   0.58058  0.01   
  35   1    -11  48.6142    55.2623    180.0   0.58058  0.01   
  2    6    -11  0.0929     0.1056     -0.0    0.58057  0.00   
  19   1    -23  115.8774   131.8270   0.0     0.58055  0.02   
  30   4    4    46.2430    52.6388    -0.0    0.58052  0.01   
  38   0    4    4.4202     5.0347     0.0     0.58048  0.00   
  26   0    -20  33.8681    38.5858    0.0     0.58047  0.00   
  4    2    25   11.0184    12.5590    -0.0    0.58042  0.00   
  9    5    16   7.0981     8.0908     180.0   0.58042  0.00   
  32   2    -13  4.1904     4.7787     0.0     0.58033  0.00   
  25   5    2    5.4005     6.1614     0.0     0.58021  0.00   
  14   4    -19  16.7229    19.0803    -0.0    0.58015  0.00   
  16   6    -2   0.4131     0.4713     -0.0    0.58011  0.00   
  16   2    -23  6.5468     7.4649     0.0     0.58008  0.00   
  6    2    -25  0.0479     0.0546     -180.0  0.58007  0.00   
  2    4    21   0.6988     0.7960     -180.0  0.58004  0.00   
  19   3    -20  0.5129     0.5832     0.0     0.58000  0.00   
  2    6    11   0.4619     0.5226     -180.0  0.57995  0.00   
  21   5    -10  0.1335     0.1511     180.0   0.57995  0.00   
  36   0    9    29.2528    33.0907    0.0     0.57994  0.00   
  20   0    -23  0.0830     0.0936     180.0   0.57992  0.00   
  34   0    12   31.4003    35.4132    0.0     0.57992  0.00   
  25   5    -3   45.4025    51.0877    0.0     0.57990  0.01   
  15   3    21   3.4029     3.6304     180.0   0.57967  0.00   
  7    3    23   0.2612     0.2784     0.0     0.57967  0.00   
  36   2    -6   76.9447    81.3213    0.0     0.57964  0.01   
  27   1    -19  22.0995    22.9695    180.0   0.57956  0.00   
  4    4    -21  7.8819     8.1090     -0.0    0.57949  0.00   
  10   6    -9   1.8340     1.8700     -180.0  0.57941  0.00   
  32   2    12   14.4648    14.6996    0.0     0.57938  0.00   
  14   6    -6   11.8006    11.8462    -0.0    0.57927  0.00   
  12   0    25   0.7744     0.7762     180.0   0.57926  0.00   
  23   3    -18  5.8114     5.8222     0.0     0.57926  0.00   
  16   6    2    2.8304     2.8179     -180.0  0.57920  0.00   
  37   1    6    3.2203     3.1923     0.0     0.57917  0.00   
  35   1    10   11.5723    11.0070    180.0   0.57889  0.00   
  28   2    16   3.5135     3.2845     -180.0  0.57882  0.00   
  23   5    7    14.0726    12.8084    180.0   0.57870  0.00   
  9    3    -23  13.3686    12.0781    180.0   0.57865  0.00   
  36   2    5    1.7516     1.5768     -0.0    0.57860  0.00   
  4    6    -11  12.8376    11.5681    -0.0    0.57855  0.00   
  5    5    17   0.1234     0.1119     0.0     0.57850  0.00   
  8    6    -10  5.0730     4.6780     -180.0  0.57841  0.00   
  14   0    -25  0.7182     0.6775     0.0     0.57833  0.00   
  26   4    11   11.8186    11.2536    180.0   0.57830  0.00   
  16   6    -3   5.4121     5.2019     -180.0  0.57827  0.00   
  28   2    -17  271.0236   264.4644   0.0     0.57822  0.05   
  31   3    -11  14.4474    14.1548    0.0     0.57820  0.00   
  12   6    -8   0.4782     0.4822     0.0     0.57798  0.00   
  25   5    3    10.7782    10.9911    180.0   0.57780  0.00   
  22   2    20   36.1677    37.0774    -180.0  0.57771  0.01   
  31   3    10   0.0174     0.0178     180.0   0.57770  0.00   
  31   1    -16  3.6504     3.7545     0.0     0.57765  0.00   
  38   0    -6   7.5759     7.8269     180.0   0.57759  0.00   
  19   5    -12  4.2580     4.4065     0.0     0.57757  0.00   
  24   4    13   33.4467    34.7395    -0.0    0.57753  0.01   
  11   1    25   28.8047    30.1607    180.0   0.57746  0.01   
  25   5    -4   4.4881     4.7505     180.0   0.57738  0.00   
  23   5    -8   0.9176     0.9715     180.0   0.57738  0.00   
  20   2    21   5.4389     5.7666     180.0   0.57737  0.00   
  4    6    11   13.1749    14.0442    -180.0  0.57732  0.00   
  26   4    -12  133.3607   143.0913   0.0     0.57725  0.02   
  25   3    16   3.1374     3.3675     0.0     0.57724  0.00   
  11   5    -16  30.4967    32.7758    0.0     0.57718  0.01   
  4    4    21   0.1819     0.1953     -180.0  0.57714  0.00   
  33   1    -14  111.2483   119.2715   180.0   0.57711  0.02   
  5    1    26   7.1599     7.6649     0.0     0.57709  0.00   
  18   4    17   11.0638    11.7325    180.0   0.57699  0.00   
  16   6    3    17.6158    18.5614    -0.0    0.57693  0.00   
  14   6    6    14.0477    14.7845    -180.0  0.57692  0.00   
  31   1    15   27.7948    29.2226    180.0   0.57691  0.01   
  10   6    9    0.1700     0.1782     180.0   0.57689  0.00   
  7    1    -26  5.7593     6.0020     180.0   0.57683  0.00   
  17   3    -21  16.7024    17.3060    180.0   0.57675  0.00   
  7    5    -17  11.8832    12.3051    0.0     0.57673  0.00   
  13   1    -25  0.1191     0.1231     180.0   0.57662  0.00   
  16   0    24   9.4998     9.8167     180.0   0.57659  0.00   
  30   4    -6   14.4524    14.9408    -180.0  0.57651  0.00   
  28   0    18   21.8937    22.6427    0.0     0.57647  0.00   
  30   4    5    2.6042     2.6959     0.0     0.57641  0.00   
  15   5    14   3.6416     3.7746     180.0   0.57634  0.00   
  15   1    24   34.5553    35.8286    -180.0  0.57633  0.01   
  38   0    5    1.2972     1.3482     180.0   0.57626  0.00   
  6    4    -21  1.5387     1.6017     0.0     0.57623  0.00   
  8    6    10   12.2678    12.8035    -0.0    0.57619  0.00   
  10   4    20   10.3982    10.8896    -180.0  0.57614  0.00   
  16   4    18   1.5359     1.6304     -180.0  0.57601  0.00   
  6    2    25   2.4621     2.6462     180.0   0.57587  0.00   
  33   3    -8   0.2489     0.2681     0.0     0.57584  0.00   
  28   0    -19  0.2382     0.2568     180.0   0.57581  0.00   
  24   2    19   119.9997   129.6615   -0.0    0.57576  0.02   
  33   1    13   0.6215     0.6721     180.0   0.57572  0.00   
  20   4    16   1.0664     1.1540     -0.0    0.57569  0.00   
  16   6    -4   28.0602    30.3905    -0.0    0.57564  0.01   
  24   4    -14  3.3169     3.5980     -0.0    0.57555  0.00   
  13   5    15   0.2127     0.2310     180.0   0.57546  0.00   
  8    2    -25  3.2966     3.5849     0.0     0.57538  0.00   
  12   6    8    4.3001     4.6790     -180.0  0.57532  0.00   
  25   3    -17  0.6107     0.6647     180.0   0.57528  0.00   
  8    0    26   0.4494     0.4901     0.0     0.57508  0.00   
  33   3    7    38.7352    42.2449    180.0   0.57507  0.01   
  6    6    -11  14.8812    16.2310    -0.0    0.57503  0.00   
  37   1    -8   8.3789     9.1304     0.0     0.57497  0.00   
  17   5    13   17.8306    19.4105    180.0   0.57494  0.00   
  18   0    -24  0.0438     0.0476     0.0     0.57493  0.00   
  36   2    -7   74.5286    80.3536    0.0     0.57484  0.01   
  17   1    -24  0.9330     0.9940     -0.0    0.57477  0.00   
  18   2    22   43.5262    46.2258    -180.0  0.57475  0.01   
  10   0    -26  6.5964     6.9266     0.0     0.57470  0.00   
  25   5    4    1.8243     1.8757     0.0     0.57461  0.00   
  28   4    9    6.5605     6.5146     0.0     0.57440  0.00   
  14   6    -7   14.0137    13.7410    -180.0  0.57418  0.00   
  21   5    10   0.1913     0.1868     180.0   0.57411  0.00   
  25   5    -5   0.9901     0.9661     180.0   0.57408  0.00   
  28   4    -10  0.0720     0.0702     0.0     0.57407  0.00   
  34   2    -11  5.4202     5.2713     180.0   0.57402  0.00   
  16   6    4    57.7058    55.5611    -0.0    0.57389  0.01   
  12   4    -20  484.1438   464.9437   0.0     0.57386  0.09   
  36   0    -11  69.0847    64.7761    180.0   0.57367  0.01   
  36   2    6    109.7412   102.5281   -0.0    0.57364  0.02   
  22   2    -21  0.5803     0.5392     -180.0  0.57358  0.00   
  29   1    17   231.4639   214.7146   0.0     0.57347  0.04   
  7    5    17   1.2671     1.1758     0.0     0.57346  0.00   
  37   1    7    3.7757     3.5192     180.0   0.57338  0.00   
  29   1    -18  3.3402     3.1285     0.0     0.57333  0.00   
  13   3    22   137.4815   129.0797   0.0     0.57330  0.02   
  12   2    24   1.7361     1.6360     0.0     0.57327  0.00   
  6    6    11   166.7729   157.8876   0.0     0.57323  0.03   
  9    3    23   51.9103    50.6396    0.0     0.57293  0.01   
  24   2    -20  0.7466     0.7284     -0.0    0.57293  0.00   
  38   0    -7   297.0235   292.1899   180.0   0.57287  0.03   
  14   4    19   2.5775     2.5731     0.0     0.57277  0.00   
  6    4    21   0.1181     0.1179     180.0   0.57277  0.00   
  34   2    10   18.6248    18.8524    -0.0    0.57267  0.00   
  32   0    -16  4.0407     4.1903     0.0     0.57240  0.00   
  11   5    16   1.0398     1.0846     0.0     0.57234  0.00   
  35   3    -1   1.9601     2.0467     0.0     0.57233  0.00   
  1    3    -24  0.5895     0.6158     0.0     0.57233  0.00   
  23   5    8    11.7533    12.2883    0.0     0.57232  0.00   
  16   6    -5   113.2249   119.0313   -0.0    0.57226  0.02   
  35   3    0    7.1697     7.5383     180.0   0.57226  0.00   
  22   4    15   53.6754    56.7677    -0.0    0.57215  0.01   
  14   2    -24  26.0955    27.6545    0.0     0.57202  0.00   
  20   2    -22  0.0363     0.0384     -0.0    0.57188  0.00   
  10   6    -10  0.0051     0.0054     -180.0  0.57187  0.00   
  7    1    26   1.0212     1.0819     180.0   0.57184  0.00   
  36   0    10   231.7134   245.2927   180.0   0.57176  0.02   
  35   1    -12  43.7543    46.3067    0.0     0.57174  0.01   
  21   5    -11  0.6566     0.6949     0.0     0.57174  0.00   
  29   3    13   0.2683     0.2838     0.0     0.57171  0.00   
  30   4    -7   0.1470     0.1555     0.0     0.57171  0.00   
  0    6    12   18.7588    19.8379    -180.0  0.57170  0.00   
  11   3    -23  20.4404    21.6132    180.0   0.57170  0.00   
  1    3    24   0.9489     1.0028     180.0   0.57168  0.00   
  35   3    -2   106.2193   111.9763   0.0     0.57162  0.02   
  29   3    -14  6.9317     7.3045     0.0     0.57161  0.00   
  26   2    18   0.1141     0.1201     -0.0    0.57159  0.00   
  30   4    6    0.5360     0.5641     -180.0  0.57159  0.00   
  18   4    -18  0.6706     0.7053     -0.0    0.57157  0.00   
  8    4    -21  3.1045     3.2566     -180.0  0.57153  0.00   
  14   6    7    0.2990     0.3133     -0.0    0.57151  0.00   
  9    1    -26  8.3153     8.7094     0.0     0.57151  0.00   
  20   4    -17  1.0954     1.1468     -180.0  0.57150  0.00   
  3    3    -24  30.7990    32.2139    0.0     0.57149  0.01   
  23   1    21   6.7579     7.0638     -0.0    0.57148  0.00   
  35   3    1    1.5397     1.5984     180.0   0.57139  0.00   
  38   0    6    8.4704     8.7656     0.0     0.57134  0.00   
  19   5    12   58.6780    60.6606    0.0     0.57132  0.01   
  12   6    -9   1.6834     1.7395     0.0     0.57131  0.00   
  2    6    -12  0.9586     0.9896     -0.0    0.57128  0.00   
  32   0    15   6.7101     6.9228     0.0     0.57127  0.00   
  15   3    -22  8.6766     8.9398     180.0   0.57120  0.00   
  9    5    -17  0.2055     0.2117     180.0   0.57117  0.00   
  21   1    22   44.7103    46.0609    180.0   0.57112  0.01   
  34   0    -14  192.9605   198.8051   180.0   0.57110  0.02   
  23   5    -9   6.8408     7.0791     0.0     0.57087  0.00   
  25   5    5    55.0684    57.8914    180.0   0.57069  0.01   
  15   5    -15  8.4487     8.8936     0.0     0.57068  0.00   
  2    6    12   11.7968    12.5168    -0.0    0.57064  0.00   
  17   5    -14  192.5856   213.7609   0.0     0.57043  0.03   
  1    5    -18  0.0114     0.0128     0.0     0.57038  0.00   
  35   3    -3   1.5876     1.7612     180.0   0.57012  0.00   
  16   6    5    1.7479     1.9349     -0.0    0.57010  0.00   
  8    6    -11  0.1030     0.1140     180.0   0.57009  0.00   
  25   5    -6   0.0341     0.0376     180.0   0.57006  0.00   
  27   3    15   1.2206     1.3378     0.0     0.57002  0.00   
  35   1    11   80.7499    88.0958    180.0   0.56997  0.01   
  16   2    23   15.6534    17.0436    0.0     0.56995  0.00   
  26   2    -19  57.0073    62.0680    180.0   0.56995  0.01   
  8    2    25   11.6431    12.6727    180.0   0.56995  0.00   
  1    5    18   4.9545     5.3752     0.0     0.56990  0.00   
  32   2    -14  69.3053    75.1639    0.0     0.56989  0.01   
  21   3    19   34.1168    36.9567    180.0   0.56985  0.01   
  35   3    2    2.2909     2.4819     180.0   0.56973  0.00   
  30   2    -16  2.7350     2.9700     180.0   0.56965  0.00   
  25   1    20   0.0448     0.0487     -180.0  0.56963  0.00   
  19   3    20   220.4916   240.0577   0.0     0.56956  0.04   
  3    3    24   50.8115    55.3309    0.0     0.56955  0.01   
  33   3    -9   0.1500     0.1635     0.0     0.56952  0.00   
  31   3    -12  76.3599    83.0965    180.0   0.56942  0.01   
  34   0    13   3.0726     3.3406     180.0   0.56940  0.00   
  4    6    -12  3.0177     3.2788     -180.0  0.56939  0.00   
  3    5    -18  182.6185   198.3996   0.0     0.56939  0.03   
  36   2    -8   49.0000    53.1756    180.0   0.56937  0.01   
  30   2    15   2.4501     2.6548     -0.0    0.56935  0.00   
  10   2    -25  13.7441    14.8686    0.0     0.56934  0.00   
  16   4    -19  17.9712    19.4153    -180.0  0.56932  0.00   
  22   0    22   8.2614     8.7554     180.0   0.56918  0.00   
  10   6    10   10.4308    11.0415    180.0   0.56918  0.00   
  5    3    -24  2.5711     2.7206     0.0     0.56918  0.00   
  22   4    -16  0.3253     0.3408     -180.0  0.56911  0.00   
  27   3    -16  257.1960   267.6249   0.0     0.56907  0.04   
  30   0    -18  5.6695     5.8248     180.0   0.56895  0.00   
  32   2    13   21.0607    21.5529    180.0   0.56891  0.00   
  31   3    11   0.3649     0.3727     0.0     0.56889  0.00   
  24   0    21   64.1256    65.0581    0.0     0.56882  0.01   
  0    0    27   9.4780     9.6034     180.0   0.56881  0.00   
  2    0    -27  37.1718    37.6056    0.0     0.56880  0.00   
  14   0    25   2.3983     2.4214     180.0   0.56878  0.00   
  26   4    12   14.2452    14.3407    0.0     0.56875  0.00   
  37   1    -9   12.7020    12.7539    180.0   0.56873  0.00   
  33   3    8    34.3785    34.3214    180.0   0.56868  0.01   
  30   0    17   163.8501   162.5369   0.0     0.56862  0.01   
  13   5    -16  38.4593    38.1501    180.0   0.56862  0.01   
  19   1    23   111.0484   109.3833   180.0   0.56855  0.02   
  18   6    0    2.7044     2.6388     -180.0  0.56844  0.00   
  14   6    -8   4.2018     4.0988     180.0   0.56844  0.00   
  12   6    9    0.0506     0.0493     0.0     0.56841  0.00   
  18   6    -1   4.3794     4.2015     180.0   0.56829  0.00   
  39   1    -1   13.9557    13.1376    0.0     0.56815  0.00   
  16   6    -6   8.8133     8.2951     -180.0  0.56815  0.00   
  4    6    12   21.4308    20.0751    -180.0  0.56811  0.00   
  36   2    7    174.1695   161.5548   0.0     0.56803  0.03   
  39   1    0    36.6198    33.9200    180.0   0.56802  0.01   
  3    5    18   2.8571     2.6166     180.0   0.56795  0.00   
  23   3    18   108.3523   99.2264    0.0     0.56795  0.02   
  18   2    -23  13.9301    12.6231    -0.0    0.56789  0.00   
  19   5    -13  9.4631     8.5403     180.0   0.56788  0.00   
  23   1    -22  4.2613     3.8331     180.0   0.56786  0.00   
  35   3    -4   3.8329     3.4387     0.0     0.56785  0.00   
  18   6    1    2.5437     2.2647     0.0     0.56782  0.00   
  13   1    25   37.8427    33.6049    180.0   0.56780  0.01   
  16   0    -25  165.5746   145.7711   180.0   0.56777  0.01   
  8    6    11   1.6012     1.4046     180.0   0.56775  0.00   
  10   0    26   109.4742   94.9482    180.0   0.56769  0.01   
  26   4    -13  8.7361     7.5484     -180.0  0.56766  0.00   
  39   1    -2   20.3983    17.6082    180.0   0.56750  0.00   
  38   0    -8   0.0600     0.0518     0.0     0.56749  0.00   
  12   4    20   1.1973     1.0444     180.0   0.56741  0.00   
  18   6    -2   1.6828     1.4758     -180.0  0.56737  0.00   
  2    0    27   4.5036     3.9522     0.0     0.56736  0.00   
  20   0    23   227.8406   200.0512   180.0   0.56736  0.02   
  35   3    3    4.7080     4.1570     0.0     0.56732  0.00   
  4    0    -27  18.8412    16.6372    0.0     0.56732  0.00   
  25   1    -21  33.2393    29.4906    0.0     0.56729  0.01   
  12   0    -26  34.5470    30.8640    180.0   0.56724  0.00   
  39   1    1    53.0018    48.2943    0.0     0.56712  0.01   
  9    5    17   7.7978     7.1495     0.0     0.56709  0.00   
  17   3    21   5.3743     4.9327     180.0   0.56708  0.00   
  8    4    21   7.7912     7.2173     -0.0    0.56704  0.00   
  37   1    8    9.1674     8.6171     0.0     0.56699  0.00   
  5    5    -18  64.6214    61.8035    180.0   0.56694  0.01   
  15   1    -25  210.8668   207.1353   180.0   0.56687  0.04   
  28   4    10   16.9873    17.8711    180.0   0.56655  0.00   
  24   4    14   2.9009     3.0743     0.0     0.56650  0.00   
  18   6    2    0.7599     0.8144     -180.0  0.56642  0.00   
  26   0    20   19.9609    21.6270    0.0     0.56628  0.00   
  30   4    -8   1.4742     1.5959     -180.0  0.56625  0.00   
  28   4    -11  5.7034     6.1394     0.0     0.56619  0.00   
  21   1    -23  90.8842    97.1325    180.0   0.56615  0.02   
  30   4    7    7.9043     8.3717     0.0     0.56611  0.00   
  39   1    -3   5.9360     6.2439     180.0   0.56609  0.00   
  25   5    6    4.2104     4.4185     180.0   0.56608  0.00   
  33   1    -15  21.4026    22.4568    0.0     0.56608  0.00   
  6    6    -12  0.0617     0.0644     -0.0    0.56606  0.00   
  5    3    24   28.7183    29.4396    180.0   0.56600  0.00   
  24   0    -22  27.0076    26.4927    0.0     0.56582  0.00   
  38   0    7    20.6559    20.1715    180.0   0.56577  0.00   
  18   6    -3   0.0312     0.0304     -0.0    0.56568  0.00   
  27   1    19   3.4530     3.3658     0.0     0.56562  0.00   
  16   6    6    3.9007     3.8025     -180.0  0.56562  0.00   
  21   5    11   4.7852     4.6673     0.0     0.56559  0.00   
  21   3    -20  0.2373     0.2315     180.0   0.56557  0.00   
  10   4    -21  5.6539     5.5287     -0.0    0.56550  0.00   
  14   6    8    0.1170     0.1144     -180.0  0.56549  0.00   
  34   2    -12  19.9897    19.5704    0.0     0.56546  0.00   
  39   1    2    4.8002     4.7016     180.0   0.56545  0.00   
  7    3    -24  0.7368     0.7218     180.0   0.56544  0.00   
  23   5    9    42.0589    41.3309    180.0   0.56538  0.01   
  25   5    -7   31.3257    30.8487    180.0   0.56535  0.01   
  28   2    17   1.9620     1.9328     -180.0  0.56534  0.00   
  32   4    -1   175.1112   172.6033   0.0     0.56533  0.03   
  32   4    0    25.7858    25.4961    0.0     0.56530  0.00   
  9    1    26   311.2186   308.0660   180.0   0.56529  0.05   
  36   0    -12  1.1916     1.2029     0.0     0.56515  0.00   
  31   1    -17  30.5685    31.6021    180.0   0.56503  0.01   
  11   3    23   18.5650    19.3654    180.0   0.56498  0.00   
  23   3    -19  55.6866    58.8205    180.0   0.56489  0.01   
  11   1    -26  7.8185     8.2593     180.0   0.56489  0.00   
  22   0    -23  152.1653   161.3398   0.0     0.56486  0.01   
  35   3    -5   58.3375    61.9504    180.0   0.56484  0.01   
  14   4    -20  0.1163     0.1236     180.0   0.56483  0.00   
  28   2    -18  0.0345     0.0371     -180.0  0.56475  0.00   
  15   5    15   13.0802    14.1165    0.0     0.56472  0.00   
  33   1    14   6.2384     6.7927     180.0   0.56467  0.00   
  32   4    -2   6.5295     7.1885     0.0     0.56461  0.00   
  5    5    18   8.0838     8.9363     0.0     0.56458  0.00   
  26   0    -21  28.5135    31.8261    0.0     0.56452  0.00   
  32   4    1    6.4589     7.2257     180.0   0.56450  0.00   
  0    2    26   23.7417    26.5700    -180.0  0.56450  0.00   
  24   4    -15  4.9209     5.5113     0.0     0.56449  0.00   
  4    0    27   6.0811     6.8137     0.0     0.56449  0.00   
  2    2    -26  60.2734    67.7519    0.0     0.56446  0.01   
  27   1    -20  27.2957    30.6887    180.0   0.56445  0.00   
  6    0    -27  73.2051    82.5896    180.0   0.56442  0.01   
  11   5    -17  1.5489     1.7607     180.0   0.56433  0.00   
  31   1    16   13.5737    15.4746    180.0   0.56429  0.00   
  0    4    22   37.0952    42.3028    -0.0    0.56429  0.01   
  18   6    3    0.1242     0.1419     -0.0    0.56427  0.00   
  6    6    12   0.4482     0.5167     -0.0    0.56418  0.00   
  35   3    4    5.3991     6.2266     180.0   0.56417  0.00   
  2    4    -22  13.7026    15.8478    -180.0  0.56414  0.00   
  17   5    14   8.6553     10.0130    0.0     0.56414  0.00   
  12   6    -10  0.0140     0.0162     -0.0    0.56410  0.00   
  34   2    11   102.7825   119.6813   0.0     0.56405  0.02   
  19   3    -21  0.2426     0.2828     180.0   0.56400  0.00   
  39   1    -4   31.3927    36.4538    180.0   0.56392  0.01   
  25   3    17   0.0357     0.0414     180.0   0.56391  0.00   
  17   1    24   22.5608    26.0837    0.0     0.56387  0.00   
  10   6    -11  10.2888    11.8636    -0.0    0.56385  0.00   
  23   5    -10  0.1845     0.2121     180.0   0.56382  0.00   
  13   3    -23  0.1042     0.1165     180.0   0.56356  0.00   
  38   2    -1   0.0247     0.0276     0.0     0.56355  0.00   
  38   2    0    0.6140     0.6907     -0.0    0.56344  0.00   
  18   0    24   6.6395     7.4982     180.0   0.56341  0.00   
  16   6    -7   1.1663     1.3243     -0.0    0.56337  0.00   
  36   2    -9   12.7272    14.6206    0.0     0.56330  0.00   
  18   6    -4   1.2926     1.4993     -0.0    0.56324  0.00   
  13   5    16   0.3335     0.3909     180.0   0.56317  0.00   
  36   0    11   71.7869    84.2825    180.0   0.56315  0.01   
  14   2    24   28.5775    33.5880    0.0     0.56313  0.00   
  32   4    -3   0.6394     0.7516     0.0     0.56312  0.00   
  27   5    0    6.4137     7.5406     0.0     0.56311  0.00   
  21   5    -12  17.0113    20.0016    180.0   0.56311  0.00   
  2    2    26   4.4156     5.1918     180.0   0.56311  0.00   
  7    5    -18  37.6890    44.3121    180.0   0.56310  0.01   
  27   5    -1   0.5236     0.6154     180.0   0.56309  0.00   
  39   1    3    1.0507     1.2313     180.0   0.56304  0.00   
  18   4    18   6.6196     7.7337     -0.0    0.56301  0.00   
  2    4    22   6.7150     7.8383     0.0     0.56300  0.00   
  4    2    -26  0.3344     0.3894     -0.0    0.56299  0.00   
  32   4    2    6.5095     7.5240     -0.0    0.56295  0.00   
  38   2    -2   7.7637     8.9007     0.0     0.56291  0.00   
  1    1    -27  0.2699     0.3036     180.0   0.56282  0.00   
  10   2    25   17.2471    19.1842    0.0     0.56277  0.00   
  33   3    -10  53.4292    58.1603    0.0     0.56265  0.01   
  4    4    -22  1.1868     1.2801     0.0     0.56258  0.00   
  38   2    1    1.3032     1.4044     0.0     0.56257  0.00   
  35   1    -13  47.0084    50.4494    180.0   0.56254  0.01   
  20   4    17   1.5757     1.6898     -180.0  0.56253  0.00   
  15   3    22   18.0870    19.3206    0.0     0.56250  0.00   
  27   5    1    11.6512    12.2364    0.0     0.56239  0.00   
  27   5    -2   21.3824    22.1610    0.0     0.56230  0.00   
  19   1    -24  1.4558     1.4947     180.0   0.56223  0.00   
  1    1    27   4.3194     4.3850     -180.0  0.56213  0.00   
  14   6    -9   4.2315     4.2894     0.0     0.56211  0.00   
  3    1    -27  77.3725    78.2763    0.0     0.56210  0.01   
  12   2    -25  4.3490     4.3723     0.0     0.56205  0.00   
  0    6    13   0.2575     0.2588     0.0     0.56205  0.00   
  25   3    -18  1.8418     1.8281     0.0     0.56197  0.00   
  37   1    -10  20.0479    19.7695    0.0     0.56194  0.00   
  36   2    8    34.0385    33.0130    -180.0  0.56183  0.01   
  16   2    -24  4.8260     4.6492     0.0     0.56176  0.00   
  33   3    9    16.7646    16.1321    0.0     0.56174  0.00   
  2    6    -13  0.0568     0.0546     -0.0    0.56168  0.00   
  20   0    -24  11.5809    11.1122    0.0     0.56167  0.00   
  28   0    19   41.3795    39.6821    180.0   0.56165  0.00   
  38   2    -3   146.2446   139.9025   0.0     0.56151  0.02   
  38   0    -9   0.1040     0.0995     180.0   0.56150  0.00   
  19   5    13   27.3303    26.1202    180.0   0.56144  0.00   
  18   6    4    13.3031    12.7085    180.0   0.56139  0.00   
  8    6    -12  4.4544     4.2549     -180.0  0.56137  0.00   
  16   4    19   0.0274     0.0262     0.0     0.56137  0.00   
  22   2    21   4.0643     3.8823     -0.0    0.56136  0.00   
  35   3    -6   89.1045    85.6091    0.0     0.56113  0.01   
  7    3    24   27.8300    26.7888    0.0     0.56110  0.00   
  39   1    -5   51.3450    49.6160    0.0     0.56103  0.01   
  10   6    11   0.3337     0.3226     -0.0    0.56101  0.00   
  2    6    13   28.7007    27.7554    -0.0    0.56101  0.00   
  28   0    -20  0.9079     0.8782     0.0     0.56101  0.00   
  12   6    10   24.1676    23.3812    -0.0    0.56101  0.00   
  38   2    2    0.3461     0.3358     -180.0  0.56095  0.00   
  29   3    14   0.0420     0.0408     -180.0  0.56094  0.00   
  27   5    2    0.1845     0.1794     0.0     0.56092  0.00   
  32   4    -4   2.8105     2.7352     0.0     0.56090  0.00   
  29   3    -15  12.0426    11.7671    0.0     0.56083  0.00   
  25   5    7    1.0377     1.0144     0.0     0.56082  0.00   
  27   5    -3   26.4201    25.9384    180.0   0.56077  0.00   
  35   1    12   11.6438    11.5034    0.0     0.56071  0.00   
  32   4    3    250.1034   248.5823   180.0   0.56066  0.04   
  16   6    7    17.5557    17.8167    -0.0    0.56049  0.00   
  34   0    -15  7.5618     7.7244     180.0   0.56042  0.00   
  9    3    -24  0.4899     0.5019     180.0   0.56038  0.00   
  35   3    5    0.2879     0.2956     0.0     0.56033  0.00   
  20   2    22   29.0061    29.7917    0.0     0.56033  0.00   
  4    4    22   0.0357     0.0366     -180.0  0.56032  0.00   
  4    2    26   0.2306     0.2369     -0.0    0.56032  0.00   
  24   2    20   49.6930    51.1412    -180.0  0.56029  0.01   
  31   3    -13  10.6786    11.0033    0.0     0.56027  0.00   
  6    0    27   2.1163     2.1837     0.0     0.56025  0.00   
  17   3    -22  1.8554     1.9161     0.0     0.56023  0.00   
  30   4    -9   7.7072     7.9744     -0.0    0.56020  0.00   
  8    0    -27  216.0176   224.2152   0.0     0.56015  0.02   
  40   0    -1   32.9263    34.2071    180.0   0.56014  0.00   
  6    2    -26  33.3693    34.6893    -0.0    0.56013  0.01   
  32   0    -17  0.2201     0.2288     180.0   0.56013  0.00   
  18   6    -5   1.1728     1.2215     180.0   0.56009  0.00   
  10   4    21   19.0719    19.8773    -0.0    0.56008  0.00   
  37   1    9    25.9400    27.0537    180.0   0.56006  0.00   
  30   4    8    106.5804   111.2277   -0.0    0.56005  0.02   
  3    1    27   5.7063     5.9589     0.0     0.56003  0.00   
  25   5    -8   60.4123    63.1113    180.0   0.56000  0.01   
  40   0    0    24.4360    25.5286    0.0     0.56000  0.00   
  5    1    -27  1.6687     1.7432     180.0   0.55997  0.00   
  22   4    16   5.5365     5.7798     180.0   0.55995  0.00   
  39   1    4    1.2473     1.3001     180.0   0.55991  0.00   
  4    6    -13  9.2925     9.6790     -0.0    0.55990  0.00   
  7    5    18   15.8661    16.4850    180.0   0.55987  0.00   
  31   3    12   0.0059     0.0060     180.0   0.55973  0.00   
  6    4    -22  92.4415    93.1415    180.0   0.55962  0.02   
  38   0    8    1.4035     1.4129     0.0     0.55961  0.00   
  29   1    18   17.6336    17.7269    0.0     0.55960  0.00   
  17   5    -15  0.9663     0.9685     180.0   0.55957  0.00   
  40   0    -2   14.0555    14.0472    0.0     0.55953  0.00   
  11   5    17   25.9318    25.9076    180.0   0.55952  0.00   
  29   1    -19  0.8962     0.8929     180.0   0.55946  0.00   
  38   2    -4   6.2297     6.1939     -180.0  0.55938  0.00   
  32   2    -15  40.1771    39.8371    -180.0  0.55925  0.01   
  12   0    26   0.3445     0.3411     0.0     0.55917  0.00   
  40   0    1    227.6930   225.1657   0.0     0.55912  0.02   
  15   5    -16  28.4360    28.0448    180.0   0.55904  0.00   
  32   0    16   17.2715    16.9975    0.0     0.55899  0.00   
  8    6    12   7.2451     7.1038     -0.0    0.55893  0.00   
  26   4    13   202.4513   198.3134   -180.0  0.55892  0.03   
  14   6    9    0.0000     0.0000     180.0   0.55890  0.00   
  27   5    3    2.3989     2.3110     0.0     0.55871  0.00   
  34   0    14   11.1411    10.7140    0.0     0.55869  0.00   
  14   0    -26  2.9482     2.8318     0.0     0.55867  0.00   
  38   2    3    6.9389     6.6472     180.0   0.55861  0.00   
  4    6    13   2.3348     2.2343     -180.0  0.55858  0.00   
  27   5    -4   207.0931   197.6985   180.0   0.55851  0.03   
  20   4    -18  80.6315    76.6275    -180.0  0.55839  0.01   
  28   4    11   0.5643     0.5346     0.0     0.55827  0.00   
  12   4    -21  19.5629    18.5312    0.0     0.55826  0.00   
  32   2    14   3.9502     3.7419     0.0     0.55825  0.00   
  40   0    -3   70.8887    67.3413    180.0   0.55818  0.01   
  16   6    -8   1.8364     1.8252     -180.0  0.55797  0.00   
  32   4    -5   6.4195     6.3908     -180.0  0.55796  0.00   
  23   5    10   41.5039    41.5092    180.0   0.55795  0.01   
  9    5    -18  1.0906     1.0940     0.0     0.55794  0.00   
  19   5    -14  24.5926    24.8846    180.0   0.55791  0.00   
  28   4    -12  0.2134     0.2171     180.0   0.55790  0.00   
  27   3    16   17.4481    17.8555    180.0   0.55788  0.00   
  18   6    5    10.4955    10.9663    -0.0    0.55782  0.00   
  26   4    -14  0.0394     0.0414     -0.0    0.55780  0.00   
  18   4    -19  0.2991     0.3229     180.0   0.55769  0.00   
  14   4    20   6.0664     6.5898     -0.0    0.55767  0.00   
  32   4    4    17.3341    18.8837    -180.0  0.55766  0.00   
  11   1    26   43.2412    48.3352    0.0     0.55757  0.01   
  24   2    -21  6.1501     6.9165     180.0   0.55755  0.00   
  30   2    -17  5.8441     6.6599     0.0     0.55752  0.00   
  40   0    2    0.4305     0.4914     0.0     0.55751  0.00   
  16   0    25   48.7282    56.7891    0.0     0.55746  0.00   
  39   1    -6   41.0401    48.1061    180.0   0.55744  0.01   
  22   2    -22  2.4330     2.9018     180.0   0.55739  0.00   
  15   1    25   4.2065     5.0735     0.0     0.55723  0.00   
  18   2    23   23.0173    27.7518    0.0     0.55723  0.00   
  30   2    16   1.5974     1.9238     -0.0    0.55722  0.00   
  26   2    19   0.0325     0.0384     0.0     0.55716  0.00   
  13   1    -26  62.6970    72.7579    180.0   0.55711  0.01   
  27   3    -17  50.5668    54.4680    0.0     0.55693  0.01   
  22   4    -17  0.9514     1.0179     -0.0    0.55691  0.00   
  35   3    -7   9.0168     9.3110     180.0   0.55676  0.00   
  6    6    -13  1.3389     1.3814     180.0   0.55676  0.00   
  21   5    12   9.1564     9.3514     0.0     0.55671  0.00   
  36   2    -10  13.3784    13.6002    180.0   0.55668  0.00   
  5    1    27   33.7417    33.4951    180.0   0.55657  0.01   
  38   2    -5   41.0635    40.5325    0.0     0.55655  0.01   
  34   2    -13  0.3780     0.3727     -0.0    0.55654  0.00   
  7    1    -27  1.3377     1.3070     0.0     0.55649  0.00   
  12   6    -11  1.0004     0.9686     -180.0  0.55642  0.00   
  18   0    -25  0.0297     0.0287     180.0   0.55638  0.00   
  1    5    -19  2.9662     2.8646     0.0     0.55637  0.00   
  13   5    -17  12.6779    12.2391    180.0   0.55634  0.00   
  6    4    22   0.0280     0.0270     0.0     0.55630  0.00   
  23   5    -11  228.5838   220.8271   180.0   0.55630  0.04   
  36   0    -13  20.4304    19.7537    180.0   0.55627  0.00   
  18   6    -6   0.6058     0.5859     -180.0  0.55626  0.00   
  17   1    -25  102.9706   99.8243    180.0   0.55622  0.02   
  6    2    26   9.9125     9.6186     0.0     0.55620  0.00   
  40   0    -4   66.3955    64.7848    180.0   0.55612  0.01   
  39   1    5    52.8671    51.6277    0.0     0.55611  0.01   
  13   3    23   15.9590    15.8198    180.0   0.55597  0.00   
  8    2    -26  10.9298    10.9157    180.0   0.55593  0.00   
  1    5    19   1.2545     1.2632     0.0     0.55590  0.00   
  35   3    6    1.5860     1.6284     0.0     0.55584  0.00   
  27   5    4    0.4649     0.4838     0.0     0.55581  0.00   
  38   2    4    3.9751     4.6792     0.0     0.55557  0.00   
  26   2    -20  30.5200    36.1338    0.0     0.55556  0.00   
  27   5    -5   26.6979    31.6605    0.0     0.55555  0.00   
  3    5    -19  2.5113     3.0318     180.0   0.55547  0.00   
  10   6    -12  0.3451     0.4187     -180.0  0.55543  0.00   
  30   0    -19  4.7308     5.7476     0.0     0.55541  0.00   
  24   4    15   2.8490     3.4710     -0.0    0.55534  0.00   
  8    4    -22  5.8903     7.1781     -0.0    0.55534  0.00   
  33   3    -11  0.2121     0.2587     180.0   0.55529  0.00   
  14   6    -10  2.0322     2.4805     180.0   0.55527  0.00   
  40   0    3    11.0597    13.5140    180.0   0.55519  0.00   
  36   2    9    25.5653    31.1876    0.0     0.55510  0.00   
  30   0    18   13.9618    17.0166    180.0   0.55508  0.00   
  20   2    -23  0.1231     0.1500     180.0   0.55508  0.00   
  34   2    12   26.8603    32.7261    -0.0    0.55508  0.00   
  20   6    0    1.7222     2.0873     -180.0  0.55502  0.00   
  25   5    8    0.8075     0.9742     180.0   0.55499  0.00   
  38   0    -10  3.8275     4.6037     0.0     0.55497  0.00   
  9    3    24   1.1918     1.4291     0.0     0.55495  0.00   
  33   1    -16  7.9576     9.4963     180.0   0.55493  0.00   
  20   6    -1   2.1567     2.5631     -0.0    0.55491  0.00   
  23   1    22   14.3482    17.0436    180.0   0.55491  0.00   
  21   3    20   28.4578    33.6375    180.0   0.55488  0.00   
  16   4    -20  2.1382     2.5080     -0.0    0.55485  0.00   
  6    6    13   0.1198     0.1395     -180.0  0.55482  0.00   
  16   6    8    15.4851    17.8368    0.0     0.55478  0.00   
  8    0    27   60.6517    69.1775    180.0   0.55474  0.00   
  37   1    -11  15.4227    17.2821    0.0     0.55466  0.00   
  10   0    -27  11.9604    13.2862    0.0     0.55462  0.00   
  12   2    25   0.7098     0.7635     -180.0  0.55450  0.00   
  20   6    1    1.1117     1.1589     -180.0  0.55441  0.00   
  15   3    -23  2.9547     3.0587     180.0   0.55440  0.00   
  32   4    -6   2.7548     2.7986     -0.0    0.55435  0.00   
  33   3    10   24.9590    25.1506    180.0   0.55433  0.00   
  36   0    12   14.2769    13.8373    0.0     0.55419  0.00   
  21   5    -13  2.4111     2.3210     0.0     0.55414  0.00   
  25   5    -9   41.0536    39.3808    0.0     0.55409  0.01   
  11   3    -24  3.2824     3.1470     0.0     0.55408  0.00   
  20   6    -2   28.5773    27.3846    0.0     0.55407  0.00   
  3    5    19   0.3772     0.3614     180.0   0.55407  0.00   
  32   4    5    16.3330    15.5868    -0.0    0.55398  0.00   
  19   3    21   8.2422     7.8435     0.0     0.55392  0.00   
  9    5    18   68.9708    65.6187    180.0   0.55391  0.01   
  25   1    21   3.3610     3.1966     180.0   0.55390  0.00   
  21   1    23   17.3080    16.4436    0.0     0.55388  0.00   
  23   3    19   87.1925    82.6482    0.0     0.55382  0.01   
  1    3    -25  16.5839    15.7132    180.0   0.55381  0.00   
  14   2    -25  0.6444     0.6075     -0.0    0.55369  0.00   
  30   4    -10  43.7410    41.0754    -180.0  0.55362  0.01   
  18   6    6    16.3860    15.3574    -180.0  0.55359  0.00   
  33   1    15   75.3453    70.1435    0.0     0.55351  0.01   
  30   4    9    47.0327    43.5706    -0.0    0.55346  0.01   
  40   0    -5   5.9713     5.4948     0.0     0.55336  0.00   
  24   4    -16  27.1195    24.9351    -0.0    0.55332  0.00   
  5    5    -19  15.0339    13.8575    180.0   0.55323  0.00   
  17   5    15   50.7994    46.8767    180.0   0.55321  0.01   
  39   1    -7   2.5551     2.3585     180.0   0.55321  0.00   
  1    3    25   64.5023    59.5830    0.0     0.55320  0.01   
  12   6    11   2.0057     1.8585     180.0   0.55316  0.00   
  20   6    2    9.7055     9.0628     0.0     0.55309  0.00   
  3    3    -25  67.5759    63.2317    180.0   0.55307  0.01   
  15   5    16   286.2147   268.0197   180.0   0.55307  0.04   
  35   1    -14  3.3560     3.1507     180.0   0.55304  0.00   
  38   2    -6   7.7199     7.2564     180.0   0.55303  0.00   
  38   0    9    12.5411    11.9177    180.0   0.55293  0.00   
  37   1    10   6.8496     6.4924     180.0   0.55267  0.00   
  20   6    -3   7.6947     7.2180     -180.0  0.55252  0.00   
  31   1    -18  61.5466    57.6410    180.0   0.55248  0.01   
  10   6    12   0.5732     0.5368     -0.0    0.55248  0.00   
  24   0    22   0.9365     0.8769     180.0   0.55246  0.00   
  8    6    -13  0.0051     0.0048     -180.0  0.55232  0.00   
  27   5    5    13.4430    12.9350    0.0     0.55223  0.00   
  40   0    4    22.2652    21.6923    0.0     0.55218  0.00   
  16   2    24   9.9313     9.7192     180.0   0.55216  0.00   
  0    6    14   1.9699     1.9288     -180.0  0.55216  0.00   
  22   0    23   58.9577    58.4651    0.0     0.55210  0.00   
  28   2    18   20.1090    20.1214    -0.0    0.55205  0.00   
  12   4    21   98.3645    98.8069    0.0     0.55202  0.02   
  16   6    -9   10.8249    10.8821    0.0     0.55201  0.00   
  27   5    -6   15.6275    15.6417    180.0   0.55192  0.00   
  38   2    5    1.4538     1.4389     180.0   0.55187  0.00   
  7    1    27   17.3172    17.0171    0.0     0.55184  0.00   
  14   6    10   2.5789     2.5294     -180.0  0.55183  0.00   
  2    6    -14  16.2443    15.9154    -180.0  0.55183  0.00   
  18   6    -7   2.5685     2.4956     -0.0    0.55180  0.00   
  35   3    -8   0.1884     0.1820     0.0     0.55178  0.00   
  31   1    17   3.2907     3.1451     180.0   0.55175  0.00   
  9    1    -27  0.9285     0.8821     0.0     0.55173  0.00   
  39   1    6    1.4414     1.3386     0.0     0.55167  0.00   
  25   1    -22  14.7581    13.6313    0.0     0.55165  0.00   
  11   5    -18  2.3777     2.1593     0.0     0.55158  0.00   
  28   2    -19  0.2413     0.2171     180.0   0.55147  0.00   
  23   1    -23  146.6637   131.9143   0.0     0.55144  0.02   
  19   5    14   14.5763    13.1449    0.0     0.55135  0.00   
  3    3    25   37.6247    34.1077    0.0     0.55124  0.01   
  35   1    13   9.4377     8.5955     0.0     0.55117  0.00   
  2    6    14   0.1086     0.0991     -0.0    0.55115  0.00   
  20   6    3    86.3087    79.3146    -0.0    0.55106  0.01   
  8    4    22   0.6135     0.5665     180.0   0.55102  0.00   
  5    3    -25  0.2094     0.1941     0.0     0.55100  0.00   
  17   3    22   0.7937     0.7419     180.0   0.55095  0.00   
  13   5    17   18.9094    17.7982    0.0     0.55092  0.00   
  5    5    19   374.7293   352.9213   180.0   0.55091  0.06   
  27   1    20   3.1690     2.9921     180.0   0.55090  0.00   
  19   1    24   243.4622   232.6446   180.0   0.55085  0.04   
  31   3    -14  6.3507     6.0797     0.0     0.55084  0.00   
  8    2    26   0.5686     0.5460     0.0     0.55083  0.00   
  23   3    -20  12.5056    12.0137    180.0   0.55083  0.00   
  26   0    21   37.8208    36.4470    180.0   0.55082  0.00   
  25   3    18   18.2405    17.8012    0.0     0.55076  0.00   
  35   3    7    119.1025   116.6027   0.0     0.55074  0.02   
  21   3    -21  7.3324     7.1984     0.0     0.55073  0.00   
  18   2    -24  0.0148     0.0146     0.0     0.55070  0.00   
  10   2    -26  6.4156     6.3778     0.0     0.55050  0.00   
  31   3    13   24.6531    24.4183    180.0   0.55029  0.00   
  20   6    -4   0.4443     0.4400     -180.0  0.55028  0.00   
  4    6    -14  209.5357   207.0972   -0.0    0.55017  0.03   
  32   4    -7   9.2142     9.0937     180.0   0.55010  0.00   
  23   5    11   22.9246    22.6232    180.0   0.55010  0.00   
  29   3    15   0.0221     0.0218     180.0   0.55004  0.00   
  14   4    -21  12.0344    11.8293    0.0     0.54996  0.00   
  29   3    -16  18.1527    17.8280    180.0   0.54994  0.00   
  40   0    -6   62.2217    61.0920    180.0   0.54993  0.00   
  10   4    -22  0.0004     0.0004     0.0     0.54982  0.00   
  8    6    13   20.0944    19.6444    -180.0  0.54980  0.00   
  27   1    -21  26.9869    26.3430    -0.0    0.54977  0.00   
  20   0    24   17.8172    17.3782    0.0     0.54975  0.00   
  14   0    26   16.9810    16.5133    0.0     0.54970  0.00   
  7    5    -19  67.9073    65.9256    0.0     0.54968  0.01   
  32   4    6    0.6570     0.6377     -180.0  0.54968  0.00   
  28   4    12   4.6457     4.4965     -180.0  0.54964  0.00   
  34   0    -16  6.1558     5.9398     0.0     0.54961  0.00   
  36   2    -11  63.5874    61.2605    180.0   0.54959  0.01   
  24   0    -23  1.4759     1.4199     0.0     0.54958  0.00   
  20   4    18   7.1389     6.8346     -0.0    0.54953  0.00   
  18   4    19   5.5134     5.2278     180.0   0.54930  0.00   
  28   4    -13  0.1308     0.1245     -180.0  0.54925  0.00   
  16   0    -26  2.9128     2.8194     0.0     0.54915  0.00   
  21   1    -24  25.4123    24.6045    -180.0  0.54915  0.00   
  26   0    -22  0.6215     0.6060     180.0   0.54911  0.00   
  38   2    -7   274.0132   276.8717   180.0   0.54889  0.04   
  26   4    14   0.9115     0.9216     180.0   0.54887  0.00   
  25   3    -19  5.1160     5.1771     180.0   0.54885  0.00   
  13   1    26   13.2208    13.3833    180.0   0.54884  0.00   
  4    6    14   0.0667     0.0675     -180.0  0.54882  0.00   
  18   6    7    32.4504    32.8720    -0.0    0.54876  0.00   
  25   5    9    25.4751    25.7825    0.0     0.54863  0.00   
  17   5    -16  0.5986     0.6056     180.0   0.54860  0.00   
  19   3    -22  4.6026     4.6549     0.0     0.54855  0.00   
  16   6    9    0.4464     0.4514     0.0     0.54853  0.00   
  40   0    5    32.8317    33.1976    0.0     0.54851  0.00   
  2    0    -28  2.3170     2.3428     0.0     0.54851  0.00   
  0    0    28   17.8910    18.0896    0.0     0.54850  0.00   
  32   2    -16  3.8697     3.9126     -0.0    0.54848  0.00   
  39   1    -8   33.1421    33.5387    180.0   0.54836  0.00   
  23   5    -12  26.7470    27.0682    0.0     0.54836  0.00   
  20   6    4    1.7212     1.7419     -180.0  0.54836  0.00   
  12   6    -12  168.3519   170.3980   -0.0    0.54835  0.03   
  15   1    -26  67.1114    67.9598    0.0     0.54832  0.01   
  10   0    27   158.8128   161.7986   0.0     0.54807  0.01   
  27   5    6    18.4795    18.8511    180.0   0.54802  0.00   
  5    3    25   5.0774     5.1843     0.0     0.54800  0.00   
  22   0    -24  51.7376    52.8696    180.0   0.54798  0.00   
  38   0    -11  207.9776   212.6046   0.0     0.54797  0.02   
  14   6    -11  10.3507    10.5809    -0.0    0.54797  0.00   
  12   0    -27  0.0423     0.0433     0.0     0.54793  0.00   
  36   2    10   225.2314   230.9253   -180.0  0.54791  0.03   
  32   0    -18  12.9867    13.3157    180.0   0.54791  0.00   
  0    4    23   3.4842     3.5753     -180.0  0.54789  0.00   
  34   0    15   15.7818    16.2259    0.0     0.54786  0.00   
  22   4    17   0.0014     0.0014     -0.0    0.54779  0.00   
  2    4    -23  30.6156    31.6567    -180.0  0.54778  0.00   
  19   5    -15  0.6685     0.6925     180.0   0.54776  0.00   
  26   4    -15  1.0752     1.1161     180.0   0.54773  0.00   
  11   3    24   0.9689     1.0088     0.0     0.54769  0.00   
  27   5    -7   19.4397    20.2696    0.0     0.54767  0.00   
  25   5    -10  53.9486    56.2844    180.0   0.54766  0.01   
  7    3    -25  1.3594     1.4199     0.0     0.54763  0.00   
  1    7    0    86.3035    90.2869    0.0     0.54755  0.01   
  38   2    6    6.5495     6.8517     -0.0    0.54754  0.00   
  21   5    13   0.9706     1.0154     0.0     0.54753  0.00   
  33   3    -12  6.8458     7.1611     0.0     0.54752  0.00   
  32   2    15   5.9942     6.2669     0.0     0.54748  0.00   
  15   5    -17  94.1804    98.2619    0.0     0.54738  0.01   
  20   6    -5   0.2824     0.2945     -0.0    0.54736  0.00   
  34   2    -14  178.9698   186.4884   -180.0  0.54733  0.03   
  28   0    20   26.0044    27.0071    0.0     0.54722  0.00   
  1    7    -1   13.7515    14.2804    0.0     0.54722  0.00   
  37   3    -1   0.0912     0.0947     180.0   0.54721  0.00   
  6    6    -14  10.3538    10.7482    -180.0  0.54721  0.00   
  4    0    -28  4.3151     4.4792     180.0   0.54721  0.00   
  1    7    1    5.3657     5.5672     180.0   0.54719  0.00   
  2    0    28   4.1194     4.2702     180.0   0.54717  0.00   
  37   3    0    3.8315     3.9610     0.0     0.54712  0.00   
  16   4    20   3.4939     3.6076     -0.0    0.54710  0.00   
  36   0    -14  0.0659     0.0680     0.0     0.54710  0.00   
  37   1    -12  5.1174     5.2074     0.0     0.54696  0.00   
  11   5    18   73.3547    73.4600    0.0     0.54683  0.01   
  32   0    17   36.0829    35.9166    180.0   0.54678  0.00   
  18   6    -8   0.0154     0.0153     -180.0  0.54675  0.00   
  2    4    23   5.6444     5.5723     180.0   0.54669  0.00   
  13   3    -24  25.1876    24.8492    180.0   0.54669  0.00   
  10   6    -13  11.0530    10.9024    -0.0    0.54668  0.00   
  39   1    7    8.1096     7.9619     180.0   0.54663  0.00   
  37   3    -2   42.3300    41.4580    0.0     0.54661  0.01   
  28   0    -21  18.0232    17.6173    0.0     0.54659  0.00   
  30   4    -11  23.0615    22.4817    0.0     0.54657  0.00   
  33   3    11   23.4785    22.6912    0.0     0.54651  0.00   
  7    5    19   71.4356    69.0408    0.0     0.54651  0.01   
  30   4    10   48.1487    45.8060    -180.0  0.54640  0.01   
  4    4    -23  61.9702    58.7822    0.0     0.54637  0.01   
  37   3    1    1.7836     1.6869     0.0     0.54634  0.00   
  3    7    0    2.6434     2.4957     180.0   0.54625  0.00   
  35   3    -9   1.4137     1.3353     180.0   0.54624  0.00   
  1    7    -2   3.8889     3.6835     180.0   0.54619  0.00   
  1    7    2    2.5508     2.4269     0.0     0.54614  0.00   
  15   3    23   7.5740     7.2652     0.0     0.54608  0.00   
  29   1    19   8.1396     7.8999     180.0   0.54600  0.00   
  3    7    -1   44.3011    43.3205    180.0   0.54594  0.01   
  17   1    25   25.3997    24.8799    0.0     0.54592  0.00   
  9    1    27   50.1969    49.1859    180.0   0.54592  0.01   
  40   0    -7   76.9580    75.5671    0.0     0.54587  0.01   
  3    7    1    4.5934     4.5104     0.0     0.54587  0.00   
  29   1    -20  13.7722    13.5230    0.0     0.54586  0.00   
  34   2    13   3.2739     3.2104     -180.0  0.54583  0.00   
  38   0    10   224.0621   219.1628   0.0     0.54580  0.02   
  27   3    17   46.0686    45.0535    180.0   0.54580  0.01   
  11   1    -27  4.5201     4.4166     0.0     0.54579  0.00   
  22   2    22   9.0075     8.5315     180.0   0.54564  0.00   
  16   6    -10  8.7058     8.0176     -180.0  0.54554  0.00   
  18   0    25   1.8609     1.6909     180.0   0.54549  0.00   
  20   4    -19  6.2411     5.6233     -0.0    0.54545  0.00   
  30   2    -18  6.2512     5.6224     180.0   0.54544  0.00   
  37   3    -3   27.8896    24.6371    0.0     0.54532  0.00   
  24   2    21   68.4340    60.4472    0.0     0.54532  0.01   
  0    2    27   10.6095    9.3554     180.0   0.54531  0.00   
  2    2    -27  40.7631    35.8713    -0.0    0.54530  0.01   
  14   2    25   2.8144     2.4699     -180.0  0.54528  0.00   
  32   4    -8   3.3478     2.9244     -0.0    0.54526  0.00   
  6    6    14   3.1061     2.6980     -0.0    0.54523  0.00   
  30   2    17   179.2324   153.1251   0.0     0.54515  0.03   
  35   3    8    0.5080     0.4293     180.0   0.54510  0.00   
  20   6    5    3.5035     2.9113     -180.0  0.54500  0.00   
  36   0    13   1.4305     1.1818     0.0     0.54496  0.00   
  12   6    12   0.2002     0.1650     0.0     0.54495  0.00   
  3    7    -2   1.0262     0.8451     0.0     0.54494  0.00   
  9    5    -19  0.7577     0.6198     180.0   0.54490  0.00   
  21   5    -14  16.3936    13.3890    180.0   0.54489  0.00   
  37   3    2    0.1595     0.1297     180.0   0.54487  0.00   
  37   1    11   3.4134     2.7757     180.0   0.54487  0.00   
  27   3    -18  7.1841     5.8304     0.0     0.54486  0.00   
  19   1    -25  8.4920     6.8798     0.0     0.54485  0.00   
  3    7    2    4.3717     3.5045     180.0   0.54480  0.00   
  22   4    -18  10.5142    8.3868     -180.0  0.54478  0.00   
  32   4    7    44.1645    35.2091    -0.0    0.54478  0.01   
  6    0    -28  2.7190     2.0861     0.0     0.54462  0.00   
  10   4    22   86.4153    66.0824    180.0   0.54460  0.01   
  4    0    28   0.4858     0.3702     0.0     0.54457  0.00   
  1    7    -3   1.7005     1.2980     0.0     0.54448  0.00   
  1    7    3    6.8260     5.2615     180.0   0.54441  0.00   
  16   2    -25  172.1534   133.2459   180.0   0.54439  0.03   
  17   3    -23  15.2117    11.8131    0.0     0.54438  0.00   
  20   0    -25  0.6966     0.5429     180.0   0.54436  0.00   
  14   6    11   0.1986     0.1557     -0.0    0.54434  0.00   
  10   2    26   110.0041   86.4857    180.0   0.54432  0.02   
  40   0    6    36.1941    29.0795    0.0     0.54424  0.00   
  4    4    23   27.5215    22.2701    0.0     0.54421  0.00   
  29   5    0    62.1792    50.6571    180.0   0.54419  0.01   
  29   5    -1   64.9277    52.9411    180.0   0.54418  0.01   
  38   2    -8   0.0314     0.0259     0.0     0.54414  0.00   
  13   5    -18  0.0285     0.0234     0.0     0.54414  0.00   
  24   4    16   3.2822     2.7036     -0.0    0.54414  0.00   
  18   4    -20  3.0610     2.5520     -0.0    0.54409  0.00   
  2    2    27   3.8496     3.2633     -0.0    0.54404  0.00   
  20   2    23   217.1531   184.2878   -180.0  0.54403  0.03   
  4    2    -27  17.8353    15.3249    0.0     0.54400  0.00   
  12   2    -26  32.4315    28.7586    180.0   0.54393  0.00   
  20   6    -6   208.7427   198.0143   0.0     0.54381  0.03   
  33   1    -17  1.5422     1.5234     0.0     0.54373  0.00   
  6    4    -23  0.1899     0.1903     180.0   0.54368  0.00   
  5    7    0    6.2415     6.2738     180.0   0.54367  0.00   
  10   6    13   3.0360     3.0661     -0.0    0.54363  0.00   
  7    3    25   7.0252     7.1079     180.0   0.54352  0.00   
  29   5    1    10.4998    10.6182    180.0   0.54351  0.00   
  29   5    -2   35.1562    35.5374    0.0     0.54350  0.01   
  5    7    -1   15.8851    15.9617    0.0     0.54339  0.00   
  18   6    8    4.8728     4.8920     -0.0    0.54337  0.00   
  37   3    -4   0.0906     0.0909     180.0   0.54336  0.00   
  35   1    -15  0.0927     0.0929     180.0   0.54334  0.00   
  5    7    1    0.9501     0.9510     0.0     0.54327  0.00   
  3    7    -3   0.3956     0.3960     0.0     0.54327  0.00   
  27   5    7    34.4512    34.5239    0.0     0.54323  0.00   
  12   4    -22  2.4373     2.4497     0.0     0.54318  0.00   
  1    1    -28  31.4766    31.8148    0.0     0.54313  0.00   
  26   2    20   20.0568    20.4182    -0.0    0.54308  0.00   
  3    7    3    11.9195    12.1777    0.0     0.54306  0.00   
  9    3    -25  1.7767     1.8194     180.0   0.54305  0.00   
  8    6    -14  4.9654     5.1160     -0.0    0.54302  0.00   
  14   4    21   2.2919     2.3617     -0.0    0.54302  0.00   
  34   4    -1   0.6934     0.7180     180.0   0.54299  0.00   
  39   1    -9   31.3711    32.6438    0.0     0.54297  0.00   
  34   4    0    1.7642     1.8468     -180.0  0.54294  0.00   
  27   5    -8   141.4362   150.1273   0.0     0.54283  0.02   
  37   3    3    12.5497    13.2541    180.0   0.54274  0.00   
  24   2    -22  23.4326    24.4862    0.0     0.54267  0.00   
  1    5    -20  1.6593     1.7332     180.0   0.54267  0.00   
  38   2    7    17.6850    18.3012    -180.0  0.54263  0.00   
  3    1    -28  2.0700     2.0765     180.0   0.54251  0.00   
  1    1    28   8.6052     8.5884     -180.0  0.54248  0.00   
  5    7    -2   5.5835     5.5127     0.0     0.54243  0.00   
  34   4    -2   0.0001     0.0001     0.0     0.54237  0.00   
  33   1    16   12.6521    12.4269    0.0     0.54231  0.00   
  17   5    16   133.5344   132.1029   0.0     0.54221  0.02   
  1    5    20   18.5208    18.3325    180.0   0.54221  0.00   
  34   4    1    3.0867     3.0555     180.0   0.54221  0.00   
  5    7    2    1.5119     1.4982     180.0   0.54220  0.00   
  29   5    2    6.9591     6.9319     0.0     0.54215  0.00   
  29   5    -3   64.3370    64.2252    180.0   0.54214  0.01   
  24   4    -17  0.9577     0.9587     -0.0    0.54212  0.00   
  1    7    -4   2.4435     2.4462     180.0   0.54212  0.00   
  30   0    -20  4.2828     4.2913     0.0     0.54211  0.00   
  0    6    15   1.8914     1.8999     -0.0    0.54209  0.00   
  36   2    -12  1.0434     1.0486     0.0     0.54209  0.00   
  1    7    4    0.9635     0.9760     0.0     0.54202  0.00   
  23   5    12   4.8885     4.9903     0.0     0.54189  0.00   
  3    5    -20  0.1220     0.1246     180.0   0.54186  0.00   
  22   2    -23  143.8564   146.9662   -0.0    0.54182  0.02   
  16   6    10   0.0727     0.0743     -180.0  0.54182  0.00   
  25   5    10   248.7363   254.1334   0.0     0.54181  0.04   
  2    6    -15  14.8181    15.1402    -0.0    0.54180  0.00   
  30   0    19   30.5102    31.1744    0.0     0.54179  0.00   
  26   2    -21  29.0741    29.6435    0.0     0.54153  0.00   
  4    2    27   6.2892     6.4042     -0.0    0.54150  0.00   
  6    2    -27  78.6620    79.7520    -180.0  0.54144  0.01   
  15   5    17   53.4893    54.1725    180.0   0.54143  0.01   
  35   1    14   0.7098     0.7188     180.0   0.54142  0.00   
  22   6    0    1.0094     0.9977     -0.0    0.54124  0.00   
  40   0    -8   81.8302    80.7203    0.0     0.54123  0.01   
  31   3    -15  19.5482    19.2047    180.0   0.54120  0.00   
  22   6    -1   0.6657     0.6504     0.0     0.54116  0.00   
  18   6    -9   14.8441    14.4985    0.0     0.54116  0.00   
  2    6    15   2.1924     2.1337     -180.0  0.54111  0.00   
  19   5    15   59.7010    58.0821    180.0   0.54110  0.01   
  34   4    -3   3.3877     3.2936     -180.0  0.54108  0.00   
  39   1    8    0.4216     0.4099     180.0   0.54107  0.00   
  20   6    6    14.3383    13.9473    -0.0    0.54104  0.00   
  41   1    -1   0.0564     0.0549     180.0   0.54101  0.00   
  3    7    -4   1.3505     1.3225     180.0   0.54094  0.00   
  9    5    19   0.6663     0.6525     180.0   0.54094  0.00   
  41   1    0    0.4855     0.4788     180.0   0.54088  0.00   
  8    0    -28  141.4711   140.8322   0.0     0.54081  0.01   
  34   4    2    11.4295    11.3863    0.0     0.54081  0.00   
  5    7    -3   0.2753     0.2745     180.0   0.54080  0.00   
  25   5    -11  1.8115     1.8123     0.0     0.54078  0.00   
  16   4    -21  2.9846     2.9930     -0.0    0.54076  0.00   
  37   3    -5   13.3506    13.4044    0.0     0.54075  0.00   
  6    0    28   13.4405    13.5155    0.0     0.54074  0.00   
  28   4    13   178.5836   179.8212   -0.0    0.54073  0.03   
  3    7    4    3.2114     3.2522     0.0     0.54067  0.00   
  22   6    1    0.2454     0.2487     -0.0    0.54065  0.00   
  31   3    14   34.7571    35.2740    0.0     0.54063  0.00   
  5    1    -28  2.4231     2.4614     0.0     0.54062  0.00   
  3    1    28   53.6216    54.5784    -180.0  0.54057  0.01   
  38   0    -12  66.0924    67.3423    0.0     0.54055  0.00   
  18   2    24   7.1479     7.2849     180.0   0.54054  0.00   
  6    4    23   0.1135     0.1159     -0.0    0.54050  0.00   
  3    5    20   1.8550     1.8958     0.0     0.54048  0.00   
  41   1    -2   1.3102     1.3394     180.0   0.54048  0.00   
  5    7    3    1.2940     1.3240     180.0   0.54046  0.00   
  8    6    14   319.1425   326.8543   0.0     0.54044  0.05   
  22   6    -2   0.7435     0.7629     0.0     0.54040  0.00   
  12   0    27   30.8469    31.7106    180.0   0.54037  0.00   
  21   3    21   10.6678    10.9696    0.0     0.54037  0.00   
  28   4    -14  4.0653     4.1892     -180.0  0.54033  0.00   
  36   2    11   77.3206    79.7271    -180.0  0.54032  0.01   
  14   6    -12  6.8178     7.0453     -180.0  0.54028  0.00   
  4    6    -15  0.1152     0.1192     -0.0    0.54025  0.00   
  14   0    -27  4.5435     4.7121     0.0     0.54021  0.00   
  35   3    -10  29.1011    30.2251    180.0   0.54019  0.00   
  29   5    3    26.1858    27.2911    180.0   0.54014  0.00   
  29   5    -4   49.6160    51.8165    0.0     0.54012  0.01   
  23   5    -13  1.0454     1.0951     180.0   0.54009  0.00   
  41   1    1    4.0525     4.2513     180.0   0.54007  0.00   
  31   1    -19  25.1735    26.4493    0.0     0.54006  0.00   
  23   3    20   25.0328    26.4219    180.0   0.54003  0.00   
  37   3    4    52.5583    56.0380    0.0     0.53996  0.01   
  12   6    -13  0.3380     0.3606     -180.0  0.53995  0.00   
  32   4    -9   103.6967   111.8207   -0.0    0.53987  0.01   
  7    7    0    0.1886     0.2035     180.0   0.53987  0.00   
  5    5    -20  0.2921     0.3155     0.0     0.53980  0.00   
  8    4    -23  2.3385     2.5217     0.0     0.53978  0.00   
  20   6    -7   27.7472    29.1356    -180.0  0.53966  0.00   
  7    7    -1   2.8502     2.9444     0.0     0.53961  0.00   
  7    7    1    0.9728     0.9406     0.0     0.53945  0.00   
  13   3    24   9.0951     8.7908     0.0     0.53945  0.00   
  16   0    26   3.3363     3.2103     0.0     0.53944  0.00   
  22   6    2    10.2222    9.7278     -0.0    0.53940  0.00   
  33   3    -13  0.4703     0.4470     180.0   0.53940  0.00   
  40   0    7    39.8407    37.8518    180.0   0.53940  0.00   
  32   4    8    14.0122    13.2116    0.0     0.53935  0.00   
  31   1    18   5.5520     5.2325     0.0     0.53934  0.00   
  41   1    -3   20.9565    19.7006    0.0     0.53927  0.00   
  15   1    26   3.6369     3.4203     0.0     0.53925  0.00   
  34   4    -4   0.6147     0.5816     -0.0    0.53913  0.00   
  30   4    -12  53.4583    50.5943    -180.0  0.53912  0.01   
  1    7    -5   0.0579     0.0548     0.0     0.53911  0.00   
  29   3    16   0.0260     0.0247     180.0   0.53909  0.00   
  23   1    23   8.3885     7.9890     180.0   0.53903  0.00   
  20   2    -24  10.4638    9.9759     0.0     0.53901  0.00   
  1    7    5    0.0452     0.0431     0.0     0.53900  0.00   
  11   5    -19  5.4771     5.2275     180.0   0.53900  0.00   
  28   2    19   39.0974    37.3170    -180.0  0.53899  0.01   
  22   6    -3   9.3430     8.9203     -0.0    0.53899  0.00   
  29   3    -17  12.8234    12.2454    0.0     0.53899  0.00   
  35   3    9    0.0689     0.0659     180.0   0.53895  0.00   
  30   4    11   57.6695    55.1863    -0.0    0.53894  0.01   
  11   1    27   25.8177    24.7074    0.0     0.53893  0.00   
  37   1    -13  0.2689     0.2575     180.0   0.53890  0.00   
  4    6    15   12.6774    12.1471    -0.0    0.53889  0.00   
  38   2    -9   0.0947     0.0908     -180.0  0.53886  0.00   
  18   0    -26  5.7396     5.5036     0.0     0.53885  0.00   
  19   3    22   0.5778     0.5542     0.0     0.53883  0.00   
  13   1    -27  7.9441     7.6244     0.0     0.53879  0.00   
  13   5    18   0.0037     0.0035     180.0   0.53877  0.00   
  34   4    3    214.4343   205.9186   -0.0    0.53875  0.03   
  25   1    22   1.6092     1.5454     180.0   0.53875  0.00   
  34   0    -17  0.3990     0.3833     0.0     0.53873  0.00   
  7    7    -2   1.9935     1.9160     0.0     0.53870  0.00   
  17   1    -26  18.1182    17.4157    0.0     0.53869  0.00   
  26   4    15   0.3524     0.3388     -0.0    0.53869  0.00   
  16   6    -11  0.3536     0.3401     -0.0    0.53863  0.00   
  41   1    2    5.9162     5.6933     0.0     0.53861  0.00   
  5    7    -4   0.3221     0.3103     180.0   0.53853  0.00   
  28   2    -20  0.8535     0.8229     -0.0    0.53843  0.00   
  7    7    2    142.1091   137.0529   180.0   0.53838  0.02   
  33   3    12   39.2140    37.8291    0.0     0.53835  0.01   
  15   3    -24  15.5481    15.0010    0.0     0.53833  0.00   
  38   0    11   5.8357     5.6333     180.0   0.53827  0.00   
  21   5    14   10.6546    10.3039    180.0   0.53814  0.00   
  5    7    4    0.0600     0.0582     180.0   0.53807  0.00   
  3    7    -5   104.7101   102.1065   180.0   0.53798  0.01   
  9    3    25   18.4316    18.1178    0.0     0.53791  0.00   
  34   2    -15  7.8801     7.7483     -180.0  0.53791  0.00   
  27   5    8    53.5854    52.7350    180.0   0.53790  0.01   
  25   3    19   53.1912    52.9299    0.0     0.53782  0.01   
  6    2    27   1.9693     1.9818     -0.0    0.53775  0.00   
  36   0    -15  207.1226   209.8626   0.0     0.53771  0.01   
  10   6    -14  3.0272     3.0778     -180.0  0.53768  0.00   
  8    2    -27  200.8758   204.4317   0.0     0.53767  0.03   
  40   2    -1   30.9140    31.5020    180.0   0.53766  0.00   
  32   2    -17  0.3023     0.3084     -180.0  0.53764  0.00   
  3    7    5    1.0742     1.0959     180.0   0.53764  0.00   
  17   5    -17  24.9672    25.5698    180.0   0.53759  0.00   
  26   4    -16  53.3784    54.8973    0.0     0.53754  0.01   
  40   2    0    23.0007    23.6576    -0.0    0.53753  0.00   
  5    5    20   5.7540     5.9190     0.0     0.53753  0.00   
  37   3    -6   13.2446    13.6448    180.0   0.53751  0.00   
  7    1    -28  8.5948     8.8615     180.0   0.53751  0.00   
  22   6    3    1.6433     1.6951     -0.0    0.53750  0.00   
  29   5    4    85.3692    88.1196    0.0     0.53749  0.01   
  19   5    -16  0.0480     0.0496     180.0   0.53748  0.00   
  18   6    9    1.0276     1.0621     180.0   0.53748  0.00   
  6    6    -15  5.5709     5.7606     -180.0  0.53747  0.00   
  29   5    -5   0.8261     0.8551     180.0   0.53746  0.00   
  27   5    -9   8.3326     8.6261     0.0     0.53746  0.00   
  21   1    24   85.7760    88.8879    0.0     0.53745  0.01   
  5    1    28   15.1627    15.7246    0.0     0.53744  0.00   
  41   1    -4   1.7939     1.8642     180.0   0.53742  0.00   
  11   3    -25  140.7377   147.6614   0.0     0.53734  0.02   
  38   2    8    1.4706     1.5615     -0.0    0.53719  0.00   
  12   4    22   181.4603   192.9327   -0.0    0.53716  0.03   
  7    7    -3   0.7926     0.8442     0.0     0.53712  0.00   
  40   2    -2   12.1973    12.9941    -0.0    0.53712  0.00   
  23   3    -21  5.4309     5.7875     180.0   0.53711  0.00   
  39   1    -10  6.2340     6.6567     180.0   0.53707  0.00   
  34   0    16   64.9138    69.6936    0.0     0.53698  0.00   
  22   6    -4   0.6805     0.7335     -180.0  0.53693  0.00   
  12   2    26   0.1916     0.2071     -0.0    0.53680  0.00   
  24   0    23   0.9943     1.0723     180.0   0.53678  0.00   
  40   2    1    195.0658   209.8832   0.0     0.53676  0.03   
  20   4    19   9.5548     10.2446    -180.0  0.53674  0.00   
  37   1    12   8.4200     9.0261     0.0     0.53673  0.00   
  7    7    3    0.0658     0.0691     0.0     0.53665  0.00   
  32   2    16   13.3291    13.9604    0.0     0.53664  0.00   
  27   1    21   4.8267     5.0172     0.0     0.53662  0.00   
  25   1    -23  5.9149     6.0583     180.0   0.53658  0.00   
  37   3    5    48.7739    49.6744    180.0   0.53656  0.01   
  34   4    -5   8.6917     8.7687     -180.0  0.53654  0.00   
  7    5    -20  12.0872    12.0932    0.0     0.53652  0.00   
  41   1    3    1.9398     1.9291     0.0     0.53650  0.00   
  20   6    7    2.5075     2.4908     -180.0  0.53650  0.00   
  14   6    12   0.6603     0.6508     0.0     0.53648  0.00   
  12   6    13   0.3211     0.3110     -0.0    0.53643  0.00   
  34   2    14   10.0203    9.5593     -0.0    0.53637  0.00   
  14   2    -26  2.3288     2.2152     0.0     0.53636  0.00   
  21   3    -22  9.3128     8.8389     180.0   0.53634  0.00   
  1    3    -26  10.4142    9.8642     180.0   0.53632  0.00   
  34   4    4    47.5646    44.2265    180.0   0.53607  0.01   
  40   0    -9   2.8867     2.6812     180.0   0.53605  0.00   
  25   3    -20  81.4143    75.3441    0.0     0.53595  0.01   
  40   2    -3   71.6094    66.2968    -180.0  0.53593  0.01   
  26   0    22   30.1723    27.9728    0.0     0.53590  0.00   
  18   4    20   71.3084    66.1423    0.0     0.53589  0.01   
  10   0    -28  26.1660    24.3527    180.0   0.53585  0.00   
  22   0    24   0.2310     0.2157     180.0   0.53582  0.00   
  32   0    -19  1.2799     1.1980     180.0   0.53580  0.00   
  15   5    -18  49.5325    46.5574    0.0     0.53577  0.01   
  8    0    28   3.1578     2.9755     180.0   0.53575  0.00   
  22   4    18   44.9491    42.4242    -0.0    0.53574  0.01   
  1    3    26   0.1460     0.1378     0.0     0.53574  0.00   
  23   1    -24  242.4663   230.2795   0.0     0.53571  0.03   
  3    3    -26  21.1535    20.2299    0.0     0.53567  0.00   
  8    4    23   156.6834   150.9894   -0.0    0.53564  0.02   
  5    7    -5   0.1420     0.1371     180.0   0.53563  0.00   
  14   4    -22  2.2371     2.1858     -0.0    0.53555  0.00   
  36   0    14   16.2311    15.8936    0.0     0.53553  0.00   
  27   1    -22  54.9373    53.8218    180.0   0.53552  0.01   
  1    7    -6   0.5716     0.5603     180.0   0.53551  0.00   
  17   3    23   1.1672     1.1434     180.0   0.53547  0.00   
  6    6    15   108.0013   105.7603   -180.0  0.53546  0.01   
  21   5    -15  16.5598    16.1979    180.0   0.53544  0.00   
  1    7    6    0.1636     0.1587     180.0   0.53537  0.00   
  40   2    2    0.4897     0.4719     0.0     0.53533  0.00   
  16   2    25   55.7460    53.2260    0.0     0.53528  0.01   
  18   6    -10  23.3634    21.4168    -0.0    0.53508  0.00   
  5    7    5    1.5558     1.4230     0.0     0.53507  0.00   
  39   1    9    13.0760    11.8273    180.0   0.53501  0.00   
  22   6    4    0.0316     0.0283     -180.0  0.53497  0.00   
  20   6    -8   24.7561    22.0515    -0.0    0.53495  0.00   
  41   1    -5   3.4017     3.0204     0.0     0.53494  0.00   
  9    7    0    0.3376     0.2979     180.0   0.53492  0.00   
  7    7    -4   0.3097     0.2732     0.0     0.53492  0.00   
  10   4    -23  2.9513     2.4370     -0.0    0.53473  0.00   
  16   6    11   1.9388     1.5856     -0.0    0.53470  0.00   
  9    7    -1   0.0051     0.0042     180.0   0.53469  0.00   
  32   0    18   9.1982     7.5015     0.0     0.53469  0.00   
  25   5    11   8.3324     6.6827     180.0   0.53459  0.00   
  10   6    14   1.1543     0.9215     -0.0    0.53455  0.00   
  9    7    1    2.2630     1.7904     0.0     0.53449  0.00   
  3    7    -6   9.3433     7.2923     0.0     0.53442  0.00   
  18   2    -25  0.0266     0.0204     180.0   0.53433  0.00   
  11   5    19   1.9448     1.4892     180.0   0.53432  0.00   
  7    7    4    1.0546     0.8047     180.0   0.53430  0.00   
  26   0    -23  1.8705     1.4205     0.0     0.53425  0.00   
  22   6    -5   0.0481     0.0365     0.0     0.53424  0.00   
  36   2    -13  23.9807    18.1934    180.0   0.53423  0.00   
  29   5    5    0.6836     0.5186     180.0   0.53423  0.00   
  29   5    -6   4.2096     3.1944     0.0     0.53420  0.00   
  40   2    -4   79.3629    60.8109    -180.0  0.53410  0.01   
  19   1    25   4.0801     3.1471     0.0     0.53406  0.00   
  40   0    8    28.0703    21.7628    0.0     0.53403  0.00   
  3    7    6    0.7811     0.6069     0.0     0.53402  0.00   
  24   0    -24  201.3229   156.6681   0.0     0.53401  0.01   
  32   4    -10  153.9871   120.3386   0.0     0.53399  0.02   
  3    3    26   0.5185     0.4096     180.0   0.53395  0.00   
  27   3    18   65.6229    53.2115    180.0   0.53382  0.01   
  9    7    -2   6.3326     5.1362     180.0   0.53382  0.00   
  5    3    -26  0.2324     0.1888     180.0   0.53381  0.00   
  41   1    4    1.0549     0.8615     0.0     0.53378  0.00   
  37   3    -7   36.3288    30.0159    180.0   0.53369  0.00   
  35   3    -11  58.5681    48.4094    180.0   0.53369  0.01   
  19   3    -23  140.5795   116.6942   0.0     0.53366  0.02   
  8    6    -15  3.2711     2.7967     0.0     0.53352  0.00   
  25   5    -12  46.2681    39.7496    0.0     0.53350  0.01   
  35   1    -16  8.8752     7.6666     0.0     0.53348  0.00   
  42   0    -1   13.9932    12.0950    0.0     0.53347  0.00   
  30   2    -19  5.9732     5.1676     0.0     0.53347  0.00   
  32   4    9    0.2468     0.2152     -0.0    0.53343  0.00   
  9    7    2    32.4489    28.2973    0.0     0.53343  0.00   
  7    5    20   1.0665     0.9315     180.0   0.53342  0.00   
  23   5    13   11.8500    10.3738    180.0   0.53340  0.00   
  34   4    -6   63.9968    56.1664    -0.0    0.53335  0.01   
  42   0    0    276.6064   242.7745   180.0   0.53333  0.02   
  40   2    3    14.5085    12.7082    180.0   0.53327  0.00   
  9    1    -28  312.9772   273.3754   0.0     0.53323  0.04   
  16   4    21   33.7677    29.4795    180.0   0.53323  0.00   
  28   0    21   27.4681    23.9278    0.0     0.53320  0.00   
  30   2    18   18.6065    16.1705    -180.0  0.53318  0.00   
  7    1    28   1.7167     1.4873     180.0   0.53315  0.00   
  38   2    -10  4.7505     4.0804     0.0     0.53308  0.00   
  20   0    25   3.7940     3.2455     0.0     0.53305  0.00   
  42   0    -2   17.6966    15.0257    180.0   0.53297  0.00   
  24   4    17   2.9459     2.4972     -0.0    0.53294  0.00   
  21   1    -25  11.6236    9.8520     0.0     0.53294  0.00   
  27   3    -19  23.0021    19.4461    180.0   0.53289  0.00   
  8    2    27   76.9933    65.0287    -180.0  0.53287  0.01   
  38   0    -13  0.2243     0.1886     0.0     0.53278  0.00   
  34   4    5    2.1692     1.8235     0.0     0.53278  0.00   
  22   4    -19  51.4703    43.2396    0.0     0.53277  0.01   
  10   2    -27  14.0367    11.7922    0.0     0.53277  0.00   
  20   4    -20  0.1882     0.1577     -0.0    0.53273  0.00   
  29   1    20   8.5595     7.1620     180.0   0.53270  0.00   
  28   0    -22  19.5326    16.2269    180.0   0.53260  0.00   
  37   3    6    3.5757     2.9697     0.0     0.53259  0.00   
  29   1    -21  175.2295   145.2865   180.0   0.53257  0.02   
  42   0    1    56.1678    46.4950    180.0   0.53255  0.00   
  33   1    -18  51.8234    42.8548    0.0     0.53254  0.01   
  36   2    12   15.2722    12.3115    -0.0    0.53239  0.00   
  35   3    10   11.1683    8.9643     180.0   0.53238  0.00   
  9    7    -3   18.9862    14.9749    180.0   0.53232  0.00   
  14   6    -13  29.1583    22.5656    180.0   0.53226  0.00   
  0    4    24   31.2013    23.7024    -0.0    0.53221  0.00   
  5    7    -6   5.8683     4.3718     0.0     0.53213  0.00   
  2    4    -24  1.3579     1.0108     -0.0    0.53213  0.00   
  7    7    -5   0.2327     0.1725     0.0     0.53210  0.00   
  9    5    -20  18.1729    13.4718    0.0     0.53210  0.00   
  27   5    9    37.3867    27.6801    180.0   0.53208  0.00   
  13   5    -19  0.9215     0.6818     180.0   0.53207  0.00   
  0    6    16   4.0252     2.9852     -0.0    0.53192  0.00   
  22   0    -25  33.7279    25.0558    0.0     0.53188  0.00   
  41   1    -6   17.8113    13.2561    180.0   0.53185  0.00   
  42   0    -3   81.3653    60.6346    0.0     0.53183  0.01   
  22   6    5    0.2408     0.1795     -180.0  0.53183  0.00   
  14   0    27   15.8449    11.8389    180.0   0.53179  0.00   
  9    7    3    12.4543    9.3417     180.0   0.53173  0.00   
  2    6    -16  43.8412    33.0657    -180.0  0.53166  0.01   
  40   2    -5   6.7454     5.0956     0.0     0.53165  0.00   
  16   0    -27  6.8627     5.2105     0.0     0.53161  0.00   
  27   5    -10  0.0026     0.0020     0.0     0.53161  0.00   
  28   4    14   8.0803     6.1527     180.0   0.53159  0.00   
  35   1    15   44.8904    34.5134    0.0     0.53154  0.01   
  23   5    -14  0.2068     0.1591     180.0   0.53154  0.00   
  5    7    6    2.7977     2.1839     180.0   0.53148  0.00   
  20   6    8    4.5458     3.5890     -0.0    0.53144  0.00   
  31   3    -16  4.5339     3.6100     0.0     0.53141  0.00   
  16   6    -12  6.6690     5.4201     -180.0  0.53135  0.00   
  7    7    5    7.3862     6.0239     0.0     0.53134  0.00   
  1    7    -7   0.5219     0.4257     0.0     0.53133  0.00   
  30   4    -13  134.6934   110.0688   -0.0    0.53133  0.02   
  12   6    -14  0.1161     0.0958     -0.0    0.53129  0.00   
  38   2    9    13.4323    11.1249    -180.0  0.53128  0.00   
  11   3    25   30.1761    25.0498    180.0   0.53127  0.00   
  17   5    17   10.4254    8.7447     0.0     0.53121  0.00   
  28   4    -15  5.7530     4.8446     0.0     0.53119  0.00   
  1    7    7    0.4577     0.3857     0.0     0.53118  0.00   
  42   0    2    47.2746    40.1721    0.0     0.53114  0.00   
  30   4    12   5.1341     4.3649     180.0   0.53114  0.00   
  18   6    10   2.4039     2.0440     180.0   0.53114  0.00   
  33   1    17   23.6572    20.1454    180.0   0.53113  0.00   
  2    4    24   176.4795   151.8292   -0.0    0.53108  0.02   
  13   1    27   3.4484     3.0271     180.0   0.53101  0.00   
  33   3    -14  121.6901   107.6143   180.0   0.53099  0.02   
  5    3    26   8.1299     7.2294     0.0     0.53097  0.00   
  2    6    16   14.8604    13.2283    -0.0    0.53097  0.00   
  22   6    -6   67.2891    60.1171    -0.0    0.53096  0.01   
  24   4    -18  1.8481     1.6669     -0.0    0.53093  0.00   
  8    6    15   212.1582   192.7410   0.0     0.53090  0.03   
  24   2    22   1.1274     1.0347     180.0   0.53085  0.00   
  4    4    -24  4.5191     4.1479     0.0     0.53085  0.00   
  15   1    -27  5.5524     5.0994     0.0     0.53085  0.00   
  31   3    15   27.3606    25.1640    180.0   0.53084  0.00   
  18   4    -21  5.7779     5.3232     180.0   0.53081  0.00   
  19   5    16   16.0021    14.7393    180.0   0.53078  0.00   
  7    3    -26  5.8082     5.3487     180.0   0.53077  0.00   
  39   1    -11  0.0865     0.0794     180.0   0.53073  0.00   
  13   3    -25  0.3187     0.2876     180.0   0.53061  0.00   
  40   2    4    21.9544    19.8017    -0.0    0.53060  0.00   
  37   1    -14  14.6913    13.1500    180.0   0.53056  0.00   
  22   2    23   61.6208    54.8812    0.0     0.53054  0.01   
  41   1    5    53.8794    47.2889    0.0     0.53045  0.01   
  38   0    12   2.0936     1.8287     180.0   0.53042  0.00   
  29   5    6    0.1766     0.1540     0.0     0.53040  0.00   
  40   0    -10  1.0416     0.9066     0.0     0.53038  0.00   
  15   3    24   35.5981    30.9776    180.0   0.53038  0.00   
  29   5    -7   0.0165     0.0143     0.0     0.53036  0.00   
  3    7    -7   2.1690     1.8715     180.0   0.53029  0.00   
  4    6    -16  3.8071     3.2563     -0.0    0.53022  0.00   
  9    7    -4   0.0590     0.0503     0.0     0.53019  0.00   
  42   0    -4   220.3711   184.1092   0.0     0.53006  0.01   
  33   3    13   0.9033     0.7382     180.0   0.52991  0.00   
  15   5    18   1.9610     1.5876     0.0     0.52986  0.00   
  3    7    7    0.3183     0.2567     0.0     0.52984  0.00   
  12   0    -28  14.6889    11.8090    0.0     0.52983  0.00   
  20   6    -9   75.8213    59.3542    -180.0  0.52973  0.01   
  10   0    28   8.4246     6.5651     0.0     0.52972  0.00   
  10   4    23   31.7132    24.6636    180.0   0.52971  0.00   
  2    0    -29  47.9677    36.2639    180.0   0.52961  0.00   
  0    0    29   12.2363    9.1982     180.0   0.52958  0.00   
  34   4    -7   3.5145     2.6412     -180.0  0.52958  0.00   
  9    7    4    10.1472    7.5925     0.0     0.52941  0.00   
  26   2    21   47.1992    35.3345    -180.0  0.52940  0.01   
  37   3    -8   10.5756    7.9384     0.0     0.52932  0.00   
  1    5    -21  21.8175    16.3887    180.0   0.52930  0.00   
  17   3    -24  1.4489     1.0947     0.0     0.52916  0.00   
  42   0    3    0.6437     0.4881     180.0   0.52911  0.00   
  30   0    -21  143.5357   108.9537   180.0   0.52909  0.01   
  17   1    26   31.0377    23.9329    0.0     0.52896  0.00   
  34   4    6    22.0831    17.1217    180.0   0.52892  0.00   
  11   7    0    2.7121     2.1039     180.0   0.52892  0.00   
  1    5    21   41.0757    32.2533    0.0     0.52885  0.01   
  4    6    16   201.4666   158.3703   -0.0    0.52885  0.03   
  14   4    22   82.8284    65.2380    -0.0    0.52883  0.01   
  4    4    24   27.4633    21.8132    180.0   0.52879  0.00   
  30   0    20   210.1745   167.1471   180.0   0.52878  0.01   
  11   7    -1   1.9519     1.5667     0.0     0.52872  0.00   
  7    7    -6   19.9365    16.0823    180.0   0.52869  0.00   
  12   4    -23  0.0184     0.0150     0.0     0.52864  0.00   
  40   2    -6   69.3370    56.9330    180.0   0.52861  0.01   
  18   6    -11  1.0035     0.8292     180.0   0.52858  0.00   
  21   5    15   30.6033    25.3151    0.0     0.52858  0.00   
  3    5    -21  6.7594     5.6032     180.0   0.52857  0.00   
  18   0    26   3.4605     2.8864     0.0     0.52855  0.00   
  39   1    10   53.6963    45.0633    0.0     0.52853  0.01   
  11   7    1    70.4395    60.0892    180.0   0.52849  0.01   
  10   6    -15  48.5850    41.6572    -180.0  0.52848  0.01   
  4    0    -29  5.7088     4.9186     0.0     0.52846  0.00   
  20   2    24   19.4782    16.8645    0.0     0.52845  0.00   
  26   4    16   0.0680     0.0597     -0.0    0.52842  0.00   
  6    4    -24  0.7721     0.6806     0.0     0.52841  0.00   
  14   2    26   17.6014    15.5368    0.0     0.52841  0.00   
  2    0    29   19.5729    17.5397    180.0   0.52837  0.00   
  19   1    -26  19.3350    17.3590    180.0   0.52837  0.00   
  14   6    13   203.7697   185.0704   -0.0    0.52833  0.03   
  37   1    13   13.2674    12.0626    180.0   0.52833  0.00   
  34   2    -16  6.1510     5.6005     0.0     0.52832  0.00   
  24   2    -23  1.0125     0.9277     0.0     0.52830  0.00   
  9    5    20   3.7130     3.4453     180.0   0.52821  0.00   
  40   0    9    0.6885     0.6402     0.0     0.52820  0.00   
  41   1    -7   0.6892     0.6417     180.0   0.52819  0.00   
  36   0    -16  2.4078     2.2524     180.0   0.52816  0.00   
  29   3    17   200.0717   187.3483   0.0     0.52815  0.03   
  22   6    6    60.5220    56.9086    180.0   0.52812  0.01   
  37   3    7    3.7161     3.5167     180.0   0.52808  0.00   
  5    7    -7   1.1120     1.0526     180.0   0.52808  0.00   
  29   3    -18  2.5601     2.4421     0.0     0.52804  0.00   
  20   0    -26  17.3799    16.9332    0.0     0.52793  0.00   
  16   2    -26  2.9140     2.8450     -0.0    0.52792  0.00   
  11   7    -2   11.5725    11.3179    180.0   0.52790  0.00   
  11   1    -28  60.8417    59.6348    180.0   0.52789  0.01   
  26   2    -22  0.4943     0.4848     180.0   0.52788  0.00   
  34   0    -18  65.2642    64.2058    0.0     0.52786  0.00   
  31   1    -20  16.1868    15.9830    180.0   0.52782  0.00   
  7    7    6    29.6493    29.3553    180.0   0.52780  0.00   
  9    1    28   21.1238    20.9367    0.0     0.52779  0.00   
  42   0    -5   16.1018    16.1864    0.0     0.52769  0.00   
  12   6    14   19.3805    19.5090    -180.0  0.52768  0.00   
  32   4    -11  2.8149     2.8337     180.0   0.52768  0.00   
  6    6    -16  10.8690    11.0906    -180.0  0.52761  0.00   
  9    7    -5   0.0188     0.0197     0.0     0.52746  0.00   
  11   7    2    0.0751     0.0789     180.0   0.52744  0.00   
  40   2    5    26.4298    27.7634    -0.0    0.52735  0.00   
  2    2    -28  1.9932     2.0934     0.0     0.52734  0.00   
  5    7    7    249.8922   262.3813   0.0     0.52734  0.03   
  0    2    28   16.2590    17.0703    -0.0    0.52733  0.00   
  24   6    0    5.4314     5.6851     180.0   0.52727  0.00   
  26   4    -17  78.8017    82.4714    -180.0  0.52726  0.01   
  3    5    21   5.4947     5.7388     180.0   0.52723  0.00   
  16   6    12   19.7597    20.6323    -180.0  0.52723  0.00   
  24   6    -1   0.4499     0.4693     -0.0    0.52721  0.00   
  19   5    -17  6.4591     6.7062     0.0     0.52714  0.00   
  31   1    19   19.3822    20.0896    180.0   0.52711  0.00   
  22   6    -7   102.1603   105.8883   -0.0    0.52711  0.01   
  32   4    10   1.6562     1.7138     -0.0    0.52708  0.00   
  16   4    -22  13.0143    13.4622    180.0   0.52707  0.00   
  25   5    12   5.8590     6.0593     0.0     0.52703  0.00   
  10   2    27   148.3351   153.7923   -0.0    0.52695  0.02   
  7    3    26   0.7076     0.7379     180.0   0.52688  0.00   
  22   2    -24  48.7143    50.8225    180.0   0.52687  0.01   
  38   2    -11  190.2191   198.6018   -0.0    0.52686  0.02   
  12   2    -27  0.0241     0.0252     -0.0    0.52683  0.00   
  32   2    -18  12.0928    12.7027    180.0   0.52681  0.00   
  35   3    -12  38.7806    40.7962    0.0     0.52680  0.00   
  34   2    15   12.5114    13.2090    0.0     0.52677  0.00   
  13   5    19   22.5890    23.8627    0.0     0.52677  0.00   
  24   6    1    41.2834    43.9893    0.0     0.52670  0.01   
  5    5    -21  6.0919     6.5124     0.0     0.52668  0.00   
  1    7    -8   7.7375     8.3007     180.0   0.52664  0.00   
  9    3    -26  7.9429     8.5325     0.0     0.52662  0.00   
  11   5    -20  11.0642    11.8870    180.0   0.52661  0.00   
  17   5    -18  0.1592     0.1711     0.0     0.52660  0.00   
  23   3    21   4.8816     5.2486     0.0     0.52659  0.00   
  41   1    6    8.7079     9.3677     0.0     0.52657  0.00   
  24   6    -2   11.0759    11.9205    -180.0  0.52654  0.00   
  9    7    5    25.3246    27.2574    180.0   0.52651  0.00   
  42   0    4    67.4734    72.6169    0.0     0.52648  0.00   
  1    7    8    16.7432    18.0187    180.0   0.52647  0.00   
  11   7    -3   358.1131   385.3879   0.0     0.52647  0.05   
  21   3    22   35.6864    38.3316    180.0   0.52631  0.00   
  28   2    20   23.3535    25.1192    -0.0    0.52620  0.00   
  4    2    -28  4.4898     4.8336     -180.0  0.52619  0.00   
  2    2    28   3.7626     4.0620     180.0   0.52616  0.00   
  6    0    -29  0.7455     0.8050     0.0     0.52616  0.00   
  34   0    17   53.2351    57.8776    180.0   0.52611  0.00   
  36   2    -14  0.0747     0.0814     0.0     0.52609  0.00   
  29   5    7    3.6048     3.9882     180.0   0.52603  0.00   
  4    0    29   76.4250    85.1717    0.0     0.52600  0.00   
  29   5    -8   32.4269    36.3657    180.0   0.52598  0.00   
  36   0    15   84.0002    95.2260    0.0     0.52595  0.01   
  20   6    9    0.1374     0.1586     -0.0    0.52590  0.00   
  31   5    -1   49.2952    56.9685    0.0     0.52590  0.01   
  25   5    -13  0.8010     0.9277     180.0   0.52589  0.00   
  31   5    0    85.5654    99.5633    0.0     0.52588  0.01   
  21   5    -16  13.7163    16.1256    0.0     0.52585  0.00   
  27   5    10   13.6427    16.1525    180.0   0.52583  0.00   
  32   2    17   28.1431    33.5104    -180.0  0.52581  0.00   
  11   7    3    0.2723     0.3261     0.0     0.52577  0.00   
  3    7    -8   3.7273     4.4394     0.0     0.52565  0.00   
  28   2    -21  13.1194    15.6231    0.0     0.52564  0.00   
  6    6    16   14.1738    16.7310    -180.0  0.52559  0.00   
  24   6    2    1.9725     2.3019     0.0     0.52552  0.00   
  35   3    11   68.7469    78.5152    180.0   0.52541  0.01   
  6    4    24   6.6348     7.5167     -180.0  0.52536  0.00   
  27   5    -11  0.0968     0.1092     180.0   0.52533  0.00   
  31   5    -2   0.1248     0.1404     0.0     0.52530  0.00   
  10   6    15   10.7292    12.0649    -0.0    0.52530  0.00   
  34   4    -8   8.9930     10.0811    -0.0    0.52528  0.00   
  31   5    1    16.5306    18.4602    180.0   0.52525  0.00   
  24   6    -3   93.1414    103.9872   -0.0    0.52525  0.01   
  25   3    20   0.0087     0.0096     180.0   0.52514  0.00   
  3    7    8    20.3581    22.3099    0.0     0.52514  0.00   
  40   2    -7   67.8913    72.0749    0.0     0.52500  0.01   
  38   2    10   197.0987   207.6826   0.0     0.52494  0.02   
  8    4    -24  12.6641    13.3689    -180.0  0.52484  0.00   
  1    1    -29  303.4944   322.9815   180.0   0.52476  0.04   
  7    7    -7   3.2933     3.5136     180.0   0.52474  0.00   
  42   0    -6   0.0119     0.0127     0.0     0.52474  0.00   
  38   0    -14  2.6928     2.8770     0.0     0.52473  0.00   
  23   5    14   37.4331    40.3315    0.0     0.52468  0.00   
  18   2    25   1.7754     1.9178     180.0   0.52466  0.00   
  34   4    7    28.4004    31.2159    180.0   0.52454  0.00   
  5    5    21   0.3944     0.4334     0.0     0.52447  0.00   
  37   3    -9   10.3112    11.3115    180.0   0.52444  0.00   
  11   7    -4   35.1071    38.4802    0.0     0.52443  0.00   
  18   6    11   89.9718    98.3435    -0.0    0.52440  0.01   
  19   3    23   83.6292    90.1505    180.0   0.52430  0.01   
  40   0    -11  8.2624     8.8737     180.0   0.52428  0.00   
  15   5    -19  0.2285     0.2443     180.0   0.52426  0.00   
  3    1    -29  7.5787     8.0401     180.0   0.52422  0.00   
  36   2    13   1.1449     1.2098     -0.0    0.52419  0.00   
  20   4    20   7.8639     8.2923     0.0     0.52418  0.00   
  9    7    -6   3.6296     3.8181     180.0   0.52417  0.00   
  25   1    23   7.0557     7.4182     180.0   0.52416  0.00   
  1    1    29   22.1615    23.2657    0.0     0.52415  0.00   
  31   5    -3   0.0209     0.0219     180.0   0.52409  0.00   
  20   6    -10  73.2624    76.7502    -0.0    0.52405  0.01   
  31   5    2    13.6781    14.3987    0.0     0.52401  0.00   
  41   1    -8   18.2051    19.2010    0.0     0.52399  0.00   
  39   1    -12  0.4712     0.4972     180.0   0.52399  0.00   
  39   3    -1   11.8437    12.5022    0.0     0.52399  0.00   
  14   6    -14  5.6652     5.9862     -0.0    0.52398  0.00   
  8    6    -16  7.1077     7.6362     0.0     0.52390  0.00   
  6    2    -28  1.6954     1.8238     -0.0    0.52389  0.00   
  39   3    0    28.0418    30.2132    180.0   0.52388  0.00   
  22   6    7    0.7381     0.7965     -0.0    0.52388  0.00   
  32   0    -20  0.2503     0.2722     0.0     0.52385  0.00   
  22   4    19   38.5136    41.9195    0.0     0.52385  0.00   
  4    2    28   0.2736     0.2982     -0.0    0.52384  0.00   
  23   1    24   0.0184     0.0201     180.0   0.52383  0.00   
  23   3    -22  2.7524     3.0738     180.0   0.52376  0.00   
  24   6    3    2.7476     3.0816     -180.0  0.52374  0.00   
  16   6    -13  334.9339   376.1176   0.0     0.52374  0.04   
  7    7    7    13.8601    15.6220    180.0   0.52372  0.00   
  13   3    25   25.0124    28.2104    180.0   0.52371  0.00   
  20   2    -25  0.5146     0.5829     -180.0  0.52366  0.00   
  7    5    -21  0.0585     0.0662     180.0   0.52365  0.00   
  40   2    6    23.2929    26.2053    -0.0    0.52355  0.00   
  35   1    -17  5.2156     5.8500     0.0     0.52353  0.00   
  11   7    4    0.0186     0.0208     180.0   0.52351  0.00   
  5    7    -8   1.0027     1.1225     0.0     0.52351  0.00   
  39   3    -2   14.5807    16.2379    180.0   0.52348  0.00   
  24   6    -4   14.1715    15.4324    180.0   0.52336  0.00   
  25   3    -21  23.9150    25.8337    0.0     0.52331  0.00   
  42   0    5    114.1510   122.9138   0.0     0.52328  0.01   
  30   4    -14  0.0190     0.0204     -0.0    0.52326  0.00   
  39   3    1    41.1781    44.1812    0.0     0.52318  0.01   
  37   3    8    7.6791     8.2429     0.0     0.52308  0.00   
  30   4    13   0.2595     0.2786     180.0   0.52306  0.00   
  9    7    6    26.0633    27.9889    0.0     0.52305  0.00   
  15   3    -25  159.2409   171.2143   180.0   0.52298  0.02   
  14   0    -28  0.7821     0.8420     180.0   0.52286  0.00   
  12   4    23   15.7649    16.9664    -180.0  0.52284  0.00   
  18   4    21   57.2466    61.5597    -0.0    0.52281  0.01   
  27   1    22   90.4658    97.2022    0.0     0.52279  0.01   
  23   5    -15  81.8670    87.9422    0.0     0.52278  0.01   
  32   0    19   25.0474    26.8728    180.0   0.52275  0.00   
  22   6    -8   9.6386     10.3357    -180.0  0.52274  0.00   
  12   0    28   11.3924    12.2125    0.0     0.52274  0.00   
  8    0    -29  0.0093     0.0100     180.0   0.52274  0.00   
  5    7    8    0.5585     0.5965     180.0   0.52268  0.00   
  5    1    -29  0.7090     0.7465     -0.0    0.52253  0.00   
  6    0    29   3.2935     3.4659     0.0     0.52253  0.00   
  16   0    27   0.0042     0.0043     0.0     0.52246  0.00   
  12   6    -15  0.1167     0.1217     0.0     0.52243  0.00   
  21   3    -23  86.4767    90.1099    180.0   0.52242  0.01   
  3    1    29   7.4251     7.7320     0.0     0.52241  0.00   
  39   3    -3   5.1016     5.2899     180.0   0.52237  0.00   
  33   3    -15  17.9667    18.6158    0.0     0.52236  0.00   
  28   4    15   0.2084     0.2145     -0.0    0.52230  0.00   
  15   1    27   0.0643     0.0661     0.0     0.52229  0.00   
  31   5    -4   2.4954     2.5633     180.0   0.52229  0.00   
  38   0    13   1.1754     1.2070     180.0   0.52229  0.00   
  18   0    -27  0.2208     0.2261     180.0   0.52227  0.00   
  41   1    7    0.9266     0.9306     180.0   0.52217  0.00   
  31   5    3    77.0652    77.3140    180.0   0.52217  0.01   
  17   1    -27  3.6892     3.6563     0.0     0.52211  0.00   
  25   1    -24  21.2505    20.8849    180.0   0.52208  0.00   
  11   5    20   5.5618     5.4327     0.0     0.52202  0.00   
  27   3    19   3.0269     2.9551     0.0     0.52200  0.00   
  37   1    -15  0.3630     0.3544     0.0     0.52199  0.00   
  13   7    0    49.5753    48.4160    0.0     0.52198  0.01   
  36   4    -1   13.7818    13.4672    -0.0    0.52197  0.00   
  40   0    10   7.7043     7.5372     0.0     0.52195  0.00   
  36   4    0    23.6769    23.2836    -180.0  0.52190  0.00   
  28   4    -16  28.8454    28.3969    -0.0    0.52189  0.00   
  39   3    2    3.9986     3.9506     180.0   0.52187  0.00   
  13   7    -1   3.0183     3.0096     180.0   0.52181  0.00   
  11   7    -5   1.8632     1.8582     180.0   0.52181  0.00   
  24   4    18   19.1272    19.0853    0.0     0.52181  0.00   
  21   1    25   2.9246     2.9241     0.0     0.52180  0.00   
  24   0    24   1.9542     1.9741     180.0   0.52175  0.00   
  9    3    26   254.6904   258.1587   180.0   0.52174  0.03   
  27   1    -23  3.9948     4.0647     0.0     0.52172  0.00   
  18   6    -12  5.7369     5.8541     -0.0    0.52171  0.00   
  0    6    17   54.7398    56.1477    -180.0  0.52169  0.01   
  39   1    11   4.5797     4.7094     180.0   0.52168  0.00   
  30   2    -20  3.8063     3.9381     0.0     0.52165  0.00   
  14   4    -23  13.6695    14.2280    180.0   0.52162  0.00   
  35   1    16   72.7424    76.1819    0.0     0.52158  0.01   
  13   1    -28  23.9586    25.1523    180.0   0.52156  0.00   
  13   7    1    19.6035    20.6271    0.0     0.52155  0.00   
  31   3    -17  25.4554    26.8345    180.0   0.52153  0.00   
  26   0    23   0.7395     0.7806     180.0   0.52152  0.00   
  2    6    -17  438.9862   467.4226   -0.0    0.52147  0.05   
  1    7    -9   69.9944    74.6779    0.0     0.52146  0.01   
  11   1    28   14.6433    15.6703    0.0     0.52145  0.00   
  36   4    -2   88.4658    94.9421    -0.0    0.52144  0.01   
  11   3    -26  6.5519     7.0514     180.0   0.52142  0.00   
  33   1    -19  32.4606    34.9971    0.0     0.52142  0.00   
  24   6    4    2.3657     2.5768     -180.0  0.52138  0.00   
  30   2    19   26.7889    29.2586    0.0     0.52137  0.00   
  1    7    9    0.0419     0.0472     0.0     0.52128  0.00   
  33   3    14   4.8012     5.4438     180.0   0.52125  0.00   
  8    6    16   20.6660    23.4328    -180.0  0.52125  0.00   
  42   0    -7   0.0035     0.0040     0.0     0.52123  0.00   
  36   4    1    11.9291    13.6144    -0.0    0.52123  0.00   
  29   5    8    109.8683   126.3967   0.0     0.52116  0.01   
  29   5    -9   56.0169    64.3743    180.0   0.52111  0.01   
  27   3    -20  22.8711    26.2258    180.0   0.52108  0.00   
  13   7    -2   6.7807     7.7447     0.0     0.52105  0.00   
  32   4    -12  0.3090     0.3501     -180.0  0.52099  0.00   
  31   3    16   12.1119    13.6477    180.0   0.52096  0.00   
  22   4    -20  0.3359     0.3755     -180.0  0.52091  0.00   
  24   6    -5   5.8642     6.5254     -0.0    0.52089  0.00   
  8    4    24   64.3568    71.3345    0.0     0.52087  0.01   
  40   2    -8   69.1405    76.6120    0.0     0.52087  0.01   
  2    6    17   0.1639     0.1792     -180.0  0.52078  0.00   
  11   7    5    23.0642    25.1640    0.0     0.52068  0.00   
  39   3    -4   28.2340    30.8146    180.0   0.52066  0.00   
  23   1    -25  2.3450     2.5597     0.0     0.52066  0.00   
  7    5    21   25.1556    27.4797    0.0     0.52062  0.00   
  17   3    24   22.9628    25.0844    0.0     0.52062  0.00   
  3    7    -9   6.1314     6.7289     180.0   0.52052  0.00   
  13   7    2    12.6479    13.8854    180.0   0.52051  0.00   
  8    2    -28  119.4123   131.2430   0.0     0.52050  0.01   
  34   4    -9   6.2200     6.8447     -180.0  0.52048  0.00   
  6    2    28   10.7769    11.8951    0.0     0.52043  0.00   
  19   5    17   0.0358     0.0395     0.0     0.52042  0.00   
  32   4    11   6.7796     7.4881     -180.0  0.52035  0.00   
  9    7    -7   76.0477    83.9054    0.0     0.52034  0.01   
  36   4    -3   29.8244    32.8083    -0.0    0.52031  0.00   
  22   0    25   2.0842     2.2894     0.0     0.52029  0.00   
  7    7    -8   1.8623     2.0408     0.0     0.52028  0.00   
  38   2    -12  57.4414    62.8027    -0.0    0.52026  0.01   
  20   4    -21  12.5792    13.7400    -0.0    0.52026  0.00   
  17   5    18   5.8055     6.3354     0.0     0.52025  0.00   
  10   4    -24  65.5205    71.0596    -0.0    0.52022  0.01   
  13   5    -20  43.7176    46.8695    0.0     0.52017  0.01   
  4    6    -17  0.0921     0.0976     -0.0    0.52013  0.00   
  12   2    27   29.3195    30.7853    180.0   0.52010  0.00   
  33   1    18   1.9403     1.9754     0.0     0.52001  0.00   
  3    7    9    8.4614     8.5113     180.0   0.51997  0.00   
  39   3    3    1.1653     1.1719     180.0   0.51997  0.00   
  36   4    2    2.9288     2.9427     -180.0  0.51996  0.00   
  14   2    -27  4.5718     4.5905     -0.0    0.51996  0.00   
  14   6    14   3.8396     3.8457     -0.0    0.51994  0.00   
  26   0    -24  0.0581     0.0582     180.0   0.51994  0.00   
  20   6    10   2.2270     2.2279     -0.0    0.51994  0.00   
  31   5    -5   11.2090    11.1840    180.0   0.51991  0.00   
  24   4    -19  5.9802     5.9380     0.0     0.51981  0.00   
  1    3    -27  0.3200     0.3176     180.0   0.51980  0.00   
  16   4    22   0.2136     0.2117     -180.0  0.51976  0.00   
  31   5    4    73.7053    73.0134    180.0   0.51975  0.01   
  7    1    -29  6.9671     6.8980     0.0     0.51974  0.00   
  29   1    21   208.6157   206.4849   180.0   0.51973  0.03   
  37   1    14   15.2511    15.0735    180.0   0.51971  0.00   
  13   7    -3   8.6563     8.5435     180.0   0.51968  0.00   
  34   4    8    3.7197     3.6657     -0.0    0.51966  0.00   
  28   0    22   21.9966    21.6101    0.0     0.51962  0.00   
  29   1    -22  19.6521    19.2963    0.0     0.51961  0.00   
  35   3    -13  44.3415    43.4582    180.0   0.51957  0.01   
  5    1    29   6.6149     6.4819     0.0     0.51956  0.00   
  9    5    -21  0.0097     0.0095     180.0   0.51956  0.00   
  42   0    6    2.8893     2.8318     180.0   0.51954  0.00   
  16   6    13   0.5291     0.5229     180.0   0.51946  0.00   
  19   3    -24  2.0922     2.1474     180.0   0.51933  0.00   
  41   1    -9   1.7079     1.7752     180.0   0.51930  0.00   
  16   2    26   2.5982     2.7317     0.0     0.51927  0.00   
  1    3    27   3.8068     4.0485     180.0   0.51925  0.00   
  40   2    7    32.9983    35.3965    180.0   0.51923  0.00   
  3    3    -27  62.0067    66.6933    0.0     0.51923  0.01   
  27   5    11   15.1134    16.4760    0.0     0.51920  0.00   
  25   5    13   79.0597    87.1136    180.0   0.51918  0.01   
  22   6    8    0.0010     0.0011     -180.0  0.51914  0.00   
  7    7    8    10.1436    11.3867    0.0     0.51914  0.00   
  10   6    -16  13.6213    15.3026    -0.0    0.51914  0.00   
  24   0    -25  16.7708    18.9742    0.0     0.51911  0.00   
  37   3    -10  15.5260    17.5923    0.0     0.51910  0.00   
  9    7    7    4.6289     5.2704     180.0   0.51906  0.00   
  28   0    -23  0.0081     0.0093     0.0     0.51903  0.00   
  21   5    16   7.1337     8.1675     180.0   0.51892  0.00   
  13   7    3    12.4784    14.3001    0.0     0.51889  0.00   
  12   6    15   1.6142     1.8606     -0.0    0.51875  0.00   
  4    6    17   4.4780     5.1619     -0.0    0.51875  0.00   
  18   2    -26  4.3096     4.9693     0.0     0.51874  0.00   
  27   5    -12  40.6770    46.9686    180.0   0.51867  0.00   
  34   2    -17  0.2631     0.3038     -0.0    0.51864  0.00   
  11   7    -6   0.0833     0.0962     0.0     0.51864  0.00   
  36   4    -4   2.1459     2.4783     -180.0  0.51859  0.00   
  36   0    -17  4.2143     4.8681     0.0     0.51850  0.00   
  5    7    -9   3.8675     4.4689     180.0   0.51847  0.00   
  24   6    5    6.6339     7.6665     -0.0    0.51845  0.00   
  15   5    19   0.0008     0.0010     180.0   0.51841  0.00   
  39   3    -5   37.2736    43.1234    0.0     0.51838  0.00   
  10   0    -29  2.5290     2.9230     0.0     0.51827  0.00   
  38   2    11   4.5177     5.2066     -180.0  0.51823  0.00   
  35   3    12   7.9581     9.0502     0.0     0.51813  0.00   
  26   4    17   9.9345     11.2980    -0.0    0.51813  0.00   
  19   1    26   1.5743     1.7885     180.0   0.51812  0.00   
  36   4    3    0.3947     0.4479     0.0     0.51812  0.00   
  25   5    -14  8.3731     9.2900     0.0     0.51801  0.00   
  8    0    29   0.8236     0.9123     180.0   0.51801  0.00   
  20   6    -11  0.5578     0.6109     -180.0  0.51796  0.00   
  22   6    -9   4.1652     4.4938     0.0     0.51789  0.00   
  24   6    -6   3.3865     3.6413     -180.0  0.51787  0.00   
  18   4    -22  42.1271    45.2561    -0.0    0.51786  0.01   
  40   0    -12  0.0369     0.0394     180.0   0.51779  0.00   
  13   7    -4   36.9046    39.2764    180.0   0.51774  0.00   
  36   2    -15  187.4892   199.1914   0.0     0.51773  0.02   
  6    6    -17  0.0701     0.0742     -0.0    0.51769  0.00   
  37   3    9    21.2989    22.3629    180.0   0.51762  0.00   
  3    3    27   4.8973     5.1211     0.0     0.51759  0.00   
  5    7    9    0.3623     0.3770     0.0     0.51756  0.00   
  5    3    -27  1.7927     1.8625     180.0   0.51755  0.00   
  21   1    -26  11.9986    12.3864    180.0   0.51751  0.00   
  39   3    4    0.8729     0.9009     180.0   0.51750  0.00   
  18   6    12   53.8752    54.9649    -0.0    0.51733  0.01   
  11   7    6    26.0670    26.5717    0.0     0.51731  0.00   
  41   1    8    8.0274     8.1702     0.0     0.51729  0.00   
  29   3    18   15.2830    15.5094    0.0     0.51725  0.00   
  0    4    25   87.6170    88.5081    180.0   0.51721  0.01   
  42   0    -8   0.2931     0.2960     0.0     0.51720  0.00   
  20   0    26   3.2558     3.2834     180.0   0.51719  0.00   
  2    4    -25  3.9644     3.9825     -0.0    0.51716  0.00   
  29   3    -19  1.3745     1.3795     180.0   0.51715  0.00   
  34   2    16   64.0973    63.8830    0.0     0.51708  0.01   
  34   0    -19  135.1572   134.4040   0.0     0.51702  0.01   
  26   4    -18  44.9973    44.7377    -0.0    0.51697  0.01   
  31   5    -6   1.5267     1.5180     180.0   0.51697  0.00   
  39   1    -13  10.8167    10.7601    0.0     0.51692  0.00   
  24   2    23   1.1264     1.1208     180.0   0.51689  0.00   
  19   5    -18  164.7853   164.2893   180.0   0.51679  0.02   
  31   5    5    18.4391    18.3848    0.0     0.51678  0.00   
  13   7    4    50.9997    50.9182    180.0   0.51670  0.01   
  22   0    -26  5.7094     5.7560     180.0   0.51654  0.00   
  38   0    -15  3.4592     3.5404     180.0   0.51645  0.00   
  30   0    -22  5.7628     5.9788     180.0   0.51639  0.00   
  43   1    -1   28.9717    30.5660    180.0   0.51632  0.00   
  36   4    -5   3.5539     3.7672     -180.0  0.51631  0.00   
  1    5    -22  39.2516    41.8184    0.0     0.51629  0.00   
  36   0    16   0.3847     0.4107     0.0     0.51628  0.00   
  40   2    -9   2.2076     2.3762     180.0   0.51625  0.00   
  43   1    0    32.0111    34.6543    180.0   0.51619  0.00   
  21   5    -17  6.4849     7.0240     180.0   0.51618  0.00   
  2    4    25   259.0957   280.8135   -0.0    0.51616  0.03   
  26   2    22   24.4062    26.4786    0.0     0.51611  0.00   
  30   0    21   45.5417    49.4295    180.0   0.51608  0.00   
  10   2    -28  22.5399    24.4699    180.0   0.51607  0.00   
  22   2    24   0.2501     0.2716     180.0   0.51604  0.00   
  32   2    -19  1.1497     1.2490     180.0   0.51602  0.00   
  4    4    -25  0.3998     0.4345     -180.0  0.51601  0.00   
  9    7    -8   0.3387     0.3681     0.0     0.51600  0.00   
  8    2    28   2.8867     3.1387     180.0   0.51598  0.00   
  10   6    16   1.8328     1.9960     -180.0  0.51593  0.00   
  9    1    -29  16.4921    17.9805    0.0     0.51590  0.00   
  43   1    -2   23.3417    25.4653    0.0     0.51588  0.00   
  16   6    -14  10.0849    11.0074    180.0   0.51586  0.00   
  1    7    -10  1.3705     1.4960     180.0   0.51585  0.00   
  1    5    22   0.5260     0.5742     180.0   0.51585  0.00   
  29   5    9    15.8011    17.2500    0.0     0.51585  0.00   
  31   1    -21  36.2665    39.5264    180.0   0.51579  0.00   
  29   5    -10  4.9623     5.4076     0.0     0.51579  0.00   
  23   5    15   16.7504    18.2473    0.0     0.51579  0.00   
  36   2    14   13.4851    14.6841    -0.0    0.51578  0.00   
  9    5    21   0.0293     0.0318     180.0   0.51576  0.00   
  36   4    4    0.5753     0.6213     -0.0    0.51571  0.00   
  17   5    -19  37.0065    39.7836    180.0   0.51568  0.00   
  7    1    29   14.9256    16.0055    0.0     0.51566  0.00   
  1    7    10   1.2416     1.3293     0.0     0.51566  0.00   
  6    6    17   0.2409     0.2579     -0.0    0.51565  0.00   
  11   3    26   43.8681    46.9337    0.0     0.51565  0.01   
  3    5    -22  3.2206     3.4333     0.0     0.51563  0.00   
  39   3    -6   39.0394    40.7695    180.0   0.51555  0.00   
  14   6    -15  0.6205     0.6366     -180.0  0.51549  0.00   
  43   1    1    32.6569    33.2790    180.0   0.51547  0.00   
  10   4    24   1.5187     1.5248     -180.0  0.51540  0.00   
  15   3    25   4.9202     4.9337     0.0     0.51538  0.00   
  7    7    -9   5.9929     5.9958     180.0   0.51534  0.00   
  40   0    11   0.7358     0.7359     180.0   0.51534  0.00   
  42   0    7    8.5168     8.5082     0.0     0.51531  0.00   
  34   0    18   45.1650    45.0963    0.0     0.51529  0.00   
  13   3    -26  67.4001    67.2886    180.0   0.51529  0.01   
  13   7    -5   0.0144     0.0144     0.0     0.51525  0.00   
  34   4    -10  63.2801    63.0442    0.0     0.51522  0.01   
  14   4    23   10.5226    10.4397    -180.0  0.51513  0.00   
  31   1    20   3.8198     3.7840     -180.0  0.51510  0.00   
  16   0    -28  5.5501     5.4901     0.0     0.51507  0.00   
  32   2    18   7.6092     7.5091     0.0     0.51503  0.00   
  24   6    6    69.2076    68.2180    -0.0    0.51500  0.01   
  30   4    -15  6.1598     6.0667     -0.0    0.51496  0.00   
  3    7    -10  0.1932     0.1903     180.0   0.51496  0.00   
  13   5    20   22.7148    22.3679    180.0   0.51495  0.00   
  11   7    -7   7.0787     6.9696     180.0   0.51495  0.00   
  14   0    28   16.4651    16.2074    0.0     0.51494  0.00   
  5    3    27   29.7247    29.2083    180.0   0.51486  0.00   
  43   1    -3   14.0066    13.7592    180.0   0.51485  0.00   
  7    3    -27  0.8981     0.8806     0.0     0.51480  0.00   
  30   4    14   0.4461     0.4367     0.0     0.51476  0.00   
  26   2    -23  1.3374     1.3013     -0.0    0.51464  0.00   
  12   4    -24  29.9612    29.1309    180.0   0.51463  0.00   
  17   3    -25  85.1525    82.6046    180.0   0.51458  0.01   
  9    7    8    0.1585     0.1537     0.0     0.51458  0.00   
  18   6    -13  0.8233     0.7963     0.0     0.51452  0.00   
  39   1    12   1.1189     1.0811     180.0   0.51451  0.00   
  39   3    5    43.6357    42.1249    0.0     0.51449  0.01   
  11   5    -21  22.1976    21.3906    180.0   0.51447  0.00   
  40   2    8    20.5478    19.7537    -0.0    0.51444  0.00   
  24   2    -24  150.8133   144.7544   0.0     0.51443  0.02   
  15   1    -28  1.8233     1.7382     0.0     0.51437  0.00   
  3    7    10   1.3613     1.2973     0.0     0.51437  0.00   
  34   4    9    18.9176    17.9527    -180.0  0.51434  0.00   
  3    5    22   15.9579    15.1131    0.0     0.51433  0.00   
  24   6    -7   1.3377     1.2642     -0.0    0.51432  0.00   
  13   1    28   0.6970     0.6490     -180.0  0.51424  0.00   
  15   7    0    1.1037     1.0230     0.0     0.51422  0.00   
  8    6    -17  4.2114     3.8907     0.0     0.51420  0.00   
  43   1    2    47.7363    44.0533    0.0     0.51418  0.01   
  41   1    -10  8.1897     7.5609     180.0   0.51415  0.00   
  7    7    9    1.8981     1.7603     180.0   0.51410  0.00   
  15   7    -1   2.1077     1.9602     180.0   0.51408  0.00   
  4    4    25   11.0398    10.3667    -0.0    0.51403  0.00   
  32   4    -13  3.4965     3.3369     -0.0    0.51397  0.00   
  13   7    5    22.2763    21.2786    180.0   0.51396  0.00   
  22   6    9    0.2146     0.2054     0.0     0.51396  0.00   
  38   0    14   79.2830    76.1415    180.0   0.51395  0.00   
  42   2    -1   11.7848    11.3268    0.0     0.51394  0.00   
  5    5    -22  256.7800   251.6179   180.0   0.51389  0.03   
  23   5    -16  62.0566    61.6493    0.0     0.51386  0.01   
  42   2    0    227.9943   231.0826   180.0   0.51382  0.03   
  16   4    -23  6.7967     6.9723     -0.0    0.51379  0.00   
  15   7    1    3.3427     3.4302     180.0   0.51379  0.00   
  6    4    -25  0.1543     0.1586     -180.0  0.51378  0.00   
  28   2    21   21.4330    22.2219    0.0     0.51370  0.00   
  20   6    11   65.9283    68.4647    0.0     0.51359  0.01   
  20   2    25   2.5981     2.6982     -0.0    0.51356  0.00   
  33   3    -16  7.9856     8.2934     180.0   0.51356  0.00   
  23   3    22   13.5956    14.1199    180.0   0.51354  0.00   
  35   1    -18  31.8428    33.0708    180.0   0.51354  0.00   
  31   5    -7   6.0589     6.2929     180.0   0.51351  0.00   
  42   2    -2   13.8179    14.3520    180.0   0.51349  0.00   
  36   4    -6   60.7971    63.1504    0.0     0.51348  0.01   
  11   7    7    1.7039     1.7704     180.0   0.51343  0.00   
  12   6    -16  0.6540     0.6795     -0.0    0.51342  0.00   
  15   7    -2   0.0185     0.0193     180.0   0.51337  0.00   
  37   3    -11  14.8866    15.4659    0.0     0.51334  0.00   
  38   2    -13  0.1247     0.1295     0.0     0.51333  0.00   
  32   4    12   11.5690    12.0061    0.0     0.51330  0.00   
  31   5    6    0.7524     0.7805     0.0     0.51329  0.00   
  43   1    -4   35.7199    37.0110    0.0     0.51326  0.00   
  37   1    -16  1.2645     1.3098     0.0     0.51325  0.00   
  26   6    0    30.0311    31.0883    -0.0    0.51324  0.00   
  26   6    -1   3.7347     3.8595     -180.0  0.51321  0.00   
  28   2    -22  15.1677    15.6237    180.0   0.51316  0.00   
  42   2    1    42.8506    43.9962    -180.0  0.51312  0.00   
  5    7    -10  7.0985     7.1795     0.0     0.51299  0.00   
  28   4    16   2.5599     2.5828     -180.0  0.51291  0.00   
  17   1    27   6.5492     6.6083     -180.0  0.51291  0.00   
  15   5    -20  0.2652     0.2679     0.0     0.51288  0.00   
  12   0    -29  0.5805     0.5883     180.0   0.51284  0.00   
  15   7    2    3.7683     3.8421     0.0     0.51278  0.00   
  36   4    5    1.1880     1.2144     -0.0    0.51276  0.00   
  25   3    21   2.6065     2.6687     180.0   0.51275  0.00   
  21   3    23   17.3577    17.8293    0.0     0.51273  0.00   
  19   1    -27  16.7322    17.2081    180.0   0.51272  0.00   
  26   6    1    131.0566   135.2342   0.0     0.51270  0.02   
  42   0    -9   0.6296     0.6500     0.0     0.51270  0.00   
  26   6    -2   2.9584     3.1198     -0.0    0.51260  0.00   
  22   6    -10  0.4589     0.4843     -0.0    0.51260  0.00   
  18   0    27   15.8937    16.9666    0.0     0.51253  0.00   
  10   0    29   0.8129     0.8679     180.0   0.51252  0.00   
  22   2    -25  22.4559    23.9790    0.0     0.51252  0.00   
  28   4    -17  197.4000   210.8930   0.0     0.51249  0.02   
  42   2    -3   52.8299    56.4321    -0.0    0.51247  0.01   
  33   3    15   55.2784    58.9894    0.0     0.51244  0.01   
  14   2    27   10.5443    11.2517    -180.0  0.51244  0.00   
  20   0    -27  5.4020     5.7289     0.0     0.51233  0.00   
  43   1    3    18.2615    19.3574    180.0   0.51232  0.00   
  16   2    -27  4.5356     4.7878     0.0     0.51228  0.00   
  27   5    12   46.6442    49.0676    180.0   0.51225  0.01   
  13   7    -6   1.1855     1.2414     0.0     0.51221  0.00   
  39   3    -7   1.1833     1.2361     180.0   0.51219  0.00   
  22   4    20   28.7682    29.8945    -180.0  0.51214  0.00   
  32   0    -21  25.8699    26.8765    180.0   0.51210  0.00   
  15   7    -3   2.1690     2.2541     180.0   0.51208  0.00   
  35   3    -14  1.4352     1.4925     180.0   0.51207  0.00   
  5    7    10   0.8146     0.8493     180.0   0.51202  0.00   
  2    0    -30  59.5548    62.2959    180.0   0.51198  0.00   
  41   1    9    0.0963     0.1007     180.0   0.51198  0.00   
  0    0    30   133.6920   140.5382   0.0     0.51193  0.01   
  20   4    21   4.3926     4.6334     -180.0  0.51190  0.00   
  42   2    2    34.8149    36.9833    0.0     0.51186  0.00   
  37   3    10   3.7749     4.0818     180.0   0.51177  0.00   
  5    5    22   0.1446     0.1569     180.0   0.51175  0.00   
  27   5    -13  3.0942     3.3673     180.0   0.51169  0.00   
  31   3    -18  47.1097    51.2047    180.0   0.51162  0.01   
  26   6    2    2.7879     3.0274     -0.0    0.51159  0.00   
  35   1    17   8.0146     8.7011     180.0   0.51159  0.00   
  8    6    17   3.3371     3.6136     -0.0    0.51154  0.00   
  20   6    -12  0.4232     0.4573     -180.0  0.51151  0.00   
  16   6    14   0.0051     0.0055     -0.0    0.51147  0.00   
  0    6    18   4.6364     4.9905     -0.0    0.51146  0.00   
  26   6    -3   2.4452     2.6238     0.0     0.51143  0.00   
  14   6    15   8.8744     9.4571     -180.0  0.51138  0.00   
  2    6    -18  151.9368   161.0209   -0.0    0.51128  0.02   
  15   7    3    1.6313     1.7327     180.0   0.51121  0.00   
  38   2    12   1.7514     1.8603     180.0   0.51121  0.00   
  9    7    -9   0.1283     0.1363     0.0     0.51121  0.00   
  40   2    -10  0.9752     1.0376     0.0     0.51118  0.00   
  43   1    -5   7.3507     7.8598     180.0   0.51111  0.00   
  25   5    14   147.1261   157.3658   180.0   0.51111  0.02   
  7    3    27   15.3188    16.3912    0.0     0.51111  0.00   
  7    5    -22  16.9907    18.1887    180.0   0.51110  0.00   
  11   1    -29  32.5405    34.9644    -180.0  0.51107  0.00   
  24   6    7    15.8406    17.0834    -180.0  0.51104  0.00   
  31   3    17   3.0285     3.2670     180.0   0.51104  0.00   
  9    3    -27  0.3601     0.3892     0.0     0.51102  0.00   
  32   0    20   98.1324    106.1421   0.0     0.51102  0.01   
  40   0    -13  32.5160    35.4460    180.0   0.51098  0.00   
  39   3    6    0.4865     0.5308     0.0     0.51097  0.00   
  4    0    -30  11.7854    12.8889    0.0     0.51096  0.00   
  25   3    -22  11.4755    12.5518    0.0     0.51096  0.00   
  37   1    15   19.7018    21.6316    180.0   0.51093  0.00   
  42   2    -4   155.6113   171.1559   0.0     0.51089  0.02   
  6    4    25   2.7459     3.0185     180.0   0.51086  0.00   
  2    0    30   53.2214    58.3720    180.0   0.51082  0.00   
  23   3    -23  101.5476   111.1683   0.0     0.51079  0.01   
  9    1    29   15.3012    16.7449    -180.0  0.51079  0.00   
  24   4    19   97.7476    106.9038   -0.0    0.51078  0.01   
  11   7    -8   1.7446     1.9058     180.0   0.51077  0.00   
  13   7    6    2.5897     2.8073     180.0   0.51070  0.00   
  12   2    -28  10.5505    11.4052    0.0     0.51068  0.00   
  42   0    8    5.0921     5.4238     180.0   0.51060  0.00   
  2    6    18   1.0167     1.0781     -180.0  0.51058  0.00   
  10   2    28   5.4195     5.7458     -0.0    0.51058  0.00   
  35   3    13   6.6887     7.0747     0.0     0.51057  0.00   
  8    4    -25  3.1409     3.2820     -0.0    0.51052  0.00   
  2    2    -29  31.6768    33.0218    -180.0  0.51049  0.00   
  0    2    29   7.5637     7.8775     180.0   0.51046  0.00   
  33   1    -20  0.1055     0.1098     -180.0  0.51039  0.00   
  27   3    20   2.5549     2.6623     180.0   0.51036  0.00   
  19   3    24   194.1460   202.4819   180.0   0.51032  0.02   
  24   6    -8   7.0748     7.3879     -180.0  0.51027  0.00   
  15   7    -4   0.0210     0.0220     180.0   0.51025  0.00   
  25   1    24   2.7793     2.9119     0.0     0.51014  0.00   
  36   4    -7   61.8613    64.8176    -0.0    0.51014  0.01   
  29   5    10   14.9155    15.6311    180.0   0.51013  0.00   
  19   5    18   0.0994     0.1043     180.0   0.51009  0.00   
  18   4    22   38.7592    40.7044    -180.0  0.51008  0.00   
  29   5    -11  0.2822     0.2965     180.0   0.51007  0.00   
  42   2    3    0.4391     0.4625     180.0   0.51004  0.00   
  4    6    -18  45.7767    48.2186    -180.0  0.51003  0.01   
  30   2    -21  94.7694    99.9192    180.0   0.51002  0.01   
  7    7    -10  90.2031    95.4710    0.0     0.50999  0.01   
  11   5    21   2.0856     2.2096     180.0   0.50998  0.00   
  18   6    13   18.5047    19.6237    180.0   0.50997  0.00   
  26   6    3    9.7309     10.3770    180.0   0.50993  0.00   
  43   1    4    0.6404     0.6833     0.0     0.50993  0.00   
  25   5    -15  33.3733    35.6890    180.0   0.50991  0.00   
  1    7    -11  0.0346     0.0374     0.0     0.50986  0.00   
  30   2    20   138.7676   155.3641   -180.0  0.50974  0.02   
  10   6    -17  2.6342     2.9782     180.0   0.50971  0.00   
  26   6    -4   18.8287    21.3102    0.0     0.50971  0.00   
  12   6    16   0.0209     0.0237     -0.0    0.50970  0.00   
  9    7    9    0.2292     0.2619     180.0   0.50965  0.00   
  1    7    11   0.0386     0.0441     180.0   0.50965  0.00   
  34   4    -11  3.7052     4.2805     -180.0  0.50957  0.00   
  39   1    -14  0.0003     0.0003     0.0     0.50956  0.00   
  31   5    -8   0.0189     0.0219     0.0     0.50955  0.00   
  18   2    26   2.2138     2.5696     0.0     0.50954  0.00   
  27   3    -21  19.2295    22.7016    0.0     0.50946  0.00   
  4    2    -29  3.6831     4.3510     0.0     0.50946  0.00   
  27   1    23   10.3947    12.4910    0.0     0.50941  0.00   
  17   5    19   22.7845    27.6470    180.0   0.50938  0.00   
  2    2    29   14.4595    17.6052    180.0   0.50938  0.00   
  31   5    7    0.2176     0.2738     0.0     0.50931  0.00   
  36   4    6    64.2348    81.0601    -0.0    0.50930  0.01   
  23   1    25   0.0032     0.0041     0.0     0.50929  0.00   
  22   4    -21  0.1871     0.2380     -180.0  0.50926  0.00   
  44   0    -1   0.4476     0.5708     0.0     0.50923  0.00   
  40   2    9    0.2760     0.3522     0.0     0.50922  0.00   
  21   5    17   6.6218     8.4572     0.0     0.50921  0.00   
  36   2    -16  1.6476     2.1088     -180.0  0.50918  0.00   
  15   7    4    345.8986   446.1366   0.0     0.50910  0.04   
  44   0    0    104.3160   134.6193   0.0     0.50909  0.01   
  11   7    8    4.0958     5.2944     0.0     0.50908  0.00   
  12   4    24   0.5888     0.7652     -0.0    0.50904  0.00   
  3    7    -11  1.4159     1.8471     0.0     0.50902  0.00   
  33   1    19   14.7963    19.3313    180.0   0.50901  0.00   
  20   2    -26  12.1265    15.9313    0.0     0.50898  0.00   
  21   3    -24  17.4185    22.9530    180.0   0.50897  0.00   
  34   2    -18  44.5937    59.5800    -0.0    0.50891  0.00   
  6    0    -30  2.3694     3.1804     0.0     0.50889  0.00   
  44   0    -2   0.8305     1.1223     0.0     0.50881  0.00   
  36   0    -18  5.5128     7.4546     180.0   0.50880  0.00   
  24   4    -20  0.0028     0.0038     0.0     0.50880  0.00   
  42   2    -5   11.1242    15.0818    0.0     0.50877  0.00   
  13   3    26   10.0367    13.6668    180.0   0.50872  0.00   
  13   7    -7   0.3942     0.5401     180.0   0.50867  0.00   
  4    6    18   0.2667     0.3662     -180.0  0.50866  0.00   
  4    0    30   7.6579     10.5169    180.0   0.50866  0.00   
  7    7    10   0.0007     0.0009     180.0   0.50865  0.00   
  34   4    10   10.7521    14.8630    -0.0    0.50862  0.00   
  41   1    -11  0.0128     0.0178     0.0     0.50859  0.00   
  13   5    -21  239.3802   348.4291   0.0     0.50848  0.03   
  43   1    -6   23.2676    33.7871    0.0     0.50844  0.00   
  40   0    12   3.0126     4.3482     0.0     0.50841  0.00   
  44   0    1    26.6602    38.3046    180.0   0.50839  0.00   
  3    7    11   2.2366     3.2072     180.0   0.50839  0.00   
  27   1    -24  6.5460     9.3699     180.0   0.50838  0.00   
  22   6    10   1.8326     2.6083     -0.0    0.50836  0.00   
  39   3    -8   20.5529    29.0108    180.0   0.50834  0.00   
  15   3    -26  42.2888    58.7252    0.0     0.50831  0.00   
  33   5    -1   2.1449     2.9521     180.0   0.50829  0.00   
  33   5    0    7.6401     10.2826    180.0   0.50826  0.00   
  14   4    -24  20.0964    24.7443    0.0     0.50816  0.00   
  7    5    22   44.9006    54.5540    180.0   0.50815  0.00   
  25   1    -25  6.0522     7.1421     0.0     0.50813  0.00   
_reflns_number_total  5799
_reflns_limit_h_min  0
_reflns_limit_h_max  44
_reflns_limit_k_min  0
_reflns_limit_k_max  7
_reflns_limit_l_min  -30
_reflns_limit_l_max  30
_reflns_d_resolution_low    6.408
_reflns_d_resolution_high   0.508

# POWDER DATA TABLE
_pd_meas_number_of_points  3935

loop_
   _pd_meas_time_of_flight
   _pd_meas_intensity_total
   _pd_calc_intensity_total
   _pd_proc_intensity_bkg_calc
   _pd_proc_ls_weight
  11460.13599 37.167992    36.8461479   33.1691362  1.281928  
  11469.29986 44.1095984   51.3338489   33.1470347  1.147149  
  11478.47105 44.3291867   48.8129603   33.124932   1.142531  
  11487.64958 49.0845723   55.2131515   33.1028284  1.067595  
  11496.83545 47.0633033   49.794704    33.0807237  1.102389  
  11506.02867 53.6402414   54.4271953   33.0586181  1.015747  
  11515.22923 50.899244    50.8260574   33.0365115  1.064     
  11524.43716 54.451697    57.6796105   33.0144039  1.028341  
  11533.65244 53.5624617   54.1490304   32.9922954  1.054879  
  11542.87510 44.0236899   45.5756123   32.970186   1.221393  
  11552.10513 45.065882    45.116334    32.9480756  1.222122  
  11561.34254 49.5807318   51.7595016   32.9259644  1.166617  
  11570.58733 45.924279    45.561543    32.9038523  1.24988   
  11579.83952 45.1448656   45.7331575   32.8817393  1.288052  
  11589.09911 51.7537063   54.5113007   32.8596255  1.198994  
  11598.36610 55.2507125   52.1958873   32.8375109  1.169948  
  11607.64050 51.2025817   50.6178262   32.8153955  1.260214  
  11616.92232 46.9073453   46.5747823   32.7932793  1.367023  
  11626.21156 46.4407871   45.7011977   32.7711624  1.406425  
  11635.50823 46.1275014   47.7803922   32.7490446  1.44235   
  11644.81233 49.6752236   52.2938922   32.7269262  1.398066  
  11654.12387 46.5418664   46.355043    32.704807   1.487589  
  11663.44286 49.3489868   48.8103735   32.6826871  1.453668  
  11672.76930 45.8958817   45.9129797   32.6605666  1.552983  
  11682.10320 45.4100751   45.7847859   32.6384453  1.590296  
  11691.44456 39.052633    40.2467182   32.6163235  1.783625  
  11700.79339 38.3113893   39.2751783   32.594201   1.833662  
  11710.14969 40.6153114   42.9506225   32.5720778  1.793793  
  11719.51348 46.0124803   45.1137049   32.5499541  1.678332  
  11728.88476 49.1052735   47.9646212   32.5278298  1.632096  
  11738.26352 49.4736101   52.07899     32.505705   1.650894  
  11747.64979 50.1664888   50.9353195   32.4835796  1.6618    
  11757.04357 51.6203268   56.8341813   32.4614536  1.654706  
  11766.44485 68.1955208   71.0832416   32.4393272  1.368732  
  11775.85365 60.3386443   57.8437414   32.4172003  1.521632  
  11785.26998 48.8853606   49.4959526   32.3950729  1.794298  
  11794.69383 50.5643807   52.2213572   32.372945   1.774226  
  11804.12523 48.6618162   49.1412172   32.3508167  1.844077  
  11813.56416 50.353192    54.7024189   32.3286879  1.819894  
  11823.01064 52.7945042   52.4053153   32.3065588  1.777489  
  11832.46467 49.6337521   52.5020402   32.2844293  1.875461  
  11841.92627 58.0179902   57.6973485   32.2622994  1.692877  
  11851.39543 48.9162115   50.6592122   32.2401691  1.93216   
  11860.87216 44.5703761   48.8954803   32.2180386  2.080195  
  11870.35647 50.3321169   51.1250785   32.1959077  1.92933   
  11879.84836 56.9432477   59.7323847   32.1737765  1.780545  
  11889.34785 61.8904294   62.1292127   32.151645   1.687243  
  11898.85493 53.8258326   56.3594915   32.1295132  1.883559  
  11908.36961 51.3191052   51.5679461   32.1073812  1.963559  
  11917.89190 56.9570949   57.1111273   32.085249   1.835082  
  11927.42180 63.3032088   57.3554931   32.0631166  1.709549  
  11936.95933 54.0505479   48.5300491   32.040984   1.935258  
  11946.50448 46.9084293   42.3686769   32.0188512  2.153266  
  11956.05726 42.8360337   40.8872942   31.9967182  2.303899  
  11965.61768 44.0442701   42.2084223   31.9745851  2.273177  
  11975.18575 50.7420102   51.140159    31.9524519  2.071967  
  11984.76147 56.0614835   53.0824764   31.9303186  1.940049  
  11994.34485 49.7062303   45.1133461   31.9081852  2.127153  
  12003.93588 46.8625364   42.0919499   31.8860517  2.227008  
  12013.53459 48.9146809   46.1908365   31.8639182  2.170459  
  12023.14097 51.3934355   48.0623654   31.8417846  2.105357  
  12032.75504 58.4307582   56.8790938   31.819651   1.928554  
  12042.37679 56.6038508   52.7302466   31.7975175  1.986067  
  12052.00624 51.8000188   45.9669283   31.7753839  2.133555  
  12061.64338 40.8517206   38.6560673   31.7532504  2.538475
[truncated: 2,543,025 more chars]
