# Supplementary material for: Rapid and Reversible Lithium Insertion in the Wadsley–Roth-Derived Phase NaNb13O33
Source: Chem Mater. 2023 Aug 2;35(16):6364–73. doi: 10.1021/acs.chemmater.3c01066 (PMC10449011; doi:10.1021/acs.chemmater.3c01066)
Supplement: Supplementary file 3 — cm3c01066_si_003.cif [file cm3c01066_si_003.cif]

data_NaNb13O33_20K_v8_XU_addNa
_pd_block_id
   2022-07-07T13:48|NaNb13O33_20K_v8_XU_addNa|noname|POWGEN
_audit_creation_method  "created in GSAS-II"
_audit_creation_date  2022-07-07T13:48
_audit_author_name  "no name"
_audit_update_record
   "2022-07-07T13:48  Initial software-generated CIF"

# Standard version of Publication_Template template follows
#=============================================================================
# this information describes the project, paper etc. for the CIF             #
# Acta Cryst. Section C papers and editorial correspondence is generated     #
# from the information in this section                                       #
#                                                                            #
#   (from)   CIF submission form for Rietveld refinements (Acta Cryst. C)    #
#                                                 Version 14 December 1998   #
#=============================================================================
# 1. SUBMISSION DETAILS

_publ_contact_author_name            ?   # Name of author for correspondence
_publ_contact_author_address             # Address of author for correspondence
; ?
;
_publ_contact_author_email           ?
_publ_contact_author_fax             ?
_publ_contact_author_phone           ?

_publ_contact_letter
; ?
;
   
_publ_requested_journal              ?
_publ_requested_coeditor_name        ?
_publ_requested_category             ?   # Acta C: one of CI/CM/CO/FI/FM/FO

#==============================================================================

# 2. PROCESSING SUMMARY (IUCr Office Use Only)

_journal_data_validation_number      ?

_journal_date_recd_electronic        ?
_journal_date_to_coeditor            ?
_journal_date_from_coeditor          ?
_journal_date_accepted               ?
_journal_date_printers_first         ?
_journal_date_printers_final         ?
_journal_date_proofs_out             ?
_journal_date_proofs_in              ?
_journal_coeditor_name               ?
_journal_coeditor_code               ?
_journal_coeditor_notes
; ?
;
_journal_techeditor_code             ?
_journal_techeditor_notes
; ?
;
_journal_coden_ASTM                  ?
_journal_name_full                   ?
_journal_year                        ?
_journal_volume                      ?
_journal_issue                       ?
_journal_page_first                  ?
_journal_page_last                   ?
_journal_paper_category              ?
_journal_suppl_publ_number           ?
_journal_suppl_publ_pages            ?

#==============================================================================

# 3. TITLE AND AUTHOR LIST

_publ_section_title
; ?
;
_publ_section_title_footnote
; ?
;         
 
# The loop structure below should contain the names and addresses of all 
# authors, in the required order of publication. Repeat as necessary.

loop_
	_publ_author_name
        _publ_author_footnote
	_publ_author_address
 ?                                   #<--'Last name, first name' 
; ?
;
; ?
;

#==============================================================================

# 4. TEXT

_publ_section_synopsis
;  ?
;
_publ_section_abstract                         
; ?
;          
_publ_section_comment                          
; ?
;
_publ_section_exptl_prep      # Details of the preparation of the sample(s)
                              # should be given here. 
; ?
;
_publ_section_exptl_refinement                  
; ?
;
_publ_section_references
; ?
;
_publ_section_figure_captions
; ?
;
_publ_section_acknowledgements
; ?
;

#=============================================================================
# 5. OVERALL REFINEMENT & COMPUTING DETAILS

_refine_special_details
; ?
;
_pd_proc_ls_special_details
; ?
;

# The following items are used to identify the programs used.
_computing_molecular_graphics     ?
_computing_publication_material   ?

_refine_ls_weighting_scheme       ?        
_refine_ls_weighting_details      ?
_refine_ls_hydrogen_treatment     ?        
_refine_ls_extinction_method      ?        
_refine_ls_extinction_coef        ?         
_refine_ls_number_constraints     ?        

_refine_ls_restrained_S_all       ?        
_refine_ls_restrained_S_obs       ?

#==============================================================================
# 6. SAMPLE PREPARATION DATA

# (In the unusual case where multiple samples are used in a single
#  Rietveld study, this information should be moved into the phase
#  blocks)

# The following three fields describe the preparation of the material.
# The cooling rate is in K/min.  The pressure at which the sample was  
# prepared is in kPa.  The temperature of preparation is in K.
               
_pd_prep_cool_rate                ?        
_pd_prep_pressure                 ?        
_pd_prep_temperature              ?        

_pd_char_colour                   ?       # use ICDD colour descriptions

_pd_proc_info_datetime  2022-07-07T13:48
_pd_calc_method  "Rietveld Refinement"
_computing_structure_refinement
   "GSAS-II (Toby & Von Dreele, J. Appl. Cryst. 46, 544-549, 2013)"
_refine_ls_matrix_type  full
_refine_ls_number_parameters  95
_refine_ls_goodness_of_fit_all  4.325
_refine_ls_shift/su_max  1.8650

# OVERALL WEIGHTED R-FACTOR
_refine_ls_wR_factor_obs  0.05872

# Standard version of Phase_Template template follows
#==============================================================================
# 7. CHEMICAL, STRUCTURAL AND CRYSTAL DATA

_pd_char_particle_morphology      ?

_chemical_name_systematic
; ?
;
_chemical_name_common             ?
_chemical_formula_moiety          ?        
_chemical_formula_structural      ?        
_chemical_formula_analytical      ?
_chemical_melting_point           ?
_chemical_compound_source         ?       # for minerals and 
                                          # natural products
_symmetry_space_group_name_Hall   ?

_exptl_crystal_F_000               ?
_exptl_crystal_density_meas        ?
_exptl_crystal_density_method      ?

_cell_special_details
; ?
;

_geom_special_details             ?

# The following item identifies the program(s) used (if appropriate).
_computing_structure_solution     ?        

#==============================================================================

# 8. Phase information from GSAS-II


# phase info for Na1 Nb13 O33 follows
_pd_phase_name  "Na1 Nb13 O33"
_cell_length_a  22.39514(20)
_cell_length_b  3.83544(3)
_cell_length_c  15.36194(13)
_cell_angle_alpha  90
_cell_angle_beta   91.4446(5)
_cell_angle_gamma  90
_cell_volume  1319.097(29)
_exptl_crystal_density_diffrn  4.4407
_symmetry_cell_setting  monoclinic
_symmetry_space_group_name_H-M  "C 1 2/m 1"
loop_
    _space_group_symop_id
    _space_group_symop_operation_xyz
     1  x,y,z
     2  -x,y,-z
     3  -x,-y,-z
     4  x,-y,z
     5  1/2+x,1/2+y,z
     6  1/2-x,1/2+y,-z
     7  1/2-x,1/2-y,-z
     8  1/2+x,1/2-y,z

# ATOMIC COORDINATES AND DISPLACEMENT PARAMETERS
loop_ 
   _atom_site_label
   _atom_site_type_symbol
   _atom_site_fract_x
   _atom_site_fract_y
   _atom_site_fract_z
   _atom_site_occupancy
   _atom_site_adp_type
   _atom_site_U_iso_or_equiv
   _atom_site_site_symmetry_multiplicity
Na1    Na1+ 0.00000     0.50000     0.50000     0.85(4)    Uiso 0.0097(29) 2   
Nb1    Nb5+ 0.00000     0.00000     0.00000     1.0000     Uiso 0.0089(14) 2   
Nb2    Nb5+ 0.07009(24) 0.00000     0.2300(4)   1.0000     Uiso 0.0122(11) 4   
Nb3    Nb5+ 0.22562(19) 0.00000     0.13573(28) 1.0000     Uiso 0.0022(7)  4   
Nb4    Nb5+ 0.15536(18) 0.00000     0.90182(28) 1.0000     Uiso 0.0017(7)  4   
Nb5    Nb5+ 0.13748(16) 0.00000     0.46709(28) 1.0000     Uiso 0.0040(7)  4   
Nb6    Nb5+ 0.29377(16) 0.00000     0.37414(24) 1.0000     Uiso 0.0011(6)  4   
Nb7    Nb5+ 0.08609(15) 0.00000     0.67285(24) 1.0000     Uiso 0.0013(6)  4   
O1     O2-  0.08249(29) 0.00000     0.9502(4)   1.0000     Uiso 0.0057(10) 4   
O2     O2-  0.00000     0.50000     0.00000     1.0000     Uiso 0.0093(17) 2   
O3     O2-  0.32084(25) 0.00000     0.0988(4)   1.0000     Uiso 0.0036(10) 4   
O4     O2-  0.24950(22) 0.00000     0.8624(3)   1.0000     Uiso 0.0019(9)  4   
O5     O2-  0.15380(25) 0.00000     0.1951(4)   1.0000     Uiso 0.0041(11) 4   
O6     O2-  0.42951(24) 0.00000     0.7541(4)   1.0000     Uiso 0.0082(9)  4   
O7     O2-  0.19453(24) 0.00000     0.0265(4)   1.0000     Uiso 0.0054(10) 4   
O8     O2-  0.0346(3)   0.00000     0.1206(5)   1.0000     Uiso 0.0073(9)  4   
O9     O2-  0.12864(23) 0.00000     0.7847(3)   1.0000     Uiso 0.0025(9)  4   
O10    O2-  0.26900(24) 0.00000     0.2640(4)   1.0000     Uiso 0.0039(9)  4   
O11    O2-  0.10014(26) 0.00000     0.3640(4)   1.0000     Uiso 0.0095(11) 4   
O12    O2-  0.01090(25) 0.00000     0.7094(4)   1.0000     Uiso 0.0069(10) 4   
O13    O2-  0.39155(23) 0.00000     0.3360(3)   1.0000     Uiso 0.0042(9)  4   
O14    O2-  0.18053(23) 0.00000     0.6104(4)   1.0000     Uiso 0.0051(9)  4   
O15    O2-  0.22369(21) 0.00000     0.4322(3)   1.0000     Uiso 0.0028(8)  4   
O16    O2-  0.34730(21) 0.00000     0.50410(30) 1.0000     Uiso 0.0013(7)  4   
O17    O2-  0.06812(19) 0.00000     0.5436(3)   1.0000     Uiso 0.0036(9)  4   
Na2    Na1+ 0.287(11)   0.00000     0.734(16)   0.032(22)  Uiso 0.0100     4   
Na3    Na1+ 0.422(5)    0.00000     0.930(8)    0.094(25)  Uiso 0.0100     4   
Na4    Na1+ 0.555(17)   0.00000     0.854(23)   0.061(23)  Uiso 0.0100     4   

loop_  _atom_type_symbol _atom_type_number_in_cell
        _atom_type_scat_Cromer_Mann_a1 _atom_type_scat_Cromer_Mann_a2 _atom_type_scat_Cromer_Mann_a3
        _atom_type_scat_Cromer_Mann_a4 _atom_type_scat_Cromer_Mann_b1 _atom_type_scat_Cromer_Mann_b2
        _atom_type_scat_Cromer_Mann_b3 _atom_type_scat_Cromer_Mann_b4 _atom_type_scat_Cromer_Mann_c
        _atom_type_scat_length_neutron _atom_type_scat_source
  Na+1    2.441  3.2565     3.9362     1.3998     1.0032     2.6671     6.1153     0.2001     14.039     0.404      0.363
      https://subversion.xray.aps.anl.gov/pyGSAS/trunk/atmdata.py
  Nb+5    26     17.9163    13.3417    10.799     0.3379     1.1245     0.0288     9.2821     25.7228    -6.3934    0.7054
      https://subversion.xray.aps.anl.gov/pyGSAS/trunk/atmdata.py
  O-2     66     3.7694     2.5334     1.9158     1.5509     15.0797    6.3043     40.3445    0.3129     0.2279     0.5805
      https://subversion.xray.aps.anl.gov/pyGSAS/trunk/atmdata.py

# Note that Z affects _cell_formula_sum and _weight
_cell_formula_units_Z  2
_chemical_formula_sum  "Na1.22 Nb13 O33"
_chemical_formula_weight  1763.8

# MOLECULAR GEOMETRY
loop_
   _geom_bond_atom_site_label_1
   _geom_bond_atom_site_label_2
   _geom_bond_distance
   _geom_bond_site_symmetry_1
   _geom_bond_site_symmetry_2
   _geom_bond_publ_flag
  Na1    O17    2.5302(27)   1_555    1_555 yes
  Na1    O17    2.5302(27)   1_555    1_565 yes
  Na1    O17    2.5302(27)   1_555    2_556 yes
  Na1    O17    2.5302(27)   1_555    2_566 yes
  Nb1    O1     2.017(7)     1_555    1_554 yes
  Nb1    O1     2.017(7)     1_555    2_556 yes
  Nb1    O2     1.91772      1_555    1_545 yes
  Nb1    O2     1.91772      1_555    1_555 yes
  Nb1    O8     1.990(7)     1_555    1_555 yes
  Nb1    O8     1.990(7)     1_555    2_555 yes
  Nb1    Na3    2.79(8)      1_555    5_444 yes
  Nb1    Na3    2.79(8)      1_555    5_454 yes
  Nb1    Na3    2.79(8)      1_555    6_546 yes
  Nb1    Na3    2.79(8)      1_555    6_556 yes
  Nb2    O5     1.963(8)     1_555    1_555 yes
  Nb2    O6     1.9331(10)   1_555    6_546 yes
  Nb2    O6     1.9331(10)   1_555    6_556 yes
  Nb2    O8     1.842(9)     1_555    1_555 yes
  Nb2    O11    2.149(8)     1_555    1_555 yes
  Nb2    O12    2.059(8)     1_555    2_556 yes
  Nb2    Na3    3.13(9)      1_555    6_546 yes
  Nb2    Na3    3.13(9)      1_555    6_556 yes
  Nb3    O3     2.220(7)     1_555    1_555 yes
  Nb3    O4     1.9970(20)   1_555    6_546 yes
  Nb3    O4     1.9970(20)   1_555    6_556 yes
  Nb3    O5     1.869(7)     1_555    1_555 yes
  Nb3    O7     1.800(8)     1_555    1_555 yes
  Nb3    O10    2.175(7)     1_555    1_555 yes
  Nb3    Na2    2.80(18)     1_555    6_546 yes
  Nb3    Na2    2.80(18)     1_555    6_556 yes
  Nb4    O1     1.810(8)     1_555    1_555 yes
  Nb4    O3     1.9905(20)   1_555    6_546 yes
  Nb4    O3     1.9905(20)   1_555    6_556 yes
  Nb4    O4     2.208(7)     1_555    1_555 yes
  Nb4    O7     2.087(7)     1_555    1_556 yes
  Nb4    O9     1.881(7)     1_555    1_555 yes
  Nb4    Na4    3.04(29)     1_555    5_445 yes
  Nb4    Na4    3.04(29)     1_555    5_455 yes
  Nb5    O11    1.772(7)     1_555    1_555 yes
  Nb5    O15    2.017(6)     1_555    1_555 yes
  Nb5    O16    1.9955(18)   1_555    6_546 yes
  Nb5    O16    1.9955(18)   1_555    6_556 yes
  Nb5    O17    1.971(6)     1_555    1_555 yes
  Nb6    O10    1.767(7)     1_555    1_555 yes
  Nb6    O13    2.281(6)     1_555    1_555 yes
  Nb6    O14    2.0145(20)   1_555    6_546 yes
  Nb6    O14    2.0145(20)   1_555    6_556 yes
  Nb6    O15    1.824(6)     1_555    1_555 yes
  Nb6    O16    2.303(6)     1_555    1_555 yes
  Nb6    Na2    3.09(19)     1_555    6_546 yes
  Nb6    Na2    3.09(19)     1_555    6_556 yes
  Nb7    O9     1.944(7)     1_555    1_555 yes
  Nb7    O12    1.789(7)     1_555    1_555 yes
  Nb7    O13    1.9875(17)   1_555    6_546 yes
  Nb7    O13    1.9875(17)   1_555    6_556 yes
  Nb7    O14    2.344(6)     1_555    1_555 yes
  Nb7    O17    2.016(6)     1_555    1_555 yes
  O1     Nb1    2.017(7)     1_555    1_556 yes
  O1     Nb4    1.810(8)     1_555    1_555 yes
  O1     Na3    2.66(8)      1_555    6_547 yes
  O1     Na3    2.66(8)      1_555    6_557 yes
  O1     Na4    2.49(23)     1_555    5_445 yes
  O1     Na4    2.49(23)     1_555    5_455 yes
  O2     Nb1    1.91772      1_555    1_555 yes
  O2     Nb1    1.91772      1_555    1_565 yes
  O2     Na3    2.02(12)     1_555    5_454 yes
  O2     Na3    2.02(12)     1_555    6_556 yes
  O2     Na4    2.6(3)       1_555    5_454 yes
  O2     Na4    2.6(3)       1_555    6_556 yes
  O3     Nb3    2.220(7)     1_555    1_555 yes
  O3     Nb4    1.9905(20)   1_555    6_546 yes
  O3     Nb4    1.9905(20)   1_555    6_556 yes
  O4     Nb3    1.9970(20)   1_555    6_546 yes
  O4     Nb3    1.9970(20)   1_555    6_556 yes
  O4     Nb4    2.208(7)     1_555    1_555 yes
  O4     Na2    2.17(25)     1_555    1_555 yes
  O5     Nb2    1.963(8)     1_555    1_555 yes
  O5     Nb3    1.869(7)     1_555    1_555 yes
  O5     Na2    2.56(16)     1_555    6_546 yes
  O5     Na2    2.56(16)     1_555    6_556 yes
  O6     Nb2    1.9331(10)   1_555    6_546 yes
  O6     Nb2    1.9331(10)   1_555    6_556 yes
  O6     Na3    2.71(12)     1_555    1_555 yes
  O7     Nb3    1.800(8)     1_555    1_555 yes
  O7     Nb4    2.087(7)     1_555    1_554 yes
  O8     Nb1    1.990(7)     1_555    1_555 yes
  O8     Nb2    1.842(9)     1_555    1_555 yes
  O8     Na3    2.29(6)      1_555    6_546 yes
  O8     Na3    2.29(6)      1_555    6_556 yes
  O9     Nb4    1.881(7)     1_555    1_555 yes
  O9     Nb7    1.944(7)     1_555    1_555 yes
  O10    Nb3    2.175(7)     1_555    1_555 yes
  O10    Nb6    1.767(7)     1_555    1_555 yes
  O10    Na2    2.30(14)     1_555    6_546 yes
  O10    Na2    2.30(14)     1_555    6_556 yes
  O11    Nb2    2.149(8)     1_555    1_555 yes
  O11    Nb5    1.772(7)     1_555    1_555 yes
  O12    Nb2    2.059(8)     1_555    2_556 yes
  O12    Nb7    1.789(7)     1_555    1_555 yes
  O13    Nb6    2.281(6)     1_555    1_555 yes
  O13    Nb7    1.9875(17)   1_555    6_546 yes
  O13    Nb7    1.9875(17)   1_555    6_556 yes
  O14    Nb6    2.0145(20)   1_555    6_546 yes
  O14    Nb6    2.0145(20)   1_555    6_556 yes
  O14    Nb7    2.344(6)     1_555    1_555 yes
  O15    Nb5    2.017(6)     1_555    1_555 yes
  O15    Nb6    1.824(6)     1_555    1_555 yes
  O16    Nb5    1.9955(18)   1_555    6_546 yes
  O16    Nb5    1.9955(18)   1_555    6_556 yes
  O16    Nb6    2.303(6)     1_555    1_555 yes
  O17    Na1    2.5302(27)   1_555    1_545 yes
  O17    Na1    2.5302(27)   1_555    1_555 yes
  O17    Nb5    1.971(6)     1_555    1_555 yes
  O17    Nb7    2.016(6)     1_555    1_555 yes
  Na2    Nb3    2.80(18)     1_555    6_546 yes
  Na2    Nb3    2.80(18)     1_555    6_556 yes
  Na2    Nb6    3.09(19)     1_555    6_546 yes
  Na2    Nb6    3.09(19)     1_555    6_556 yes
  Na2    O4     2.17(25)     1_555    1_555 yes
  Na2    O5     2.56(16)     1_555    6_546 yes
  Na2    O5     2.56(16)     1_555    6_556 yes
  Na2    O10    2.30(14)     1_555    6_546 yes
  Na2    O10    2.30(14)     1_555    6_556 yes
  Na3    Nb1    2.79(8)      1_555    5_546 yes
  Na3    Nb1    2.79(8)      1_555    5_556 yes
  Na3    Nb2    3.13(9)      1_555    6_546 yes
  Na3    Nb2    3.13(9)      1_555    6_556 yes
  Na3    O1     2.66(8)      1_555    6_547 yes
  Na3    O1     2.66(8)      1_555    6_557 yes
  Na3    O2     2.02(12)     1_555    5_546 yes
  Na3    O6     2.71(12)     1_555    1_555 yes
  Na3    O8     2.29(6)      1_555    6_546 yes
  Na3    O8     2.29(6)      1_555    6_556 yes
  Na3    Na4    3.2(4)       1_555    1_555 yes
  Na3    Na4    3.3(4)       1_555    2_657 yes
  Na4    Nb4    3.04(29)     1_555    5_545 yes
  Na4    Nb4    3.04(29)     1_555    5_555 yes
  Na4    O1     2.49(23)     1_555    5_545 yes
  Na4    O1     2.49(23)     1_555    5_555 yes
  Na4    O2     2.6(3)       1_555    5_546 yes
  Na4    Na3    3.2(4)       1_555    1_555 yes
  Na4    Na3    3.3(4)       1_555    2_657 yes

loop_
   _geom_angle_atom_site_label_1
   _geom_angle_atom_site_label_2
   _geom_angle_atom_site_label_3
   _geom_angle
   _geom_angle_site_symmetry_1
   _geom_angle_site_symmetry_2
   _geom_angle_site_symmetry_3
   _geom_angle_publ_flag
  O2     Nb1    O2     180           1_545  1_555    1_555 yes
  O2     Nb1    O8     90            1_545  1_555    1_555 yes
  O2     Nb1    O8     90            1_555  1_555    1_555 yes
  O2     Nb1    O8     90            1_545  1_555    2_555 yes
  O2     Nb1    O8     90            1_555  1_555    2_555 yes
  O8     Nb1    O8     180           1_555  1_555    2_555 yes
  O2     Nb1    Na3    46.5(16)      1_545  1_555    5_444 yes
  O2     Nb1    Na3    133.5(16)     1_555  1_555    5_444 yes
  O8     Nb1    Na3    125.7(21)     1_555  1_555    5_444 yes
  O8     Nb1    Na3    54.3(21)      2_555  1_555    5_444 yes
  O2     Nb1    Na3    133.5(16)     1_545  1_555    5_454 yes
  O2     Nb1    Na3    46.5(16)      1_555  1_555    5_454 yes
  O8     Nb1    Na3    125.7(21)     1_555  1_555    5_454 yes
  O8     Nb1    Na3    54.3(21)      2_555  1_555    5_454 yes
  Na3    Nb1    Na3    87(3)         5_444  1_555    5_454 yes
  O2     Nb1    Na3    46.5(16)      1_545  1_555    6_546 yes
  O2     Nb1    Na3    133.5(16)     1_555  1_555    6_546 yes
  O8     Nb1    Na3    54.3(21)      1_555  1_555    6_546 yes
  O8     Nb1    Na3    125.7(21)     2_555  1_555    6_546 yes
  Na3    Nb1    Na3    93(3)         5_444  1_555    6_546 yes
  Na3    Nb1    Na3    180           5_454  1_555    6_546 yes
  O2     Nb1    Na3    133.5(16)     1_545  1_555    6_556 yes
  O2     Nb1    Na3    46.5(16)      1_555  1_555    6_556 yes
  O8     Nb1    Na3    54.3(21)      1_555  1_555    6_556 yes
  O8     Nb1    Na3    125.7(21)     2_555  1_555    6_556 yes
  Na3    Nb1    Na3    180           5_444  1_555    6_556 yes
  Na3    Nb1    Na3    93(3)         5_454  1_555    6_556 yes
  Na3    Nb1    Na3    87(3)         6_546  1_555    6_556 yes
  O5     Nb2    O6     91.89(22)     1_555  1_555    6_546 yes
  O5     Nb2    O6     91.89(22)     1_555  1_555    6_556 yes
  O6     Nb2    O6     165.5(5)      6_546  1_555    6_556 yes
  O5     Nb2    O8     98.3(4)       1_555  1_555    1_555 yes
  O6     Nb2    O8     96.63(22)     6_546  1_555    1_555 yes
  O6     Nb2    O8     96.63(22)     6_556  1_555    1_555 yes
  O4     Nb3    O4     147.6(4)      6_546  1_555    6_556 yes
  O4     Nb3    O5     103.66(20)    6_546  1_555    1_555 yes
  O4     Nb3    O5     103.66(20)    6_556  1_555    1_555 yes
  O4     Nb3    O7     96.59(22)     6_546  1_555    1_555 yes
  O4     Nb3    O7     96.59(22)     6_556  1_555    1_555 yes
  O5     Nb3    O7     97.9(3)       1_555  1_555    1_555 yes
  O4     Nb3    Na2    51(4)         6_546  1_555    6_546 yes
  O4     Nb3    Na2    133(4)        6_556  1_555    6_546 yes
  O5     Nb3    Na2    63(5)         1_555  1_555    6_546 yes
  O7     Nb3    Na2    129(4)        1_555  1_555    6_546 yes
  O4     Nb3    Na2    133(4)        6_546  1_555    6_556 yes
  O4     Nb3    Na2    51(4)         6_556  1_555    6_556 yes
  O5     Nb3    Na2    63(5)         1_555  1_555    6_556 yes
  O7     Nb3    Na2    129(4)        1_555  1_555    6_556 yes
  Na2    Nb3    Na2    87(7)         6_546  1_555    6_556 yes
  O1     Nb4    O3     104.26(21)    1_555  1_555    6_546 yes
  O1     Nb4    O3     104.26(21)    1_555  1_555    6_556 yes
  O3     Nb4    O3     148.9(4)      6_546  1_555    6_556 yes
  O1     Nb4    O9     97.1(3)       1_555  1_555    1_555 yes
  O3     Nb4    O9     94.26(22)     6_546  1_555    1_555 yes
  O3     Nb4    O9     94.26(22)     6_556  1_555    1_555 yes
  O11    Nb5    O16    105.80(18)    1_555  1_555    6_546 yes
  O11    Nb5    O16    105.80(18)    1_555  1_555    6_556 yes
  O16    Nb5    O16    147.9(4)      6_546  1_555    6_556 yes
  O11    Nb5    O17    99.87(31)     1_555  1_555    1_555 yes
  O16    Nb5    O17    90.03(20)     6_546  1_555    1_555 yes
  O16    Nb5    O17    90.03(20)     6_556  1_555    1_555 yes
  O10    Nb6    O15    102.39(28)    1_555  1_555    1_555 yes
  O9     Nb7    O12    99.59(30)     1_555  1_555    1_555 yes
  O9     Nb7    O13    86.65(19)     1_555  1_555    6_546 yes
  O12    Nb7    O13    105.21(18)    1_555  1_555    6_546 yes
  O9     Nb7    O13    86.65(19)     1_555  1_555    6_556 yes
  O12    Nb7    O13    105.21(18)    1_555  1_555    6_556 yes
  O13    Nb7    O13    149.5(4)      6_546  1_555    6_556 yes
  Nb1    O2     Nb1    180           1_555  1_555    1_565 yes
  Nb1    O2     Na3    90            1_555  1_555    5_454 yes
  Nb1    O2     Na3    90            1_565  1_555    5_454 yes
  Nb1    O2     Na3    90            1_555  1_555    6_556 yes
  Nb1    O2     Na3    90            1_565  1_555    6_556 yes
  Na3    O2     Na3    180           5_454  1_555    6_556 yes
  Nb4    O3     Nb4    148.9(4)      6_546  1_555    6_556 yes
  Nb3    O4     Nb3    147.6(4)      6_546  1_555    6_556 yes
  Nb3    O4     Na2    84.1(17)      6_546  1_555    1_555 yes
  Nb3    O4     Na2    84.1(17)      6_556  1_555    1_555 yes
  Nb2    O5     Nb3    166.7(4)      1_555  1_555    1_555 yes
  Nb2    O6     Nb2    165.5(5)      6_546  1_555    6_556 yes
  Nb1    O8     Nb2    177.3(5)      1_555  1_555    1_555 yes
  Nb1    O8     Na3    80.9(29)      1_555  1_555    6_546 yes
  Nb2    O8     Na3    97.7(29)      1_555  1_555    6_546 yes
  Nb1    O8     Na3    80.9(29)      1_555  1_555    6_556 yes
  Nb2    O8     Na3    97.7(29)      1_555  1_555    6_556 yes
  Na3    O8     Na3    114(5)        6_546  1_555    6_556 yes
  Nb4    O9     Nb7    169.2(3)      1_555  1_555    1_555 yes
  Nb6    O10    Na2    98(6)         1_555  1_555    6_546 yes
  Nb6    O10    Na2    98(6)         1_555  1_555    6_556 yes
  Na2    O10    Na2    113(10)       6_546  1_555    6_556 yes
  Nb7    O13    Nb7    149.5(4)      6_546  1_555    6_556 yes
  Nb5    O16    Nb5    147.9(4)      6_546  1_555    6_556 yes
  Nb3    Na2    Nb3    87(7)         6_546  1_555    6_556 yes
  Nb3    Na2    O4     45(4)         6_546  1_555    1_555 yes
  Nb3    Na2    O4     45(4)         6_556  1_555    1_555 yes
  Nb3    Na2    O10    49.4(31)      6_546  1_555    6_546 yes
  Nb3    Na2    O10    120(10)       6_556  1_555    6_546 yes
  O4     Na2    O10    76(7)         1_555  1_555    6_546 yes
  Nb3    Na2    O10    120(10)       6_546  1_555    6_556 yes
  Nb3    Na2    O10    49.4(31)      6_556  1_555    6_556 yes
  O4     Na2    O10    76(7)         1_555  1_555    6_556 yes
  O10    Na2    O10    113(10)       6_546  1_555    6_556 yes
  Nb1    Na3    Nb1    87(3)         5_546  1_555    5_556 yes
  Nb1    Na3    O2     43.5(16)      5_546  1_555    5_546 yes
  Nb1    Na3    O2     43.5(16)      5_556  1_555    5_546 yes
  Nb1    Na3    O8     44.8(13)      5_546  1_555    6_546 yes
  Nb1    Na3    O8     116(4)        5_556  1_555    6_546 yes
  O2     Na3    O8     79.4(31)      5_546  1_555    6_546 yes
  Nb1    Na3    O8     116(4)        5_546  1_555    6_556 yes
  Nb1    Na3    O8     44.8(13)      5_556  1_555    6_556 yes
  O2     Na3    O8     79.4(31)      5_546  1_555    6_556 yes
  O8     Na3    O8     114(5)        6_546  1_555    6_556 yes
  Nb1    Na3    Na4    64(5)         5_546  1_555    1_555 yes
  Nb1    Na3    Na4    64(5)         5_556  1_555    1_555 yes
  O2     Na3    Na4    53(7)         5_546  1_555    1_555 yes
  O8     Na3    Na4    58.4(25)      6_546  1_555    1_555 yes
  O8     Na3    Na4    58.4(25)      6_556  1_555    1_555 yes

# Difference density results
_refine_diff_density_max  0.235
_refine_diff_density_min  -0.151
_pd_proc_ls_pref_orient_corr
   "March-Dollase correction coef. = 1.000 axis = [0, 0, 1]"
_pd_proc_ls_profile_function
;
Von Dreele-Jorgenson-Windsor function parameters
   alpha, beta-0, beta-1, beta-q, sig-0, sig-1, sig-2, sig-q, X, Y:
    0.112, 0.004, -0.019, 0.098, -187.096, -821.532, 320.626, 744.262, -11.618, 2.441, 

;

# Standard version of Instrument_Template template follows
#==============================================================================
# 9. INSTRUMENT CHARACTERIZATION

_exptl_special_details
; ?
;

# if regions of the data are excluded, the reason(s) are supplied here:
_pd_proc_info_excluded_regions
; ?
;

# The following item is used to identify the equipment used to record 
# the powder pattern when the diffractogram was measured at a laboratory 
# other than the authors' home institution, e.g. when neutron or synchrotron
# radiation is used.

_pd_instr_location
; ?
;
_pd_calibration_special_details           # description of the method used
                                          # to calibrate the instrument
; ?
;

_diffrn_source                    ?       
_diffrn_source_target             ?
_diffrn_source_type               ?
_diffrn_measurement_device_type   ?       
_diffrn_detector                  ?       
_diffrn_detector_type             ?       # make or model of detector

_pd_meas_scan_method              ?       # options are 'step', 'cont',
                                          # 'tof', 'fixed' or
                                          # 'disp' (= dispersive)
_pd_meas_special_details
;  ?
;

# The following two items identify the program(s) used (if appropriate).
_computing_data_collection        ?        
_computing_data_reduction         ?                   

# Describe any processing performed on the data, prior to refinement.
# For example: a manual Lp correction or a precomputed absorption correction
_pd_proc_info_data_reduction      ?

# The following item is used for angular dispersive measurements only.

_diffrn_radiation_monochromator   ?        

# The following items are used to define the size of the instrument.
# Not all distances are appropriate for all instrument types.

_pd_instr_dist_src/mono           ?
_pd_instr_dist_mono/spec          ?
_pd_instr_dist_src/spec           ?
_pd_instr_dist_spec/anal          ?
_pd_instr_dist_anal/detc          ?
_pd_instr_dist_spec/detc          ?

# 10. Specimen size and mounting information

# The next three fields give the specimen dimensions in mm.  The equatorial 
# plane contains the incident and diffracted beam.

_pd_spec_size_axial               ?       # perpendicular to 
                                          # equatorial plane

_pd_spec_size_equat               ?       # parallel to 
                                          # scattering vector 
                                          # in transmission

_pd_spec_size_thick               ?       # parallel to 
                                          # scattering vector 
                                          # in reflection

_pd_spec_mounting                         # This field should be
                                          # used to give details of the 
                                          # container.
; ?
;

_pd_spec_mount_mode               ?       # options are 'reflection' 
                                          # or 'transmission'
    
_pd_spec_shape                    ?       # options are 'cylinder' 
                                          # 'flat_sheet' or 'irregular'


_refine_ls_R_F_factor        0.02758
_refine_ls_R_Fsqd_factor     0.04337
_pd_proc_ls_prof_R_factor     0.06130
_pd_proc_ls_prof_wR_factor    0.05872
_gsas_proc_ls_prof_R_B_factor   0.05777
_gsas_proc_ls_prof_wR_B_factor  0.05645
_pd_proc_ls_prof_wR_expected  0.01378
_diffrn_radiation_probe  neutron
_pd_meas_2theta_fixed  90.000
_pd_proc_ls_background_function
;
Background function: "chebyschev-1" function with 9 terms:
    11.03(22), -2.5(4), 4.4(4), -2.2(3), 1.9(3), -1.22(30), 0.46(29), 
    -0.29(24), 0.01(15), 
;
_diffrn_ambient_temperature  300
_diffrn_ambient_pressure  100

# STRUCTURE FACTOR TABLE
loop_
   _refln_index_h
   _refln_index_k
   _refln_index_l
   _refln_F_squared_meas
   _refln_F_squared_calc
   _refln_phase_calc
   _refln_d_spacing
   _gsas_i100_meas
  2    0    -2   0.0210     0.0108     0.0     6.40781  0.03   
  2    0    2    24.7645    23.2285    180.0   6.25884  30.92  
  4    0    0    6.1203     5.4987     180.0   5.59701  4.89   
  4    0    -1   155.5267   155.7360   0.0     5.30182  100.00 
  4    0    1    1.6696     1.7635     0.0     5.21650  1.01   
  0    0    3    2.1045     1.0220     180.0   5.11902  1.18   
  2    0    -3   0.0243     0.0214     0.0     4.70037  0.01   
  2    0    3    153.3593   153.8395   0.0     4.61158  56.44  
  4    0    -2   3.4171     3.9524     0.0     4.57823  1.22   
  4    0    2    2.1303     1.6714     180.0   4.46964  0.69   
  0    0    4    0.0092     0.0115     180.0   3.83927  0.00   
  4    0    -3   0.0004     0.0005     180.0   3.82573  0.00   
  1    1    0    281.3331   272.4489   0.0     3.78036  93.51  
  6    0    0    6.0791     5.9188     180.0   3.73134  0.96   
  4    0    3    13.1497    12.8150    0.0     3.73084  2.07   
  1    1    -1   56.3501    55.1188    0.0     3.67441  16.72  
  1    1    1    15.0422    14.4633    180.0   3.66716  4.43   
  2    0    -4   0.4724     0.4587     0.0     3.66003  0.07   
  6    0    -1   40.5745    41.0397    0.0     3.64700  5.84   
  6    0    1    0.6978     0.7124     0.0     3.60505  0.10   
  2    0    4    430.9066   438.9000   0.0     3.60383  59.15  
  3    1    0    12.6489    13.2747    180.0   3.41127  2.79   
  1    1    -2   11.1809    11.5611    180.0   3.39734  2.42   
  6    0    -2   411.8822   415.6478   0.0     3.38983  44.26  
  1    1    2    5.4336     5.5139     0.0     3.38590  1.16   
  3    1    -1   52.6868    50.1604    180.0   3.33826  10.65  
  6    0    2    0.0752     0.0700     0.0     3.32329  0.01   
  3    1    1    9.8694     9.1829     0.0     3.32201  1.96   
  4    0    -4   2.8626     1.4752     180.0   3.20391  0.25   
  3    1    -2   2.8169     2.3695     180.0   3.13089  0.44   
  4    0    4    6.5598     5.5501     180.0   3.12942  0.51   
  3    1    2    14.1982    12.8661    180.0   3.10423  2.15   
  0    0    5    10.6875    10.9941    180.0   3.07141  0.77   
  6    0    -3   18.6817    18.4870    180.0   3.05216  1.32   
  1    1    -3   4.8489     4.6961     0.0     3.04721  0.68   
  1    1    3    6.8724     6.1654     180.0   3.03484  0.95   
  2    0    -5   11.2451    7.8615     0.0     2.98118  0.72   
  6    0    3    0.6333     0.4689     180.0   2.97976  0.04   
  2    0    5    36.1013    35.6985    180.0   2.94307  2.20   
  5    1    0    10.7098    9.8169     180.0   2.91289  1.25   
  5    1    -1   38.3649    40.6724    0.0     2.87049  4.24   
  3    1    -3   5.5482     5.5937     0.0     2.85393  0.60   
  5    1    1    5.9267     5.9540     0.0     2.85331  0.64   
  3    1    3    31.7664    31.7389    0.0     2.82374  3.29   
  8    0    0    0.0055     0.0054     0.0     2.79850  0.00   
  8    0    -1   0.4936     0.3831     0.0     2.76549  0.02   
  8    0    1    3.4542     3.4844     180.0   2.74100  0.16   
  5    1    -2   7.7313     7.6129     0.0     2.73844  0.71   
  4    0    -5   6.9745     6.7206     180.0   2.72172  0.31   
  6    0    -4   13.7850    13.6002    0.0     2.71016  0.61   
  5    1    2    4.6799     4.5996     180.0   2.70881  0.41   
  1    1    -4   8.3514     8.1927     180.0   2.69945  0.72   
  1    1    4    1.8193     1.9025     0.0     2.68799  0.15   
  4    0    5    11.0814    11.1991    0.0     2.66445  0.45   
  8    0    -2   31.0866    33.2792    180.0   2.65091  1.25   
  6    0    4    1.4016     1.6031     0.0     2.64271  0.06   
  8    0    2    9.4615     8.0146     0.0     2.60825  0.36   
  3    1    -4   12.4634    10.3462    180.0   2.56480  0.88   
  0    0    6    1.6373     1.3465     0.0     2.55951  0.06   
  5    1    -3   0.1222     0.1017     0.0     2.54974  0.01   
  3    1    4    5.2426     5.9083     0.0     2.53561  0.35   
  5    1    3    0.0023     0.0022     180.0   2.51404  0.00   
  2    0    -6   13.3332    12.4707    0.0     2.50890  0.43   
  8    0    -3   41.1133    44.6825    180.0   2.48200  1.27   
  2    0    6    14.6217    15.8488    0.0     2.48156  0.45   
  7    1    0    1.0337     0.5952     180.0   2.45634  0.06   
  7    1    -1   2.0947     2.0624     0.0     2.43286  0.12   
  8    0    3    0.1103     0.1060     180.0   2.42987  0.00   
  7    1    1    3.9054     3.2091     0.0     2.41821  0.22   
  6    0    -5   1.3865     0.6491     180.0   2.40126  0.04   
  1    1    -5   5.1639     2.7933     0.0     2.38879  0.27   
  1    1    5    0.9488     0.6983     0.0     2.37886  0.05   
  7    1    -2   6.0849     5.8245     0.0     2.35280  0.30   
  4    0    -6   10.0229    9.8917     0.0     2.35019  0.25   
  6    0    5    0.1344     0.1465     180.0   2.34257  0.00   
  5    1    -4   1.9713     2.1699     180.0   2.33912  0.10   
  7    1    2    503.8249   510.2474   180.0   2.32651  24.02  
  4    0    6    48.4590    49.6122    180.0   2.30579  1.11   
  5    1    4    0.2643     0.2717     180.0   2.30246  0.01   
  3    1    -5   386.0528   393.4745   180.0   2.29573  17.45  
  8    0    -4   20.0462    22.2232    0.0     2.28912  0.45   
  3    1    5    0.1370     0.1005     0.0     2.26957  0.01   
  10   0    0    2.9490     2.4432     0.0     2.23880  0.06   
  8    0    4    0.7009     0.6638     0.0     2.23482  0.01   
  7    1    -3   1.6329     1.6904     0.0     2.23149  0.07   
  10   0    -1   10.5818    10.1323    180.0   2.22340  0.21   
  10   0    1    0.3724     0.1956     0.0     2.20746  0.01   
  7    1    3    0.3838     0.3095     180.0   2.19804  0.01   
  0    0    7    12.9220    10.2306    180.0   2.19387  0.24   
  10   0    -2   15.2670    12.7475    0.0     2.16402  0.27   
  2    0    -7   1.3364     1.1333     180.0   2.16323  0.02   
  2    0    7    15.6980    13.3454    180.0   2.14274  0.27   
  6    0    -6   5.6902     3.0314     0.0     2.13594  0.10   
  10   0    2    0.4409     0.2303     180.0   2.13489  0.01   
  5    1    -5   3.5494     1.9353     180.0   2.13107  0.12   
  1    1    -6   1.4000     0.7593     180.0   2.12363  0.05   
  1    1    6    2.2162     1.2768     180.0   2.11525  0.07   
  5    1    5    3.4737     3.4632     0.0     2.09645  0.11   
  8    0    -5   28.4389    28.6874    180.0   2.09507  0.45   
  7    1    -4   0.9219     1.0508     0.0     2.08752  0.03   
  9    1    0    0.5541     0.6335     180.0   2.08704  0.02   
  6    0    6    9.2652     10.6244    0.0     2.08628  0.14   
  9    1    -1   0.0586     0.0597     0.0     2.07389  0.00   
  10   0    -3   2084.3165  2119.2037  0.0     2.07046  31.17  
  9    1    1    1.7101     2.0387     0.0     2.06222  0.05   
  4    0    -7   6.5453     7.9528     180.0   2.06028  0.10   
  3    1    -6   5.7241     7.0807     0.0     2.05872  0.17   
  7    1    4    0.0426     0.0556     180.0   2.05115  0.00   
  8    0    5    6.5609     6.7381     180.0   2.04312  0.09   
  3    1    6    0.4406     0.4428     180.0   2.03607  0.01   
  10   0    3    2.0472     2.1303     0.0     2.03248  0.03   
  4    0    7    2193.6568  2248.7667  0.0     2.02529  30.03  
  9    1    -2   3.1844     3.2811     180.0   2.02484  0.09   
  9    1    2    32.3276    33.2429    0.0     2.00328  0.85   
  10   0    -4   15.7894    13.5790    180.0   1.95557  0.19   
  9    1    -3   3.5740     3.1555     180.0   1.94704  0.08   
  5    1    -6   3.9698     4.3471     0.0     1.93854  0.09   
  7    1    -5   0.4396     0.5018     0.0     1.93669  0.01   
  0    0    8    165.2225   170.1474   0.0     1.91963  1.83   
  9    1    3    11.7111    11.9004    180.0   1.91846  0.26   
  0    2    0    3109.2193  3147.8770  -0.0    1.91772  34.22  
  10   0    4    4.3377     4.5493     180.0   1.91313  0.05   
  8    0    -6   148.7913   156.5418   0.0     1.91287  1.62   
  6    0    -7   4.4870     4.7489     180.0   1.91238  0.05   
  5    1    6    1.5997     1.8528     180.0   1.90727  0.03   
  0    2    1    0.2384     0.3010     180.0   1.90294  0.01   
  1    1    -7   3.0552     3.9228     0.0     1.90101  0.06   
  7    1    5    1.1029     1.4176     0.0     1.90045  0.02   
  2    0    -8   0.6739     0.8657     180.0   1.90001  0.01   
  1    1    7    0.0886     0.0957     180.0   1.89399  0.00   
  2    2    0    16.0818    15.6056    180.0   1.89018  0.33   
  2    0    8    61.0910    59.0138    180.0   1.88412  0.63   
  2    2    -1   8.4453     7.4454     180.0   1.87699  0.17   
  2    2    1    14.0859    12.4655    -0.0    1.87506  0.28   
  6    0    7    0.1732     0.1650     180.0   1.87071  0.00   
  12   0    0    127.7481   124.2785   0.0     1.86567  1.26   
  8    0    6    63.7443    62.0334    0.0     1.86542  0.63   
  0    2    2    0.9984     0.9284     -0.0    1.86057  0.02   
  12   0    -1   12.4862    10.7342    180.0   1.85767  0.12   
  3    1    -7   0.4186     0.3655     180.0   1.85496  0.01   
  9    1    -4   2.3830     2.3388     180.0   1.85012  0.05   
  12   0    1    185.3214   178.0315   0.0     1.84649  1.75   
  2    2    -2   0.0318     0.0248     -0.0    1.83721  0.00   
  3    1    7    17.2844    13.9421    0.0     1.83561  0.32   
  2    2    2    26.4405    22.2465    -180.0  1.83358  0.49   
  10   0    -5   13.1844    11.1182    0.0     1.83129  0.12   
  4    0    -8   17.5785    14.3516    0.0     1.83002  0.16   
  12   0    -2   9.9486     6.8219     0.0     1.82350  0.09   
  9    1    4    11.8732    9.2624     0.0     1.81757  0.21   
  4    2    0    6.3523     5.5276     -180.0  1.81418  0.11   
  4    2    -1   138.5556   142.6599   -0.0    1.80337  2.39   
  12   0    2    5.7974     5.9853     180.0   1.80253  0.05   
  4    0    8    187.4999   194.4833   0.0     1.80192  1.61   
  4    2    1    1.9354     2.0540     0.0     1.79994  0.03   
  11   1    0    1.3497     1.4558     180.0   1.79783  0.02   
  0    2    3    1.1452     1.2375     -180.0  1.79584  0.02   
  11   1    -1   8.9473     9.2497     0.0     1.79025  0.15   
  7    1    -6   29.6969    30.5420    180.0   1.78964  0.50   
  10   0    5    143.3186   146.4141   0.0     1.78786  1.19   
  11   1    1    78.5632    79.6534    180.0   1.78106  1.29   
  2    2    -3   0.0532     0.0560     0.0     1.77562  0.00   
  2    2    3    150.0314   146.4348   -0.0    1.77072  2.40   
  4    2    -2   3.5371     3.4712     -0.0    1.76881  0.06   
  12   0    -3   17.0443    16.9587    0.0     1.76727  0.14   
  5    1    -7   0.1795     0.1795     180.0   1.76641  0.00   
  4    2    2    1.9780     1.8850     -180.0  1.76235  0.03   
  11   1    -2   35.5968    33.4995    180.0   1.75921  0.55   
  7    1    6    60.5655    61.8883    180.0   1.75535  0.94   
  8    0    -7   317.4297   314.0707   0.0     1.74809  2.41   
  9    1    -5   3.0760     3.1121     0.0     1.74345  0.05   
  11   1    2    0.7246     0.7297     180.0   1.74190  0.01   
  12   0    3    2.8822     2.8893     0.0     1.73883  0.02   
  5    1    7    784.2133   786.4537   0.0     1.73878  11.67  
  6    0    -8   7.2956     8.5747     0.0     1.72476  0.05   
  0    2    4    0.1120     0.1270     -180.0  1.71560  0.00   
  1    1    -8   20.5390    22.9340    180.0   1.71455  0.29   
  4    2    -3   0.0096     0.0107     -0.0    1.71439  0.00   
  9    1    5    57.1723    59.0982    180.0   1.70950  0.79   
  1    1    8    28.3532    29.1527    180.0   1.70867  0.39   
  11   1    -3   1054.8637  1084.1984  0.0     1.70819  14.62  
  10   0    -6   25.4269    26.5064    180.0   1.70658  0.18   
  0    0    9    101.7130   106.4379   0.0     1.70634  0.70   
  8    0    7    11.6929    12.3566    180.0   1.70581  0.08   
  6    2    0    5.1041     5.4123     -180.0  1.70564  0.07   
  4    2    3    10.4797    11.1234    0.0     1.70559  0.14   
  2    2    -4   0.3160     0.3524     0.0     1.69867  0.00   
  6    2    -1   35.5407    38.2123    0.0     1.69736  0.48   
  12   0    -4   87.9234    88.5473    0.0     1.69491  0.59   
  2    0    -9   234.0978   232.3122   0.0     1.69323  1.57   
  6    2    1    0.6892     0.6840     0.0     1.69307  0.01   
  2    2    4    421.7043   418.5777   0.0     1.69295  5.64   
  6    0    8    10.9020    10.9638    0.0     1.68974  0.07   
  11   1    3    3.6179     3.1241     0.0     1.68457  0.05   
  3    1    -8   0.0042     0.0038     180.0   1.68124  0.00   
  2    0    9    8.6963     8.0667     180.0   1.68056  0.06   
  6    2    -2   387.7278   391.3810   0.0     1.66913  4.90   
  3    1    8    71.0806    71.2370    0.0     1.66476  0.89   
  10   0    6    347.6680   348.8936   0.0     1.66446  2.17   
  12   0    4    1.0595     1.0977     180.0   1.66165  0.01   
  6    2    2    0.0225     0.0235     0.0     1.66101  0.00   
  7    1    -7   0.0220     0.0183     180.0   1.65222  0.00   
  4    2    -4   1.7347     1.6329     -180.0  1.64548  0.02   
  4    0    -9   10.4799    9.9710     180.0   1.64378  0.06   
  11   1    -4   107.4290   103.5868   0.0     1.64226  1.27   
  4    2    4    6.4715     6.5851     -180.0  1.63512  0.08   
  9    1    -6   19.9722    20.2639    180.0   1.63450  0.23   
  0    2    5    11.4192    11.6954    -180.0  1.62668  0.13   
  6    2    -3   17.7152    18.1281    -180.0  1.62380  0.20   
  4    0    9    33.0574    33.7556    180.0   1.62082  0.19   
  7    1    7    19.8023    20.2275    180.0   1.62074  0.22   
  5    1    -8   0.4096     0.4246     0.0     1.61509  0.00   
  11   1    4    2.7226     2.8186     180.0   1.61441  0.03   
  2    2    -5   7.0738     7.3357     -0.0    1.61284  0.08   
  12   0    -5   17.0030    17.6339    180.0   1.61269  0.09   
  6    2    3    0.6321     0.6556     180.0   1.61261  0.01   
  2    2    5    36.0270    34.3277    180.0   1.60672  0.39   
  8    0    -8   9.9166     9.2560     180.0   1.60195  0.05   
  9    1    6    57.4664    53.2386    0.0     1.60098  0.61   
  14   0    0    172.0726   158.7622   0.0     1.59914  0.92   
  14   0    -1   23.8720    22.3513    180.0   1.59469  0.13   
  5    1    8    4.4354     4.1227     180.0   1.59093  0.05   
  10   0    -7   23.1426    21.4378    0.0     1.58707  0.12   
  14   0    1    24.2303    22.1841    180.0   1.58643  0.12   
  8    2    0    0.0270     0.0237     -0.0    1.58193  0.00   
  12   0    5    47.2519    45.6976    180.0   1.57700  0.24   
  8    2    -1   0.6138     0.5966     -0.0    1.57589  0.01   
  14   0    -2   4.0252     3.8523     0.0     1.57349  0.02   
  8    2    1    3.7338     3.5283     180.0   1.57132  0.04   
  13   1    0    94.3374    89.2358    0.0     1.57105  0.94   
  4    2    -5   6.3869     6.2703     -180.0  1.56766  0.06   
  11   1    -5   2.1079     2.0920     180.0   1.56686  0.02   
  6    0    -9   37.0330    36.7849    180.0   1.56679  0.18   
  13   1    -1   8.0970     8.0688     -180.0  1.56655  0.08   
  6    2    -4   13.3736    13.5068    -0.0    1.56544  0.13   
  8    0    8    9.6271     9.7848     0.0     1.56471  0.05   
  13   1    1    32.9307    31.0271    0.0     1.55927  0.32   
  1    1    -9   177.7698   165.9888   0.0     1.55774  1.70   
  14   0    2    13.9039    12.9826    0.0     1.55773  0.07   
  4    2    5    12.4755    11.7100    -0.0    1.55648  0.12   
  8    2    -2   38.8294    36.6626    -180.0  1.55377  0.37   
  1    1    9    0.1736     0.1645     0.0     1.55277  0.00   
  6    2    4    1.7122     1.6324     -0.0    1.55211  0.02   
  10   0    7    18.7810    16.3415    180.0   1.54756  0.09   
  13   1    -2   5.9792     5.0044     0.0     1.54616  0.06   
  8    2    2    9.6478     7.8965     0.0     1.54504  0.09   
  14   0    -3   9.4928     8.0500     180.0   1.53747  0.04   
  6    0    9    10.8231    9.1893     180.0   1.53719  0.05   
  11   1    5    75.3288    64.1965    0.0     1.53672  0.68   
  0    0    10   0.0159     0.0138     180.0   1.53571  0.00   
  0    2    6    1.6648     1.4766     0.0     1.53473  0.02   
  3    1    -9   8.3122     7.6731     180.0   1.53316  0.07   
  13   1    2    24.0917    22.5796    180.0   1.53226  0.22   
  9    1    -7   187.9614   181.0562   0.0     1.52834  1.67   
  7    1    -8   5.8303     5.7438     0.0     1.52694  0.05   
  2    0    -10  0.0533     0.0528     180.0   1.52665  0.00   
  12   0    -6   10.2246    10.2554    0.0     1.52608  0.05   
  2    2    -6   10.7809    11.2310    -0.0    1.52360  0.09   
  3    1    9    13.6601    13.5492    180.0   1.51908  0.12   
  8    2    -3   47.7313    46.7442    180.0   1.51752  0.41   
  2    2    6    16.6173    16.2637    -0.0    1.51742  0.14   
  2    0    10   4.8059     4.6711     0.0     1.51632  0.02   
  14   0    3    49.5315    47.8120    180.0   1.51556  0.21   
  13   1    -3   23.0204    19.7262    180.0   1.51169  0.20   
  8    2    3    0.2532     0.1556     180.0   1.50537  0.00   
  7    1    8    18.7903    13.1191    0.0     1.49852  0.15   
  6    2    -5   0.9534     0.6669     180.0   1.49849  0.01   
  9    1    7    3.1872     2.4469     180.0   1.49639  0.03   
  13   1    3    25.4168    22.6646    0.0     1.49231  0.21   
  4    0    -10  68.9451    64.3190    180.0   1.49059  0.28   
  12   0    6    0.1165     0.1090     180.0   1.48988  0.00   
  14   0    -4   25.2228    23.5485    0.0     1.48960  0.10   
  11   1    -6   0.1173     0.0999     180.0   1.48683  0.00   
  4    2    -6   10.9729    8.7694     -0.0    1.48583  0.09   
  6    2    5    0.1054     0.0746     180.0   1.48390  0.00   
  5    1    -9   3.3850     2.2889     180.0   1.48297  0.03   
  10   0    -8   1.5228     1.3424     180.0   1.47578  0.01   
  4    2    6    52.0259    48.5279    -180.0  1.47442  0.40   
  8    0    -9   14.2509    13.6220    0.0     1.47349  0.05   
  4    0    10   20.7656    20.5470    0.0     1.47153  0.08   
  8    2    -4   21.8214    22.1866    -0.0    1.47003  0.17   
  13   1    -4   66.9389    67.2703    180.0   1.46589  0.50   
  14   0    4    1128.7936  1105.3396  0.0     1.46317  4.21   
  5    1    9    4.2004     4.1538     0.0     1.46190  0.03   
  10   2    0    2.0559     1.8773     -0.0    1.45644  0.02   
  11   1    6    47.0281    42.2825    0.0     1.45600  0.34   
  8    2    4    0.8074     0.7084     -0.0    1.45535  0.01   
  10   2    -1   11.3495    8.9280     -180.0  1.45218  0.08   
  10   2    1    0.0528     0.0441     0.0     1.44771  0.00   
  0    2    7    9.4989     9.6411     180.0   1.44385  0.07   
  13   1    4    86.6447    93.9301    180.0   1.44244  0.61   
  8    0    9    1.6568     1.9110     180.0   1.44083  0.01   
  10   0    8    0.8880     1.0742     0.0     1.43946  0.00   
  12   0    -7   0.0109     0.0133     180.0   1.43926  0.00   
  10   2    -2   10.3819    11.0858    -0.0    1.43525  0.07   
  2    2    -7   0.8318     0.8790     -180.0  1.43502  0.01   
  14   0    -5   15.9637    16.1715    180.0   1.43329  0.05   
  6    0    -10  2319.2499  2348.2728  0.0     1.43290  7.96   
  2    2    7    12.7034    14.0194    180.0   1.42899  0.09   
  9    1    -8   0.0623     0.0714     180.0   1.42800  0.00   
  6    2    -6   1.6876     2.0387     0.0     1.42696  0.01   
  10   2    2    0.3356     0.4127     -180.0  1.42665  0.00   
  1    1    -10  0.7158     0.9530     180.0   1.42491  0.00   
  1    1    10   1.8979     2.2451     0.0     1.42068  0.01   
  8    2    -5   24.3813    27.2553    180.0   1.41458  0.16   
  7    1    -9   13.2291    14.8013    180.0   1.41428  0.09   
  13   1    -5   0.8419     0.9707     180.0   1.41192  0.01   
  6    2    6    7.8126     9.0061     -0.0    1.41187  0.05   
  6    0    10   32.9804    33.3073    0.0     1.40770  0.11   
  10   2    -3   2005.3028  2011.1508  0.0     1.40693  12.79  
  3    1    -10  0.6110     0.6134     180.0   1.40643  0.00   
  11   1    -7   8.3783     8.4448     180.0   1.40599  0.05   
  14   0    5    114.6827   120.6399   0.0     1.40398  0.36   
  12   0    7    0.8603     0.9078     0.0     1.40389  0.00   
  4    2    -7   6.9960     7.4216     -180.0  1.40373  0.04   
  16   0    0    0.1673     0.2055     180.0   1.39925  0.00   
  8    2    5    5.0556     6.0888     -180.0  1.39827  0.03   
  9    1    8    0.4826     0.5804     0.0     1.39821  0.00   
  16   0    -1   6.9017     7.8941     0.0     1.39666  0.02   
  0    0    11   0.4329     0.4840     180.0   1.39610  0.00   
  10   2    3    2.2234     2.3555     0.0     1.39484  0.01   
  3    1    10   1.4441     1.5020     0.0     1.39434  0.01   
  4    2    7    2113.1015  2137.7688  0.0     1.39251  12.93  
  15   1    0    2.2656     2.3465     0.0     1.39093  0.01   
  16   0    1    6.6463     6.9990     0.0     1.39032  0.02   
  2    0    -11  0.3352     0.3607     0.0     1.38967  0.00   
  7    1    9    4.0428     4.5105     180.0   1.38885  0.02   
  15   1    -1   1.0498     1.2150     180.0   1.38819  0.01   
  13   1    5    8.6900     11.6014    180.0   1.38583  0.05   
  16   0    -2   3.9253     5.2058     0.0     1.38274  0.01   
  15   1    1    3.1873     4.1495     180.0   1.38235  0.02   
  2    0    11   2.7312     3.3067     180.0   1.38109  0.01   
  11   1    7    1.5981     1.9119     -180.0  1.37562  0.01   
  15   1    -2   0.0684     0.0813     180.0   1.37433  0.00   
  10   0    -9   6.5921     7.7429     180.0   1.37391  0.02   
  14   0    -6   15.4845    16.5346    0.0     1.37183  0.04   
  16   0    2    3.1536     3.2806     180.0   1.37050  0.01   
  10   2    -4   13.1744    13.5795    180.0   1.36922  0.08   
  5    1    -10  54.6137    55.7509    0.0     1.36776  0.31   
  15   1    2    2.6173     2.7296     0.0     1.36305  0.01   
  4    0    -11  9.2434     9.6801     0.0     1.36268  0.03   
  8    0    -10  0.1328     0.1390     180.0   1.36086  0.00   
  16   0    -3   14.9301    14.7870    180.0   1.35847  0.04   
  0    2    8    162.5176   158.4521   -0.0    1.35671  0.90   
  12   0    -8   7.8921     7.5533     0.0     1.35508  0.02   
  10   2    4    4.7899     4.5313     180.0   1.35441  0.03   
  8    2    -6   157.5573   148.7554   -0.0    1.35431  0.86   
  6    2    -7   6.0024     5.6442     -180.0  1.35414  0.03   
  13   1    -6   12.1373    10.8676    0.0     1.35288  0.07   
  15   1    -3   2.0207     1.4561     180.0   1.35031  0.01   
  2    2    -8   1.3723     0.9366     -180.0  1.34973  0.01   
  5    1    10   5.3326     3.5438     180.0   1.34937  0.03   
  4    0    11   17.2856    12.1616    180.0   1.34664  0.05   
  2    2    8    74.9490    63.7872    -180.0  1.34399  0.40   
  16   0    3    58.2988    53.7024    0.0     1.34116  0.15   
  14   0    6    37.8811    34.9288    180.0   1.34110  0.10   
  10   0    9    1.5259     1.4106     180.0   1.34091  0.00   
  6    2    7    0.6502     0.6173     180.0   1.33910  0.00   
  12   2    0    118.2551   115.6010   -0.0    1.33725  0.62   
  8    2    6    54.9908    53.7907    0.0     1.33716  0.29   
  9    1    -9   0.0807     0.0778     0.0     1.33493  0.00   
  15   1    3    0.0050     0.0048     180.0   1.33435  0.00   
  12   2    -1   10.1011    9.7061     180.0   1.33429  0.05   
  8    0    10   50.2570    48.4461    0.0     1.33222  0.13   
  12   2    1    171.3860   168.4581   0.0     1.33013  0.87   
  11   1    -8   1.2101     1.2283     180.0   1.32703  0.01   
  16   0    -4   89.6021    91.6297    0.0     1.32545  0.23   
  13   1    6    8.0735     8.2566     180.0   1.32542  0.04   
  10   2    -5   11.3445    11.6220    -0.0    1.32442  0.06   
  4    2    -8   14.4776    14.8523    -0.0    1.32394  0.07   
  12   2    -2   6.9766     6.9674     -0.0    1.32146  0.03   
  12   0    8    7.8635     7.8187     180.0   1.32135  0.02   
  6    0    -11  42.2780    39.5164    0.0     1.31852  0.10   
  15   1    -4   0.2254     0.2152     180.0   1.31770  0.00   
  7    1    -10  292.2565   280.7120   0.0     1.31364  1.42   
  12   2    2    6.1148     5.8697     -180.0  1.31342  0.03   
  4    2    8    190.2320   182.4302   -0.0    1.31318  0.92   
  1    1    -11  1.3819     1.2878     0.0     1.31146  0.01   
  14   0    -7   24.2792    22.7564    180.0   1.30807  0.06   
  1    1    11   0.0297     0.0280     180.0   1.30783  0.00   
  10   2    5    146.1881   137.9935   0.0     1.30771  0.70   
  9    1    9    0.3871     0.3664     -180.0  1.30754  0.00   
  16   0    4    201.9641   193.5536   0.0     1.30413  0.48   
  12   2    -3   13.5405    13.8807    0.0     1.29959  0.06   
  15   1    4    1221.9512  1237.4572  0.0     1.29802  5.65   
  11   1    8    8.1363     8.2347     0.0     1.29787  0.04   
  3    1    -11  11.1075    11.2287    0.0     1.29733  0.05   
  6    0    11   295.8635   299.1645   0.0     1.29688  0.68   
  8    2    -7   295.8384   297.8112   0.0     1.29190  1.34   
  13   1    -7   5.2198     5.2479     180.0   1.29145  0.02   
  7    1    10   0.7590     0.7634     180.0   1.29097  0.00   
  12   2    3    3.0106     3.1040     -0.0    1.28815  0.01   
  3    1    11   9.9684     10.1129    180.0   1.28689  0.04   
  16   0    -5   235.0751   232.0615   0.0     1.28562  0.52   
  6    2    -8   10.4558    8.8358     -0.0    1.28240  0.05   
  10   0    -10  0.0380     0.0308     0.0     1.28156  0.00   
  0    0    12   52.1398    45.0233    180.0   1.27976  0.11   
  15   1    -5   18.5429    18.2912    180.0   1.27839  0.08   
  14   0    7    4.3447     4.5751     0.0     1.27704  0.01   
  1    3    0    228.2298   241.0583   0.0     1.27640  0.99   
  12   0    -9   6.6273     6.8950     0.0     1.27524  0.01   
  2    0    -12  8.6997     9.0291     0.0     1.27511  0.02   
  10   2    -6   26.0694    26.9444    -180.0  1.27487  0.11   
  0    2    9    97.3216    100.4155   0.0     1.27477  0.42   
  8    2    7    12.3050    12.6485    180.0   1.27455  0.05   
  1    3    -1   48.5070    48.6560    0.0     1.27216  0.21   
  1    3    1    12.5284    12.5245    180.0   1.27186  0.05   
  12   2    -4   83.0202    80.8917    -0.0    1.26999  0.35   
  2    2    -9   224.9517   216.7854   0.0     1.26928  0.95   
  2    0    12   12.4240    11.4867    0.0     1.26787  0.03   
  6    2    8    11.6950    10.7815    -0.0    1.26781  0.05   
  5    1    -11  10.6794    9.4852     180.0   1.26709  0.04   
  2    2    9    8.4582     7.6255     180.0   1.26391  0.04   
  13   1    7    7.1654     6.4884     0.0     1.26363  0.03   
  8    0    -11  3.9860     3.5459     0.0     1.26204  0.01   
  16   0    5    1.0933     0.9659     0.0     1.26140  0.00   
  3    3    0    13.9024    12.4170    180.0   1.26012  0.06   
  1    3    -2   11.7887    10.7391    180.0   1.25941  0.05   
  1    3    2    6.4162     5.9471     0.0     1.25883  0.03   
  10   2    6    350.5363   329.8144   -0.0    1.25702  1.42   
  3    3    -1   59.6815    55.0091    180.0   1.25634  0.24   
  15   1    5    7.1509     6.4993     0.0     1.25602  0.03   
  12   2    4    1.5256     1.3729     -180.0  1.25581  0.01   
  3    3    1    10.3880    9.1936     0.0     1.25546  0.04   
  4    0    -12  4.7288     4.0431     180.0   1.25445  0.01   
  10   0    10   9.8844     9.0205     180.0   1.25177  0.02   
  11   1    -9   1.5477     1.4181     180.0   1.25164  0.01   
  5    1    11   38.5877    35.9029    180.0   1.25099  0.15   
  9    1    -10  9.1550     8.7227     180.0   1.24961  0.04   
  4    2    -9   11.0022    10.7565    180.0   1.24804  0.04   
  17   1    0    37.2868    36.6266    180.0   1.24556  0.15   
  3    3    -2   1.2127     1.1852     180.0   1.24433  0.00   
  14   0    -8   24.9700    24.3927    180.0   1.24419  0.05   
  17   1    -1   535.4316   522.4349   180.0   1.24388  2.09   
  18   0    0    1.9714     1.9227     180.0   1.24378  0.00   
  12   0    9    11.8525    11.5508    180.0   1.24361  0.02   
  3    3    2    12.0805    11.7138    180.0   1.24264  0.05   
  18   0    -1   36.9261    35.7903    180.0   1.24224  0.07   
  16   0    -6   4.2417     4.2036     180.0   1.24100  0.01   
  4    0    12   7.2326     7.2251     180.0   1.24078  0.01   
  17   1    1    22.8816    24.2120    0.0     1.23911  0.09   
  1    3    -3   4.1942     4.4460     0.0     1.23890  0.02   
  1    3    3    5.9116     6.1920     180.0   1.23806  0.02   
  4    2    9    30.5570    31.8359    180.0   1.23790  0.12   
  18   0    1    1.3029     1.3156     0.0     1.23721  0.00   
  8    0    11   0.0111     0.0110     0.0     1.23688  0.00   
  15   1    -6   15.9822    15.1729    0.0     1.23435  0.06   
  12   2    -5   17.9457    17.0657    180.0   1.23427  0.07   
  17   1    -2   29.8499    28.4580    0.0     1.23415  0.11   
  18   0    -2   1.9059     1.8792     180.0   1.23269  0.00   
  13   1    -8   460.6522   462.5729   180.0   1.22973  1.71   
  8    2    -8   8.9195     8.9671     -180.0  1.22944  0.03   
  5    3    0    9.1283     9.1812     180.0   1.22935  0.03   
  14   2    0    147.5347   150.1075   0.0     1.22817  0.55   
  14   2    -1   22.1378    22.5697    180.0   1.22615  0.08   
  5    3    -1   35.7007    36.3719    0.0     1.22610  0.13   
  17   1    2    1.0598     1.0595     180.0   1.22489  0.00   
  3    3    -3   5.3357     5.3292     0.0     1.22480  0.02   
  5    3    1    5.8573     5.8469     0.0     1.22475  0.02   
  9    1    10   3.0500     3.0402     0.0     1.22462  0.01   
  11   1    9    668.0774   662.2494   180.0   1.22411  2.44   
  7    1    -11  427.6652   423.2418   0.0     1.22397  1.56   
  18   0    2    5.0473     4.9126     180.0   1.22292  0.01   
  10   2    -7   20.3532    19.7281    0.0     1.22267  0.07   
  3    3    3    31.1554    30.0680    0.0     1.22239  0.11   
  14   2    1    23.6097    22.7836    180.0   1.22238  0.09   
  6    0    -12  0.0905     0.0891     0.0     1.22001  0.00   
  12   2    5    50.0839    49.4538    180.0   1.21805  0.18   
  17   1    -3   6.5028     6.4403     180.0   1.21694  0.02   
  14   2    -2   4.1981     4.2059     -0.0    1.21643  0.01   
  18   0    -3   0.0281     0.0288     0.0     1.21567  0.00   
  5    3    -2   6.8194     7.0439     0.0     1.21520  0.02   
  16   0    6    3.8118     3.9517     180.0   1.21494  0.01   
  1    1    -12  16.7064    17.2495    -180.0  1.21375  0.06   
  14   0    8    2.7604     2.8484     0.0     1.21372  0.00   
  6    2    -9   35.5238    36.3891    180.0   1.21333  0.13   
  5    3    2    3.8408     3.8741     180.0   1.21258  0.01   
  8    2    8    9.9058     9.9523     -0.0    1.21236  0.03   
  1    3    -4   7.7610     7.7359     180.0   1.21174  0.03   
  1    3    4    1.8949     1.8741     0.0     1.21070  0.01   
  1    1    12   658.3777   650.6134   -180.0  1.21062  2.30   
  15   1    6    6.6375     6.5263     180.0   1.21026  0.02   
  14   2    2    13.5944    12.9635    -0.0    1.20911  0.05   
  10   2    7    15.7631    15.5592    -180.0  1.20433  0.05   
  7    1    11   125.3720   123.0419   0.0     1.20378  0.43   
  17   1    3    5.2880     5.1831     180.0   1.20368  0.02   
  3    1    -12  0.0092     0.0089     -180.0  1.20278  0.00   
  13   1    8    31.5688    29.9857    180.0   1.20231  0.11   
  18   0    3    3.8228     3.5543     0.0     1.20168  0.01   
  6    0    12   0.5560     0.5106     0.0     1.20128  0.00   
  12   0    -10  0.0276     0.0251     0.0     1.20063  0.00   
  14   2    -3   8.4994     7.7967     180.0   1.19956  0.03   
  6    2    9    9.0561     8.3333     180.0   1.19942  0.03   
  3    3    -4   9.2882     8.7346     180.0   1.19879  0.03   
  0    2    10   0.0052     0.0049     -180.0  1.19872  0.00   
  10   0    -11  33.9293    32.7355    0.0     1.19828  0.06   
  5    3    -3   0.0509     0.0512     0.0     1.19724  0.00   
  3    3    4    5.0248     5.2248     0.0     1.19577  0.02   
  2    2    -10  0.1155     0.1140     -180.0  1.19439  0.00   
  12   2    -6   10.4367    10.2780    0.0     1.19412  0.03   
  3    1    12   36.1180    35.6477    -0.0    1.19370  0.12   
  5    3    3    0.0963     0.0953     180.0   1.19349  0.00   
  16   0    -7   1.9980     1.9791     0.0     1.19344  0.00   
  17   1    -4   6.7300     6.7006     0.0     1.19315  0.02   
  18   0    -4   4.2605     4.2592     0.0     1.19208  0.01   
  2    2    10   4.6905     4.7517     -0.0    1.18943  0.02   
  14   2    3    43.8408    45.1172    -180.0  1.18906  0.14   
  15   1    -7   26.6690    30.3989    180.0   1.18741  0.09   
  7    3    0    0.3221     0.3753     180.0   1.18715  0.00   
  7    3    -1   1.9779     2.6307     0.0     1.18447  0.01   
  7    3    1    2.3456     2.7910     0.0     1.18276  0.01   
  14   0    -9   2.6724     3.0804     0.0     1.18178  0.00   
  0    0    13   0.0028     0.0032     180.0   1.18131  0.00   
  11   1    -10  0.0131     0.0145     0.0     1.18075  0.00   
  1    3    -5   2.2432     2.2062     0.0     1.17927  0.01   
  5    1    -12  15.8059    15.4206    -0.0    1.17880  0.05   
  1    3    5    0.4329     0.4269     0.0     1.17807  0.00   
  2    0    -13  3.9475     3.9178     0.0     1.17789  0.01   
  4    2    -10  65.6327    68.6432    180.0   1.17689  0.20   
  17   1    4    7.3992     7.8779     180.0   1.17657  0.02   
  12   2    6    0.0871     0.0929     -180.0  1.17654  0.00   
  14   2    -4   17.6799    18.9879    -0.0    1.17640  0.06   
  8    0    -12  4.4408     4.9533     180.0   1.17509  0.01   
  7    3    -2   3.4337     3.8263     0.0     1.17487  0.01   
  18   0    4    12.9663    14.3770    180.0   1.17459  0.02   
  5    3    -4   1.6214     1.6748     180.0   1.17315  0.00   
  9    1    -11  120.7569   119.7964   -180.0  1.17192  0.37   
  2    0    13   67.0274    66.2383    0.0     1.17171  0.10   
  7    3    2    463.3676   456.6351   180.0   1.17155  1.42   
  10   0    11   0.1057     0.1040     0.0     1.17145  0.00   
  12   0    10   54.3594    53.3210    0.0     1.17128  0.08   
  10   2    -8   1.8436     1.7699     180.0   1.16956  0.01   
  13   1    -9   53.6274    51.5200    0.0     1.16925  0.16   
  5    3    4    0.3349     0.3250     180.0   1.16845  0.00   
  8    2    -9   14.6929    14.2657    0.0     1.16842  0.04   
  3    3    -5   354.4942   349.7066   180.0   1.16756  1.07   
  4    2    10   19.1713    18.9417    -0.0    1.16744  0.06   
  16   0    7    44.9770    44.5911    0.0     1.16647  0.07   
  5    1    12   2.3007     2.2608     -0.0    1.16465  0.01   
  3    3    5    0.0613     0.0602     0.0     1.16408  0.00   
  17   1    -5   225.5664   221.4460   0.0     1.16397  0.67   
  14   2    4    1071.7025  1040.6290  0.0     1.16325  3.19   
  18   0    -5   0.0078     0.0075     180.0   1.16309  0.00   
  15   1    7    18.3547    17.1556    0.0     1.16244  0.05   
  4    0    -13  18.4336    16.4726    0.0     1.16178  0.03   
  7    3    -3   2.0459     1.4464     0.0     1.15884  0.01   
  11   1    10   10.2883    10.5062    180.0   1.15506  0.03   
  7    3    3    0.2225     0.2456     180.0   1.15408  0.00   
  8    0    12   10.3639    11.7460    0.0     1.15290  0.01   
  14   0    9    3.2582     3.7074     0.0     1.15242  0.00   
  8    2    9    1.6579     1.8970     180.0   1.15193  0.00   
  10   2    8    0.8736     0.9985     -0.0    1.15123  0.00   
  12   2    -7   0.0189     0.0215     180.0   1.15113  0.00   
  4    0    13   5.8032     6.2606     180.0   1.15001  0.01   
  9    1    11   0.2077     0.2154     180.0   1.14923  0.00   
  14   2    -5   15.2539    15.4756    -180.0  1.14806  0.04   
  6    2    -10  2208.5790  2232.3984  0.0     1.14787  6.24   
  17   1    5    12.3552    12.5656    0.0     1.14479  0.03   
  16   0    -8   0.1375     0.1410     180.0   1.14456  0.00   
  7    1    -12  23.9037    24.7037    -180.0  1.14407  0.07   
  5    3    -5   1.2856     1.3286     180.0   1.14406  0.00   
  1    3    -6   0.6072     0.6186     180.0   1.14290  0.00   
  18   0    5    8.3649     8.5171     0.0     1.14286  0.01   
  13   1    9    211.9417   215.4360   0.0     1.14275  0.59   
  1    3    6    1.0012     1.0146     180.0   1.14159  0.00   
  15   1    -8   2.2275     2.6022     180.0   1.13912  0.01   
  5    3    5    2.7389     3.2429     0.0     1.13861  0.01   
  7    3    -4   0.9085     1.0153     0.0     1.13717  0.00   
  9    3    0    0.4478     0.4988     180.0   1.13709  0.00   
  9    3    -1   0.0791     0.0892     0.0     1.13495  0.00   
  6    2    10   27.4936    30.9501    -0.0    1.13479  0.07   
  6    0    -13  0.4744     0.5306     180.0   1.13448  0.00   
  9    3    1    1.7024     1.8252     0.0     1.13303  0.00   
  14   2    5    104.7738   111.6034   0.0     1.13284  0.28   
  12   2    7    1.1264     1.1976     0.0     1.13279  0.00   
  3    3    -6   6.2468     6.5520     0.0     1.13245  0.02   
  12   0    -11  0.0545     0.0555     180.0   1.13155  0.00   
  7    3    4    0.0760     0.0770     180.0   1.13118  0.00   
  17   1    -6   7.7220     7.8375     0.0     1.13064  0.02   
  16   2    0    0.4333     0.4410     -180.0  1.13035  0.00   
  18   0    -6   0.1287     0.1317     0.0     1.12994  0.00   
  16   2    -1   6.5908     6.8354     0.0     1.12898  0.02   
  1    1    -13  3.0455     3.1586     0.0     1.12891  0.01   
  0    2    11   0.4659     0.4827     -180.0  1.12868  0.00   
  3    3    6    0.0703     0.0727     180.0   1.12863  0.00   
  9    3    -2   3.7521     3.7566     180.0   1.12671  0.01   
  19   1    0    89.3710    89.3932    180.0   1.12636  0.23   
  1    1    13   43.5697    43.5246    0.0     1.12618  0.11   
  7    1    12   12.0470    12.0183    -180.0  1.12606  0.03   
  16   2    1    7.3680     7.2934     0.0     1.12562  0.02   
  19   1    -1   114.3016   112.2700   0.0     1.12532  0.30   
  2    2    -11  0.4032     0.3956     -0.0    1.12528  0.00   
  10   0    -12  0.7807     0.7348     0.0     1.12331  0.00   
  9    3    2    35.4146    33.2659    0.0     1.12295  0.09   
  14   0    -10  1.7105     1.5620     180.0   1.12188  0.00   
  16   2    -2   5.4779     4.9462     -0.0    1.12159  0.01   
  19   1    1    53.5680    47.9572    0.0     1.12137  0.14   
  2    2    11   3.5263     3.1051     -180.0  1.12071  0.01   
  3    1    -13  9.3391     8.2403     180.0   1.12027  0.02   
  20   0    0    1.8673     1.7135     180.0   1.11940  0.00   
  20   0    -1   7.8210     7.5806     0.0     1.11849  0.01   
  19   1    -2   0.5362     0.5245     0.0     1.11831  0.00   
  6    0    13   1.5737     1.5528     180.0   1.11814  0.00   
  16   0    8    64.1290    64.7807    0.0     1.11741  0.08   
  10   2    -9   6.9397     6.9616     180.0   1.11686  0.02   
  14   2    -6   17.0981    16.5606    0.0     1.11575  0.04   
  16   2    2    3.3385     3.2318     -180.0  1.11503  0.01   
  11   1    -11  6.6111     6.4164     180.0   1.11476  0.02   
  20   0    1    1.0373     1.0078     180.0   1.11440  0.00   
  15   1    8    166.8547   161.2381   180.0   1.11397  0.42   
  9    3    -3   5.6006     5.1936     180.0   1.11275  0.01   
  3    1    13   2.7523     2.5433     180.0   1.11232  0.01   
  20   0    -2   81.5807    75.9193    0.0     1.11170  0.10   
  5    3    -6   3.9255     3.6896     0.0     1.11116  0.01   
  13   1    -10  1.8655     1.7561     180.0   1.11104  0.00   
  7    3    -5   0.6444     0.6076     0.0     1.11081  0.00   
  4    2    -11  10.3553    9.7642     -0.0    1.11081  0.03   
  19   1    2    140.1905   132.1463   180.0   1.11060  0.35   
  8    2    -10  0.4147     0.3833     180.0   1.10982  0.00   
  17   1    6    5.8552     5.3692     180.0   1.10962  0.01   
  16   2    -3   15.4517    13.8593    -180.0  1.10852  0.04   
  18   0    6    15.6543    14.1776    180.0   1.10776  0.02   
  9    3    3    12.5276    11.4370    180.0   1.10734  0.03   
  12   2    -8   6.8749     6.2589     -0.0    1.10668  0.02   
  19   1    -3   0.0019     0.0017     180.0   1.10565  0.00   
  5    3    6    2.1268     1.7584     180.0   1.10517  0.01   
  12   0    11   10.0888    8.3325     180.0   1.10451  0.01   
  1    3    -7   4.4978     3.8259     0.0     1.10395  0.01   
  7    3    5    3.1009     2.6569     0.0     1.10384  0.01   
  20   0    2    32.5337    28.0983    0.0     1.10373  0.04   
  1    3    7    0.0191     0.0177     180.0   1.10257  0.00   
  4    2    11   13.2118    12.5753    -180.0  1.10207  0.03   
  9    1    -12  15.9311    15.8306    -180.0  1.10141  0.04   
  5    1    -13  37.9654    38.5311    180.0   1.10102  0.09   
  20   0    -3   5.1170     5.3165     180.0   1.09936  0.01   
  10   0    12   2.4881     2.5891     0.0     1.09917  0.00   
  16   2    3    48.0199    50.0159    0.0     1.09906  0.11   
  14   2    6    31.5586    32.8802    -180.0  1.09902  0.07   
  10   2    9    1.2928     1.3479     180.0   1.09892  0.00   
  8    0    -13  0.0195     0.0203     0.0     1.09829  0.00   
  0    0    14   0.8704     0.8786     180.0   1.09693  0.00   
  16   0    -9   30.7202    30.5672    0.0     1.09561  0.04   
  3    3    -7   0.4234     0.4441     180.0   1.09471  0.00   
  19   1    3    5.8088     6.1715     180.0   1.09452  0.01   
  17   1    -7   3.4031     3.6394     0.0     1.09443  0.01   
  2    0    -14  3.0275     3.2468     180.0   1.09438  0.00   
  8    2    10   41.5077    45.2875    -0.0    1.09412  0.10   
  14   0    10   1.6399     1.8074     180.0   1.09396  0.00   
  18   0    -7   3.6820     4.0777     0.0     1.09389  0.00   
  9    3    -4   1.3477     1.5080     180.0   1.09371  0.00   
  11   1    11   1.3117     1.4630     0.0     1.09096  0.00   
  15   1    -9   59.0545    65.1648    0.0     1.09074  0.14   
  3    3    7    9.4369     10.3903    0.0     1.09069  0.02   
  16   2    -4   78.2565    84.8147    -0.0    1.09036  0.18   
  2    0    14   0.0054     0.0055     0.0     1.08904  0.00   
  5    1    13   4.2624     4.2751     180.0   1.08852  0.01   
  12   2    8    7.7871     7.7484     180.0   1.08808  0.02   
  19   1    -4   1.0967     1.0896     0.0     1.08791  0.00   
  20   0    3    186.2613   184.9734   0.0     1.08785  0.21   
  9    3    4    9.4079     9.4782     0.0     1.08687  0.02   
  6    2    -11  36.2763    37.0700    -0.0    1.08649  0.08   
  13   1    10   9.4007     9.8859     180.0   1.08578  0.02   
  11   3    0    1.7385     1.7743     180.0   1.08261  0.00   
  20   0    -4   3.7885     3.8230     180.0   1.08201  0.00   
  4    0    -14  449.1451   451.6247   0.0     1.08161  0.50   
  11   3    -1   9.4497     9.3336     0.0     1.08094  0.02   
  9    1    12   18.7135    18.3944    -0.0    1.08084  0.04   
  7    3    -6   28.7488    28.2177    180.0   1.08081  0.06   
  14   2    -7   22.8656    22.2216    180.0   1.08062  0.05   
  11   3    1    85.4332    77.8967    180.0   1.07891  0.19   
  8    0    13   46.8832    42.6925    180.0   1.07862  0.05   
  16   2    4    194.8696   177.2700   0.0     1.07840  0.43   
  5    3    -7   0.3011     0.2991     180.0   1.07563  0.00   
  6    2    11   284.2747   285.8597   -0.0    1.07429  0.62   
  11   3    -2   30.0084    30.0874    180.0   1.07400  0.06   
  19   1    4    11.1929    11.1994    180.0   1.07384  0.02   
  7    3    6    62.4722    62.1959    180.0   1.07312  0.13   
  7    1    -13  4.8091     4.8175     0.0     1.07274  0.01   
  17   1    7    2.2056     2.2600     0.0     1.07224  0.00   
  4    0    14   0.6015     0.6398     0.0     1.07137  0.00   
  18   0    7    71.3577    75.5680    0.0     1.07047  0.08   
  9    3    -5   2.8535     3.0162     0.0     1.07038  0.01   
  11   3    2    0.6095     0.6404     180.0   1.07002  0.00   
  5    3    7    681.2952   710.1678   0.0     1.06930  1.45   
  16   0    9    0.0047     0.0048     180.0   1.06885  0.00   
  12   0    -12  350.5497   356.8119   0.0     1.06797  0.37   
  16   2    -5   216.3793   220.0242   -0.0    1.06786  0.46   
  20   0    4    3.1766     3.2209     180.0   1.06745  0.00   
  15   1    9    1.6077     1.6450     180.0   1.06592  0.00   
  19   1    -5   55.1615    56.4820    180.0   1.06583  0.12   
  10   2    -10  0.0369     0.0378     -0.0    1.06553  0.00   
  14   0    -11  13.3156    13.6479    0.0     1.06508  0.01   
  0    2    12   42.2482    43.1490    180.0   1.06449  0.09   
  1    3    -8   20.6750    20.9303    180.0   1.06359  0.04   
  14   2    7    4.0935     4.1404     0.0     1.06293  0.01   
  9    3    5    53.9476    54.6818    180.0   1.06238  0.11   
  1    3    8    31.0811    31.4978    180.0   1.06218  0.06   
  11   3    -3   972.3742   984.8480   0.0     1.06207  2.01   
  12   2    -9   6.3395     6.4101     0.0     1.06189  0.01   
  2    2    -12  8.6918     8.7784     -0.0    1.06181  0.02   
  20   0    -5   5.5526     5.4128     0.0     1.06036  0.01   
  6    0    -14  7.1129     7.1884     180.0   1.05965  0.01   
  2    2    12   10.1810    11.2011    0.0     1.05762  0.02   
  7    1    13   21.5893    21.2095    0.0     1.05664  0.04   
  17   1    -8   2.6355     2.5096     0.0     1.05645  0.01   
  11   3    3    3.0155     2.8067     0.0     1.05632  0.01   
  18   0    -8   0.0514     0.0456     0.0     1.05605  0.00   
  10   0    -13  9.4940     8.1522     0.0     1.05583  0.01   
  13   1    -11  0.1641     0.1388     180.0   1.05571  0.00   
  3    3    -8   0.2578     0.2139     0.0     1.05549  0.00   
  1    1    -14  4.4460     3.6841     180.0   1.05468  0.01   
  8    2    -11  2.8047     2.4255     0.0     1.05423  0.01   
  16   2    5    1.0765     0.9799     0.0     1.05386  0.00   
  11   1    -12  25.1865    23.3917    -0.0    1.05373  0.05   
  1    1    14   5.2772     6.1059     180.0   1.05228  0.01   
  3    3    8    50.0239    61.9923    0.0     1.05138  0.10   
  4    2    -12  3.1957     3.8238     -180.0  1.04980  0.01   
  19   1    5    5.9349     6.7577     0.0     1.04935  0.01   
  10   2    10   9.8447     10.2031    -180.0  1.04822  0.02   
  7    3    -7   0.2458     0.2547     180.0   1.04820  0.00   
  3    1    -14  12.4103    13.1410    0.0     1.04780  0.02   
  16   0    -10  1.7653     1.9216     180.0   1.04753  0.00   
  11   3    -4   75.6077    94.9519    0.0     1.04564  0.15   
  6    0    14   6.1925     7.7708     0.0     1.04529  0.01   
  14   2    -8   19.5921    22.8416    -180.0  1.04376  0.04   
  9    3    -6   15.0691    17.5155    180.0   1.04363  0.03   
  18   2    0    1.7423     2.0218     -180.0  1.04352  0.00   
  12   2    9    9.0528     10.4970    180.0   1.04342  0.02   
  20   0    5    3.8362     4.4472     180.0   1.04330  0.00   
  15   1    -10  6.7470     7.8252     180.0   1.04320  0.01   
  12   0    12   0.0042     0.0049     180.0   1.04314  0.00   
  18   2    -1   28.8457    33.7796    180.0   1.04261  0.06   
  16   2    -6   3.7510     4.3811     -180.0  1.04188  0.01   
  4    2    12   7.2896     8.4845     -180.0  1.04175  0.01   
  3    1    14   26.1490    29.4920    0.0     1.04078  0.05   
  19   1    -6   180.8558   200.9374   180.0   1.04023  0.34   
  7    3    7    20.1304    22.2404    180.0   1.04002  0.04   
  18   2    1    1.2533     1.3689     0.0     1.03963  0.00   
  8    2    11   0.0160     0.0173     -180.0  1.03943  0.00   
  14   0    11   1.1899     1.2647     0.0     1.03880  0.00   
  5    3    -8   0.5784     0.6104     0.0     1.03852  0.00   
  11   3    4    1.9930     2.0950     180.0   1.03834  0.00   
  9    1    -13  13.5287    14.0694    0.0     1.03750  0.03   
  18   2    -2   2.0307     2.0896     180.0   1.03694  0.00   
  20   0    -6   647.2101   628.4569   0.0     1.03523  0.60   
  9    3    6    48.4243    47.7261    0.0     1.03474  0.09   
  10   0    13   10.3171    10.4501    0.0     1.03408  0.01   
  17   1    8    89.0231    91.0676    0.0     1.03369  0.17   
  5    1    -14  19.2778    20.1075    0.0     1.03215  0.04   
  18   0    8    19.1498    20.1009    0.0     1.03202  0.02   
  5    3    8    3.6348     3.8168     180.0   1.03201  0.01   
  13   1    11   33.1735    35.1478    0.0     1.03187  0.06   
  11   1    12   0.1131     0.1205     -0.0    1.03179  0.00   
  18   2    2    3.6821     4.2530     -180.0  1.03111  0.01   
  8    0    -14  5.6239     7.5753     0.0     1.03014  0.01   
  6    2    -12  0.0782     0.1134     0.0     1.02936  0.00   
  21   1    0    5.1782     6.0502     0.0     1.02715  0.01   
  18   2    -3   0.0782     0.0903     0.0     1.02675  0.00   
  13   3    0    73.3936    85.0169    0.0     1.02653  0.13   
  21   1    -1   0.1010     0.1170     180.0   1.02653  0.00   
  16   2    6    2.9911     3.4928     180.0   1.02631  0.01   
  14   2    8    1.8638     2.2833     -0.0    1.02557  0.00   
  11   3    -5   1.9404     2.4114     180.0   1.02536  0.00   
  13   3    -1   6.2143     7.7607     180.0   1.02527  0.01   
  0    0    15   3.2260     3.8064     0.0     1.02380  0.00   
  13   3    1    26.3622    30.0506    0.0     1.02322  0.05   
  21   1    1    0.0507     0.0578     180.0   1.02321  0.00   
  1    3    -9   135.7237   152.5190   0.0     1.02279  0.24   
  19   1    6    11.9815    13.0606    180.0   1.02191  0.02   
  2    0    -15  13.9708    15.2181    0.0     1.02189  0.01   
  16   0    10   0.0034     0.0037     0.0     1.02156  0.00   
  1    3    9    0.1743     0.1882     0.0     1.02138  0.00   
  21   1    -2   133.5721   144.2714   180.0   1.02135  0.24   
  5    1    14   0.5307     0.5755     180.0   1.02105  0.00   
  13   3    -2   5.1549     5.8601     0.0     1.01949  0.01   
  15   1    10   0.3326     0.3720     0.0     1.01909  0.00   
  9    1    13   29.3005    32.3338    180.0   1.01886  0.05   
  18   2    3    2.0975     2.2329     -0.0    1.01828  0.00   
  6    2    12   0.4030     0.4231     -0.0    1.01804  0.00   
  17   1    -9   107.8678   111.4601   -180.0  1.01767  0.19   
  12   2    -10  0.0405     0.0419     -0.0    1.01764  0.00   
  22   0    0    4.3259     4.4661     0.0     1.01764  0.00   
  18   0    -9   33.9592    34.8658    0.0     1.01739  0.03   
  2    0    15   5.5886     5.7255     180.0   1.01723  0.00   
  22   0    -1   0.0135     0.0138     180.0   1.01710  0.00   
  11   3    5    54.6386    55.6450    0.0     1.01677  0.10   
  20   0    6    47.1632    47.3542    0.0     1.01624  0.04   
  10   2    -11  28.8446    28.9292    -0.0    1.01621  0.05   
  3    3    -9   9.4753     9.3567     180.0   1.01574  0.02   
  13   3    2    21.5660    21.1346    180.0   1.01548  0.04   
  21   1    2    195.1149   190.2862   0.0     1.01485  0.34   
  9    3    -7   174.2333   170.7696   0.0     1.01433  0.30   
  7    3    -8   5.9030     5.7915     0.0     1.01392  0.01   
  22   0    1    0.4812     0.4721     0.0     1.01373  0.00   
  16   2    -7   2.1599     2.1222     0.0     1.01326  0.00   
  8    0    14   898.5807   896.1054   0.0     1.01264  0.77   
  18   2    -4   4.4023     4.4444     -0.0    1.01242  0.01   
  22   0    -2   15.1444    15.5992    0.0     1.01215  0.01   
  19   1    -7   4.9870     5.2122     0.0     1.01197  0.01   
  21   1    -3   1.8947     2.0053     0.0     1.01183  0.00   
  14   0    -12  4.2174     4.5182     180.0   1.01171  0.00   
  4    0    -15  0.0779     0.0842     180.0   1.01162  0.00   
  3    3    9    12.7594    13.7985    180.0   1.01161  0.02   
  12   0    -13  0.0066     0.0072     0.0     1.00963  0.00   
  13   3    -3   17.9778    19.6049    180.0   1.00942  0.03   
  7    1    -14  25.4542    28.1843    180.0   1.00890  0.04   
  20   0    -7   44.6969    56.3260    180.0   1.00744  0.04   
  14   2    -9   2.4754     2.7300     0.0     1.00609  0.00   
  0    2    13   0.0283     0.0304     180.0   1.00580  0.00   
  22   0    2    42.4333    44.6742    0.0     1.00552  0.04   
  7    3    8    12.7508    13.3924    0.0     1.00547  0.02   
  9    3    7    2.8677     2.9563     180.0   1.00483  0.00   
  2    2    -13  3.3984     3.3112     0.0     1.00369  0.01   
  13   1    -12  27.0471    26.3039    -0.0    1.00359  0.04   
  13   3    3    24.5486    23.8743    0.0     1.00359  0.04   
  22   0    -3   39.3112    38.3159    0.0     1.00295  0.03   
  4    0    15   23.9749    23.5992    0.0     1.00263  0.02   
  21   1    3    194.2859   192.9522   0.0     1.00240  0.32   
  8    2    -12  5.0628     5.1142     -180.0  1.00195  0.01   
  11   3    -6   0.0403     0.0408     180.0   1.00191  0.00   
  18   2    4    14.8419    15.1265    -180.0  1.00164  0.02   
  16   0    -11  1.1591     1.1729     180.0   1.00100  0.00   
  5    3    -9   2.2435     2.2514     180.0   1.00073  0.00   
  2    2    13   62.5486    62.3315    0.0     0.99985  0.10   
  10   2    11   0.1115     0.1116     -0.0    0.99969  0.00   
  12   2    10   49.9236    50.2362    -0.0    0.99959  0.08   
  21   1    -4   0.5631     0.5992     180.0   0.99833  0.00   
  11   1    -13  7.3046     7.7395     0.0     0.99751  0.01   
  15   1    -11  12.3979    13.1378    0.0     0.99714  0.02   
  16   2    7    40.0935    41.7977    0.0     0.99659  0.06   
  13   3    -4   71.4648    69.5578    180.0   0.99543  0.11   
  10   0    -14  1.3144     1.2985     180.0   0.99501  0.00   
  17   1    9    26.6507    26.6839    180.0   0.99481  0.04   
  18   2    -5   0.1306     0.1340     180.0   0.99448  0.00   
  7    1    14   15.7669    16.2079    180.0   0.99445  0.03   
  5    3    9    4.1171     4.2815     0.0     0.99418  0.01   
  6    0    -15  5.0638     5.2499     180.0   0.99373  0.00   
  4    2    -13  15.2262    15.7500    -0.0    0.99366  0.02   
  22   0    3    3.4098     3.4655     0.0     0.99333  0.00   
  18   0    9    2.7990     2.8301     180.0   0.99325  0.00   
  19   1    7    72.1707    70.3335    0.0     0.99234  0.11   
  11   3    6    41.7360    40.6901    0.0     0.99232  0.07   
  22   0    -4   0.2092     0.2244     180.0   0.98987  0.00   
  1    1    -15  13.3970    13.5128    0.0     0.98927  0.02   
  8    2    12   11.7431    11.4239    0.0     0.98808  0.02   
  13   3    4    94.7411    92.4688    180.0   0.98800  0.15   
  14   2    9    3.0370     2.9932     0.0     0.98778  0.00   
  1    1    15   2.5387     2.5988     0.0     0.98715  0.00   
  14   0    12   5.1106     5.2397     0.0     0.98712  0.00   
  20   0    7    0.6234     0.6406     180.0   0.98708  0.00   
  12   0    13   2.3718     2.4694     0.0     0.98688  0.00   
  21   1    4    36.9357    40.6189    180.0   0.98629  0.06   
  4    2    13   5.2344     5.7803     180.0   0.98626  0.01   
  3    1    -15  0.6107     0.9890     0.0     0.98372  0.00   
  9    3    -8   0.0786     0.1207     180.0   0.98332  0.00   
  16   2    -8   0.1095     0.1481     180.0   0.98282  0.00   
  1    3    -10  1.0586     1.2491     180.0   0.98231  0.00   
  19   1    -8   1.2109     1.3148     180.0   0.98186  0.00   
  18   2    5    8.7310     9.3555     -0.0    0.98175  0.01   
  21   1    -5   5.6923     6.0024     180.0   0.98132  0.01   
  13   1    12   142.9467   150.9823   -180.0  0.98123  0.22   
  6    0    15   138.8840   147.8439   180.0   0.98102  0.10   
  1    3    10   2.4198     2.5898     -0.0    0.98092  0.00   
  9    1    -14  1.1038     1.1829     180.0   0.97955  0.00   
  17   1    -10  6.9868     7.0571     180.0   0.97886  0.01   
  7    3    -9   12.2901    12.3659    180.0   0.97880  0.02   
  18   0    -10  99.1207    99.0506    0.0     0.97868  0.07   
  13   3    -5   0.5529     0.5489     180.0   0.97802  0.00   
  20   0    -8   47.4989    47.5908    0.0     0.97779  0.04   
  22   0    4    0.6461     0.6563     0.0     0.97758  0.00   
  3    1    15   115.9910   118.7274   180.0   0.97750  0.17   
  11   1    13   7.3657     7.6688     180.0   0.97732  0.01   
  6    2    -13  0.5328     0.5867     180.0   0.97642  0.00   
  3    3    -10  0.8466     0.9343     -180.0  0.97619  0.00   
  16   0    11   1.7994     1.9849     0.0     0.97608  0.00   
  11   3    -7   7.6731     8.4623     180.0   0.97604  0.01   
  10   0    14   24.4927    27.4899    0.0     0.97538  0.02   
  12   2    -11  0.0817     0.1097     -180.0  0.97455  0.00   
  15   1    11   1.2989     2.0700     180.0   0.97398  0.00   
  18   2    -6   0.0107     0.0198     0.0     0.97352  0.00   
  9    3    8    0.3634     0.6914     0.0     0.97343  0.00   
  22   0    -5   0.0152     0.0294     0.0     0.97335  0.00   
  3    3    10   1.2203     1.6760     -0.0    0.97212  0.00   
  15   3    0    1.7448     1.9621     0.0     0.97096  0.00   
  5    1    -15  45.0888    50.7434    0.0     0.97088  0.07   
  7    3    9    3.4254     3.9730     180.0   0.97025  0.00   
  15   3    -1   1.0381     1.2175     180.0   0.97003  0.00   
  8    0    -15  2.4508     2.8845     0.0     0.96940  0.00   
  10   2    -12  0.4248     0.4999     0.0     0.96927  0.00   
  13   3    5    12.0016    14.1267    180.0   0.96922  0.02   
  14   2    -10  1.2052     1.4397     180.0   0.96835  0.00   
  15   3    1    3.6967     4.3910     180.0   0.96803  0.01   
  21   1    5    43.8211    51.0135    0.0     0.96709  0.06   
  20   2    0    1.3211     1.5338     -180.0  0.96675  0.00   
  20   2    -1   6.0970     7.0879     0.0     0.96616  0.01   
  6    2    13   1.1346     1.3226     180.0   0.96594  0.00   
  11   3    7    1.3732     1.6071     180.0   0.96571  0.00   
  16   2    8    50.4321    59.2473    0.0     0.96547  0.07   
  15   3    -2   0.0118     0.0139     180.0   0.96526  0.00   
  20   2    1    0.9105     0.9343     180.0   0.96353  0.00   
  5    3    -10  46.5278    45.5935    0.0     0.96298  0.07   
  9    1    14   653.3824   633.7720   0.0     0.96264  0.91   
  14   0    -13  32.0597    31.0185    180.0   0.96183  0.02   
  20   2    -2   72.7068    70.3837    0.0     0.96178  0.10   
  19   1    8    2.8862     2.8192     180.0   0.96142  0.00   
  21   1    -6   1048.5019  1026.3890  0.0     0.96136  1.46   
  15   3    2    2.7310     2.6773     0.0     0.96133  0.00   
  5    1    15   2.6382     2.6407     180.0   0.96096  0.00   
  0    0    16   12.5201    12.7649    0.0     0.95982  0.01   
  18   2    6    14.3071    14.3435    -180.0  0.95923  0.02   
  0    4    0    2689.0121  2714.1266  -0.0    0.95886  1.85   
  22   0    5    1.3856     1.4014     180.0   0.95881  0.00   
  2    0    -16  42.6371    43.8417    180.0   0.95837  0.03   
  13   3    -6   9.7745     10.1363    0.0     0.95774  0.01   
  12   2    11   7.9277     8.1867     -180.0  0.95711  0.01   
  0    4    1    0.6142     0.6330     180.0   0.95700  0.00   
  15   3    -3   1.2815     1.3156     180.0   0.95683  0.00   
  20   2    2    25.2737    25.7491    0.0     0.95660  0.03   
  20   0    8    7.9713     8.1075     0.0     0.95656  0.01   
  5    3    10   2.9363     2.9779     -180.0  0.95650  0.00   
  16   0    -12  2.2218     2.2467     180.0   0.95643  0.00   
  17   1    10   29.6128    29.7260    0.0     0.95629  0.04   
  12   0    -14  3.1449     3.1406     0.0     0.95619  0.00   
  2    4    0    23.8979    22.5783    180.0   0.95536  0.03   
  18   0    10   3.4062     3.1496     180.0   0.95484  0.00   
  13   1    -13  62.2971    57.5099    0.0     0.95478  0.08   
  2    0    16   43.2491    39.6192    0.0     0.95426  0.03   
  22   0    -6   226.2061   207.7014   0.0     0.95393  0.15   
  20   2    -3   6.1201     5.6460     -180.0  0.95376  0.01   
  8    0    15   452.8520   417.7837   0.0     0.95376  0.30   
  2    4    -1   12.8858    11.9434    -180.0  0.95364  0.02   
  10   2    12   2.8236     2.6186     -0.0    0.95363  0.00   
  2    4    1    15.1827    14.2792    0.0     0.95339  0.02   
  8    2    -13  0.0319     0.0307     -0.0    0.95306  0.00   
  15   1    -12  30.3286    29.2916    -180.0  0.95300  0.04   
  0    2    14   0.9132     0.9275     -180.0  0.95217  0.00   
  7    1    -15  1.1274     1.1548     0.0     0.95157  0.00   
  0    4    2    1.2824     1.3163     -0.0    0.95147  0.00   
  9    3    -9   0.1265     0.1304     0.0     0.95131  0.00   
  16   2    -9   26.7884    27.6296    0.0     0.95130  0.04   
  15   3    3    0.0215     0.0224     180.0   0.95110  0.00   
  19   1    -9   3.8580     4.1155     180.0   0.95062  0.01   
  2    2    -14  4.1494     4.4605     -180.0  0.95050  0.01   
  14   2    10   1.5602     1.7089     -180.0  0.95023  0.00   
  18   2    -7   3.5840     3.9375     -0.0    0.95018  0.00   
  4    0    -16  7.5119     8.3189     0.0     0.95001  0.00   
  11   3    -8   1.4879     1.5088     180.0   0.94844  0.00   
  2    4    -2   0.0853     0.0853     -0.0    0.94830  0.00   
  13   3    6    7.8151     7.4800     180.0   0.94785  0.01   
  2    4    2    20.6059    19.6495    -180.0  0.94780  0.03   
  2    2    14   0.0036     0.0034     -0.0    0.94700  0.00   
  20   0    -9   109.3596   101.3530   180.0   0.94698  0.07   
  20   2    3    180.9408   173.0979   0.0     0.94621  0.24   
  11   1    -14  3.9343     3.8420     180.0   0.94581  0.01   
  21   1    6    534.1827   530.3287   180.0   0.94535  0.69   
  4    4    0    5.5883     5.5734     -180.0  0.94509  0.01   
  15   3    -4   0.3243     0.3237     180.0   0.94502  0.00   
  4    4    -1   108.4615   110.0695   0.0     0.94355  0.14   
  7    3    -10  249.3013   253.0693   0.0     0.94351  0.32   
  23   1    0    33.2594    33.7684    0.0     0.94348  0.04   
  23   1    -1   14.8892    15.0567    180.0   0.94312  0.02   
  4    4    1    2.8448     2.8715     -0.0    0.94306  0.00   
  1    3    -11  1.1722     1.1667     0.0     0.94271  0.00   
  0    4    3    1.9325     1.9136     -180.0  0.94247  0.00   
  20   2    -4   3.2905     3.2592     -180.0  0.94236  0.00   
  4    2    -14  432.5913   431.1044   -0.0    0.94210  0.55   
  4    0    16   366.9865   366.2204   0.0     0.94206  0.24   
  1    3    11   0.0054     0.0055     180.0   0.94136  0.00   
  9    3    9    0.1416     0.1438     180.0   0.94125  0.00   
  17   1    -11  6.9713     7.0814     0.0     0.94064  0.01   
  18   0    -11  2.7701     2.8104     180.0   0.94054  0.00   
  23   1    1    165.0632   166.5889   180.0   0.94030  0.21   
  8    2    13   40.3107    40.3906    180.0   0.94012  0.05   
  10   0    -15  139.4167   139.3582   180.0   0.94007  0.09   
  2    4    -3   0.2285     0.2210     -0.0    0.93951  0.00   
  23   1    -2   12.7303    12.2243    0.0     0.93922  0.02   
  21   1    -7   70.1682    67.3537    0.0     0.93905  0.09   
  14   0    13   410.0167   393.9337   0.0     0.93893  0.26   
  2    4    3    131.7048   126.8437   -0.0    0.93878  0.17   
  7    1    15   18.9416    18.3563    0.0     0.93857  0.02   
  4    4    -2   2.4196     2.3522     -0.0    0.93850  0.00   
  15   3    4    1125.9183  1130.7028  0.0     0.93768  1.42   
  11   3    8    8.1376     8.1819     0.0     0.93762  0.01   
  22   0    6    163.0103   164.0773   180.0   0.93756  0.10   
  4    4    2    2.4693     2.4866     -180.0  0.93753  0.00   
  3    3    -11  9.8172     9.8995     0.0     0.93742  0.01   
  12   0    14   16.5905    17.7302    180.0   0.93535  0.01   
  4    2    14   0.5914     0.6332     -0.0    0.93531  0.00   
  6    0    -16  20.5716    22.0587    180.0   0.93526  0.01   
  13   3    -7   3.6744     3.9484     180.0   0.93519  0.00   
  7    3    10   0.4010     0.4320     -180.0  0.93501  0.00   
  18   2    7    67.3883    72.1469    -0.0    0.93471  0.08   
  13   1    13   0.9907     1.0192     0.0     0.93392  0.00   
  23   1    2    79.0823    80.4056    180.0   0.93368  0.10   
  16   2    9    0.0068     0.0069     180.0   0.93363  0.00   
  3    3    11   8.6155     8.6724     180.0   0.93345  0.01   
  12   2    -12  341.7116   338.2750   0.0     0.93304  0.42   
  24   0    0    9.7889     9.6049     180.0   0.93283  0.01   
  16   0    12   14.0736    13.7321    180.0   0.93271  0.01   
  20   2    4    3.3034     3.2206     -180.0  0.93269  0.00   
  24   0    -1   0.6863     0.6640     0.0     0.93254  0.00   
  22   0    -7   283.4117   268.6044   0.0     0.93217  0.17   
  23   1    -3   86.7093    81.2749    0.0     0.93192  0.11   
  1    1    -16  29.1373    26.7600    -180.0  0.93125  0.04   
  14   2    -11  15.6477    14.3214    -0.0    0.93112  0.02   
  15   1    12   23.0568    21.0105    -0.0    0.93094  0.03   
  0    4    4    1.1255     1.0356     -180.0  0.93028  0.00   
  15   3    -5   19.0771    17.6751    180.0   0.93020  0.02   
  4    4    -3   0.1948     0.1823     -0.0    0.93009  0.00   
  19   1    9    14.8368    14.3185    0.0     0.92978  0.02   
  24   0    1    171.4783   166.8222   0.0     0.92970  0.10   
  1    1    16   22.5582    22.7479    -180.0  0.92936  0.03   
  24   0    -2   15.3197    16.0950    180.0   0.92883  0.01   
  6    4    0    3.9853     4.2090     -180.0  0.92869  0.00   
  4    4    3    6.7771     7.1591     0.0     0.92868  0.01   
  20   2    -5   4.3454     4.4914     0.0     0.92796  0.01   
  2    4    -4   0.1458     0.1457     -0.0    0.92756  0.00   
  6    2    -14  7.4876     7.4561     180.0   0.92748  0.01   
  6    4    -1   31.2921    30.9872    -0.0    0.92734  0.04   
  11   1    14   27.5580    27.2212    180.0   0.92726  0.03   
  9    1    -15  464.0340   455.3196   180.0   0.92695  0.56   
  3    1    -16  0.6661     0.6507     -0.0    0.92673  0.00   
  6    4    1    0.6131     0.5976     -0.0    0.92664  0.00   
  2    4    4    374.4097   364.7294   -0.0    0.92662  0.45   
  5    3    -11  9.6265     9.1265     180.0   0.92582  0.01   
  20   0    9    0.0001     0.0001     180.0   0.92533  0.00   
  18   2    -8   0.0599     0.0567     -0.0    0.92506  0.00   
  10   2    -13  8.8593     8.4553     0.0     0.92492  0.01   
  13   3    7    6.5012     6.3981     0.0     0.92446  0.01   
  6    0    16   15.7915    16.0670    180.0   0.92395  0.01   
  23   1    3    2.6824     2.7390     180.0   0.92384  0.00   
  24   0    2    32.4515    32.8102    0.0     0.92324  0.02   
  6    4    -2   328.6984   328.7755   -0.0    0.92266  0.39   
  10   0    15   15.8776    15.7316    0.0     0.92232  0.01   
  24   0    -3   220.5271   211.7786   0.0     0.92183  0.13   
  21   1    7    121.6682   115.7463   180.0   0.92169  0.14   
  15   3    5    5.7429     5.3966     0.0     0.92147  0.01   
  23   1    -4   0.0572     0.0537     180.0   0.92145  0.00   
  6    4    2    0.0179     0.0166     -180.0  0.92128  0.00   
  3    1    16   92.6810    85.8834    -0.0    0.92118  0.11   
  11   3    -9   1.4379     1.3257     180.0   0.91974  0.00   
  5    3    11   36.3388    33.5892    180.0   0.91948  0.04   
  16   2    -10  2.7125     2.5132     -180.0  0.91932  0.00   
  9    3    -10  7.4410     6.9507     180.0   0.91893  0.01   
  19   1    -10  229.5188   214.6185   0.0     0.91887  0.27   
  17   1    11   67.5747    63.3671    180.0   0.91861  0.08   
  4    4    -4   2.2511     2.1110     -180.0  0.91860  0.00   
  6    2    14   7.8186     7.3048     -0.0    0.91781  0.01   
  17   3    0    34.1603    32.0252    180.0   0.91732  0.04   
  18   0    11   316.6949   297.1052   0.0     0.91727  0.18   
  4    4    4    10.2326    9.7072     -180.0  0.91679  0.01   
  17   3    -1   507.9586   483.3239   180.0   0.91664  0.58   
  20   2    5    4.3681     4.1606     -180.0  0.91646  0.01   
  12   2    12   0.0052     0.0050     -0.0    0.91635  0.00   
  5    1    -16  26.3808    24.9066    -180.0  0.91608  0.03   
  20   0    -10  187.9045   174.9860   0.0     0.91565  0.11   
  14   0    -14  14.5789    13.5031    0.0     0.91540  0.01   
  0    4    5    14.6516    13.5438    -180.0  0.91529  0.02   
  8    0    -16  43.8846    40.4534    0.0     0.91501  0.03   
  21   1    -8   0.3247     0.2993     0.0     0.91495  0.00   
  6    4    -3   18.5844    17.1503    -180.0  0.91478  0.02   
  17   3    1    23.5400    21.7354    0.0     0.91473  0.03   
  22   0    7    0.5163     0.4791     0.0     0.91440  0.00   
  16   0    -13  1070.3020  998.9762   0.0     0.91408  0.61   
  24   0    3    21.5302    20.2758    180.0   0.91367  0.01   
  14   2    11   1.3874     1.3144     -0.0    0.91340  0.00   
  15   3    -6   14.9878    14.3818    0.0     0.91281  0.02   
  2    4    -5   6.3356     6.0799     0.0     0.91281  0.01   
  6    4    3    1.3284     1.2753     180.0   0.91277  0.00   
  17   3    -2   27.5039    26.4113    0.0     0.91273  0.03   
  24   0    -4   21.1019    20.1912    180.0   0.91175  0.01   
  2    4    5    31.9490    30.5571    -180.0  0.91169  0.04   
  9    1    15   70.1465    67.0464    0.0     0.91157  0.08   
  23   1    4    9.2277     8.8609     0.0     0.91108  0.01   
  15   1    -13  82.6880    79.4947    180.0   0.91102  0.09   
  20   2    -6   609.0013   586.1511   0.0     0.91097  0.68   
  13   3    -8   434.4107   418.4302   180.0   0.91094  0.49   
  10   2    13   10.0888    9.7660     -0.0    0.91019  0.01   
  13   1    -14  0.2306     0.2227     180.0   0.90926  0.00   
  17   3    2    0.4306     0.4196     180.0   0.90896  0.00   
  9    3    10   2.5393     2.4871     -0.0    0.90886  0.00   
  18   2    8    18.3569    18.0436    -0.0    0.90878  0.02   
  11   3    9    609.2421   602.3926   180.0   0.90865  0.68   
  22   0    -8   16.1590    15.9799    180.0   0.90864  0.01   
  7    3    -11  391.1863   387.4866   0.0     0.90859  0.43   
  23   1    -5   7.6548     7.5514     0.0     0.90814  0.01   
  8    2    -14  7.6396     7.4760     -0.0    0.90750  0.01   
  12   0    -15  1.1850     1.1731     0.0     0.90724  0.00   
  5    1    16   16.2980    16.1800    -0.0    0.90719  0.02   
  8    4    0    0.1303     0.1301     -0.0    0.90709  0.00   
  8    4    -1   1.2329     1.3881     0.0     0.90595  0.00   
  17   3    -3   5.0200     5.7757     180.0   0.90570  0.01   
  8    4    1    3.1493     3.5603     180.0   0.90508  0.00   
  1    3    -12  12.4711    13.1515    180.0   0.90438  0.01   
  4    4    -5   4.7413     4.9957     180.0   0.90438  0.01   
  6    4    -4   12.8987    13.1139    -0.0    0.90395  0.01   
  17   1    -12  29.2624    28.9711    -180.0  0.90342  0.03   
  18   0    -12  17.8790    17.6798    0.0     0.90339  0.01   
  0    0    17   62.2183    61.4605    180.0   0.90336  0.03   
  0    2    15   4.0904     4.0156     -0.0    0.90316  0.00   
  1    3    12   591.9700   579.9730   180.0   0.90309  0.64   
  15   3    6    5.5112     5.3776     180.0   0.90294  0.01   
  2    0    -17  1247.3931  1204.7843  0.0     0.90225  0.67   
  4    4    5    13.4375    12.9743    -0.0    0.90222  0.01   
  2    2    -15  15.8720    15.2867    0.0     0.90184  0.02   
  8    4    -2   47.8405    46.0446    -180.0  0.90169  0.05   
  16   2    10   0.0040     0.0039     -0.0    0.90162  0.00   
  6    4    4    1.7919     1.7244     -0.0    0.90136  0.00   
  24   0    4    0.0010     0.0010     0.0     0.90126  0.00   
  8    0    16   50.2705    48.7149    180.0   0.90096  0.03   
  7    3    11   116.5635   113.9629   0.0     0.90024  0.12   
  17   3    3    6.1557     6.0141     180.0   0.90019  0.01   
  8    4    2    7.9584     7.7343     0.0     0.89997  0.01   
  7    1    -16  19.9460    19.3521    -180.0  0.89992  0.02   
  3    3    -12  0.0056     0.0054     0.0     0.89982  0.00   
  13   3    8    27.4922    26.3685    180.0   0.89962  0.03   
  22   2    0    4.5070     4.2337     -0.0    0.89892  0.00   
  24   0    -5   2.1977     2.0653     0.0     0.89890  0.00   
  18   2    -9   34.5863    32.6921    0.0     0.89874  0.04   
  2    2    15   5.4467     5.1775     180.0   0.89863  0.01   
  2    0    17   0.0230     0.0218     180.0   0.89861  0.00   
  22   2    -1   0.0023     0.0022     -180.0  0.89855  0.00   
  11   1    -15  56.6651    54.9930    180.0   0.89831  0.06   
  19   1    10   33.7376    33.6620    180.0   0.89799  0.04   
  20   2    6    44.6640    44.7355    -0.0    0.89795  0.05   
  0    4    6    1.8327     1.8418     -0.0    0.89792  0.00   
  21   1    8    19.5778    20.2372    0.0     0.89664  0.02   
  22   2    1    0.3491     0.3526     0.0     0.89622  0.00   
  3    3    12   33.0057    33.1955    0.0     0.89600  0.03   
  17   3    -4   7.1376     7.1625     0.0     0.89577  0.01   
  23   1    5    52.5433    52.7270    180.0   0.89577  0.06   
  2    4    -6   8.1890     8.2045     -0.0    0.89567  0.01   
  8    2    14   852.3815   846.7272   0.0     0.89547  0.89   
  4    0    -17  0.9867     0.9733     0.0     0.89537  0.00   
  22   2    -2   13.7971    13.2535    -0.0    0.89512  0.01   
  14   2    -12  5.6548     5.2627     180.0   0.89482  0.01   
  4    2    -15  0.0962     0.0891     -180.0  0.89476  0.00   
  8    4    -3   56.7889    52.0612    -180.0  0.89443  0.06   
  2    4    6    18.7110    17.1505    -0.0    0.89441  0.02   
  14   0    14   6.1944     5.7069     0.0     0.89412  0.00   
  20   0    10   22.8061    21.3155    0.0     0.89393  0.01   
  12   2    -13  0.0001     0.0001     0.0     0.89338  0.00   
  15   3    -7   28.1710    28.4173    180.0   0.89333  0.03   
  23   1    -6   13.3518    13.7515    180.0   0.89236  0.01   
  8    4    3    0.3281     0.3331     180.0   0.89193  0.00   
  20   2    -7   53.5520    54.0901    180.0   0.89186  0.06   
  16   0    13   0.0012     0.0012     0.0     0.89163  0.00   
  22   2    2    43.4738    39.2276    0.0     0.89053  0.04   
  6    4    -5   0.7821     0.7052     -180.0  0.89049  0.00   
  11   3    -10  0.0793     0.0715     0.0     0.89048  0.00   
  10   0    -16  24.8537    22.3699    0.0     0.89033  0.01   
  15   1    13   308.4553   277.4167   0.0     0.89014  0.32   
  22   0    8    0.2243     0.2015     0.0     0.88988  0.00   
  13   1    14   1.1350     1.0194     180.0   0.88984  0.00   
  5    3    -12  17.4617    15.6464    0.0     0.88965  0.02   
  21   1    -9   29.6409    26.5449    -180.0  0.88961  0.03   
  22   2    -3   38.7097    34.5191    0.0     0.88875  0.04   
  17   3    4    10.1761    9.0863     180.0   0.88868  0.01   
  4    2    15   24.4872    21.9351    0.0     0.88852  0.02   
  4    0    17   2.7187     2.4408     0.0     0.88830  0.00   
  7    1    16   21.7960    19.5662    -180.0  0.88818  0.02   
  12   0    15   3.4691     3.1138     0.0     0.88815  0.00   
  4    4    -6   6.9108     6.1827     -0.0    0.88781  0.01   
  6    4    5    0.0000     0.0000     -180.0  0.88740  0.00   
  16   2    -11  0.9969     0.8889     -180.0  0.88739  0.00   
  19   1    -11  5.6217     5.0066     0.0     0.88714  0.01   
  9    3    -11  137.2427   122.2723   180.0   0.88668  0.14   
  24   0    5    20.9639    18.7294    0.0     0.88638  0.01   
  13   3    -9   49.1470    45.2320    0.0     0.88552  0.05   
  4    4    6    49.2985    45.5426    -180.0  0.88536  0.05   
  8    4    -4   23.4440    21.8730    -0.0    0.88441  0.02   
  20   0    -11  1.3495     1.2617     180.0   0.88428  0.00   
  22   0    -9   4.3764     4.1837     0.0     0.88386  0.00   
  24   0    -6   7.8600     7.6721     180.0   0.88364  0.00   
  5    3    12   1.5856     1.5631     0.0     0.88352  0.00   
  17   3    -5   200.8436   200.8032   0.0     0.88322  0.20   
  10   2    -14  1.3849     1.3850     -180.0  0.88320  0.00   
  6    0    -17  0.0091     0.0091     0.0     0.88310  0.00   
  15   3    7    14.9961    15.3125    0.0     0.88255  0.01   
  6    2    -15  5.7457     5.9676     -180.0  0.88231  0.01   
  17   1    12   55.5197    58.2781    -180.0  0.88214  0.05   
  22   2    3    3.2792     3.4548     0.0     0.88203  0.00   
  18   2    9    2.6035     2.7442     180.0   0.88198  0.00   
  10   4    0    0.7034     0.7202     -0.0    0.88142  0.00   
  11   1    15   23.7560    24.0692    0.0     0.88126  0.02   
  8    4    4    0.7959     0.8019     -0.0    0.88118  0.00   
  18   0    12   192.1570   190.0189   0.0     0.88090  0.09   
  10   4    -1   6.3959     6.1347     -180.0  0.88047  0.01   
  22   2    -4   0.1454     0.1338     -180.0  0.87960  0.00   
  10   4    1    0.1815     0.1675     -180.0  0.87947  0.00   
  1    1    -17  216.5473   199.7834   0.0     0.87947  0.21   
  11   3    10   10.2709    9.5204     180.0   0.87931  0.01   
  9    1    -16  98.2015    91.7012    -0.0    0.87911  0.10   
  0    4    7    8.5494     8.2022     180.0   0.87861  0.01   
  23   1    6    187.7604   182.7589   0.0     0.87832  0.18   
  1    1    17   13.4851    13.5845    180.0   0.87778  0.01   
  14   2    12   4.4898     4.5662     0.0     0.87767  0.00   
  20   2    7    1.0352     1.0559     -180.0  0.87765  0.00   
  12   2    13   1.5542     1.6117     0.0     0.87750  0.00   
  9    3    11   0.6109     0.6622     180.0   0.87672  0.00   
  10   4    -2   6.6023     7.1331     -0.0    0.87666  0.01   
  2    4    -7   0.3483     0.3752     180.0   0.87660  0.00   
  3    1    -17  16.1975    16.0117    0.0     0.87576  0.02   
  2    4    7    16.2346    15.7619    180.0   0.87522  0.02   
  6    4    -6   0.3530     0.3435     -0.0    0.87476  0.00   
  17   3    5    12.7077    12.3660    0.0     0.87475  0.01   
  10   4    2    1.1770     1.1464     -180.0  0.87469  0.00   
  23   1    -7   3.4455     3.3656     0.0     0.87452  0.00   
  7    3    -12  25.6430    25.0907    180.0   0.87443  0.02   
  10   0    16   2.7504     2.7020     180.0   0.87422  0.00   
  16   0    -14  8.8540     8.7309     180.0   0.87405  0.00   
  13   3    9    209.0481   207.0630   0.0     0.87384  0.20   
  6    2    15   152.4850   150.6359   180.0   0.87338  0.14   
  6    0    17   0.8472     0.8249     0.0     0.87297  0.00   
  14   0    -15  0.7739     0.7591     180.0   0.87228  0.00   
  15   3    -8   1.3671     1.3431     180.0   0.87221  0.00   
  25   1    0    1.8595     1.8332     180.0   0.87207  0.00   
  8    4    -5   23.7746    23.5429    -180.0  0.87188  0.02   
  25   1    -1   8.2385     8.1596     0.0     0.87188  0.01   
  18   2    -10  90.8206    90.2417    0.0     0.87173  0.09   
  15   1    -14  17.0408    16.9182    180.0   0.87133  0.02   
  6    4    6    5.3988     5.3482     -0.0    0.87125  0.01   
  20   2    -8   47.6270    46.9520    -0.0    0.87109  0.04   
  22   2    4    0.8387     0.8237     -0.0    0.87095  0.00   
  3    1    17   17.9560    17.6205    0.0     0.87078  0.02   
  21   1    9    0.6139     0.6029     0.0     0.87072  0.00   
  10   4    -3   1717.5526  1724.0108  -0.0    0.87008  1.60   
  16   2    11   1.9139     1.9126     -0.0    0.86988  0.00   
  25   1    1    849.2206   829.0516   0.0     0.86946  0.79   
  24   0    6    167.5461   163.2164   0.0     0.86942  0.08   
  10   2    14   23.9334    23.2817    0.0     0.86939  0.02   
  4    4    -7   6.2394     6.0467     180.0   0.86932  0.01   
  25   1    -2   63.6203    60.1880    180.0   0.86889  0.06   
  17   3    -6   7.8738     7.4334     0.0     0.86839  0.01   
  8    4    5    4.6745     4.4562     -180.0  0.86802  0.00   
  22   2    -5   0.0442     0.0422     0.0     0.86795  0.00   
  1    3    -13  2.4888     2.3860     0.0     0.86760  0.00   
  18   0    -13  10.8657    10.4272    0.0     0.86754  0.01   
  17   1    -13  672.0034   645.0697   0.0     0.86752  0.62   
  10   4    3    3.1100     3.0129     0.0     0.86720  0.00   
  13   1    -15  19.6109    19.2829    0.0     0.86692  0.02   
  5    1    -17  2.5193     2.4852     0.0     0.86685  0.00   
  4    4    7    1858.7551  1841.7831  0.0     0.86664  1.71   
  19   1    11   720.3426   710.4257   0.0     0.86648  0.66   
  19   3    0    84.9426    83.5979    180.0   0.86645  0.08   
  1    3    13   40.9878    40.1153    0.0     0.86636  0.04   
  24   0    -7   5.6351     5.5120     0.0     0.86635  0.00   
  7    3    12   12.5217    12.2022    180.0   0.86631  0.01   
  8    0    -17  1.8165     1.7396     0.0     0.86608  0.00   
  19   3    -1   117.6411   111.9410   0.0     0.86597  0.11   
  8    2    -15  2.7171     2.5932     0.0     0.86515  0.00   
  9    1    16   12.5397    11.9940    -180.0  0.86510  0.01   
  22   0    9    1.6448     1.6168     180.0   0.86447  0.00   
  19   3    1    46.2380    45.0599    0.0     0.86417  0.04   
  25   1    2    6.1931     6.0223     0.0     0.86412  0.01   
  3    3    -13  7.2701     6.9213     180.0   0.86367  0.01   
  21   1    -10  1.9603     1.8526     180.0   0.86353  0.00   
  25   1    -3   89.5109    82.9651    0.0     0.86320  0.08   
  20   0    11   245.1527   221.0923   0.0     0.86278  0.11   
  19   3    -2   0.6733     0.6064     0.0     0.86276  0.00   
  12   0    -16  11.1606    9.8367     0.0     0.86238  0.01   
  11   3    -11  6.8278     6.0450     180.0   0.86113  0.01   
  26   0    0    132.2201   117.1911   0.0     0.86108  0.06   
  26   0    -1   12.6186    11.2074    180.0   0.86094  0.01   
  10   4    -4   15.1406    13.4481    -180.0  0.86094  0.01   
  15   3    8    170.9381   152.0828   180.0   0.86077  0.15   
  3    3    13   3.2698     2.9530     180.0   0.86000  0.00   
  14   2    -13  36.2014    32.9511    -180.0  0.85975  0.03   
  13   3    -10  1.6509     1.5169     -180.0  0.85941  0.00   
  19   3    2    129.8404   119.9683   180.0   0.85921  0.12   
  23   1    7    17.3585    16.0635    180.0   0.85915  0.02   
  5    1    17   1.8722     1.7434     0.0     0.85884  0.00   
  17   3    6    4.6491     4.3360     180.0   0.85876  0.00   
  26   0    1    425.2192   398.0853   0.0     0.85852  0.19   
  22   0    -10  1.7461     1.6361     0.0     0.85832  0.00   
  0    2    16   12.7079    11.9069    0.0     0.85831  0.01   
  26   0    -2   4.3926     4.1073     0.0     0.85811  0.00   
  0    4    8    138.4968   128.7653   -0.0    0.85780  0.12   
  22   2    5    1.4808     1.3727     180.0   0.85759  0.00   
  2    2    -16  46.5995    43.0580    -180.0  0.85728  0.04   
  10   4    4    4.9162     4.5407     180.0   0.85722  0.00   
  8    4    -6   138.7771   128.1580   -0.0    0.85719  0.12   
  6    4    -7   9.0397     8.3463     180.0   0.85715  0.01   
  19   3    -3   0.0004     0.0003     180.0   0.85691  0.00   
  25   1    3    12.6737    11.8727    180.0   0.85621  0.01   
  2    4    -8   1.2095     1.1375     -180.0  0.85603  0.00   
  20   2    8    8.2677     7.7831     0.0     0.85599  0.01   
  16   2    -12  2.6534     2.5028     -180.0  0.85589  0.00   
  19   1    -12  4.2595     4.0239     -0.0    0.85581  0.00   
  12   2    -14  3.0604     2.8944     0.0     0.85572  0.00   
  23   1    -8   7.1677     6.7224     180.0   0.85505  0.01   
  25   1    -4   8.5629     8.0241     180.0   0.85495  0.01   
  9    3    -12  14.9439    14.0029    180.0   0.85493  0.01   
  5    3    -13  37.1552    34.8452    180.0   0.85475  0.03   
  18   2    10   2.9062     2.7256     -180.0  0.85475  0.00   
  11   1    -16  29.9250    28.1007    -0.0    0.85465  0.03   
  2    4    8    81.6904    76.8121    180.0   0.85456  0.07   
  2    2    16   37.1858    35.0424    -0.0    0.85434  0.03   
  22   2    -6   204.3920   192.1412   0.0     0.85410  0.18   
  8    2    15   423.1494   396.5273   -0.0    0.85397  0.37   
  8    0    17   20.3970    19.0147    0.0     0.85341  0.01   
  26   0    2    10.2477    9.5765     0.0     0.85334  0.00   
  6    4    7    3.4108     3.1919     180.0   0.85330  0.00   
  20   0    -12  3.4707     3.2493     180.0   0.85329  0.00   
  7    1    -17  28.0876    26.3874    -0.0    0.85321  0.02   
  0    0    18   10.5654    9.9423     0.0     0.85317  0.00   
  16   0    14   1.4013     1.3339     0.0     0.85290  0.00   
  12   4    0    97.8745    93.4685    -0.0    0.85282  0.08   
  8    4    6    36.0770    34.4831    -0.0    0.85279  0.03   
  26   0    -3   6.6142     6.3508     0.0     0.85267  0.00   
  14   0    15   17.8081    17.1852    180.0   0.85253  0.01   
  2    0    -18  395.1641   383.2658   0.0     0.85233  0.17   
  12   4    -1   7.4229     7.1760     -180.0  0.85205  0.01   
  19   3    3    7.9603     7.5830     180.0   0.85170  0.01   
  17   3    -7   2.9814     2.8369     0.0     0.85165  0.00   
  15   1    14   9.5723     9.1063     180.0   0.85164  0.01   
  4    2    -16  8.7069     8.3905     -0.0    0.85128  0.01   
  12   4    1    144.7762   143.3105   0.0     0.85096  0.12   
  24   0    7    34.4422    34.4104    180.0   0.85077  0.01   
  11   3    11   0.8781     0.8687     0.0     0.85002  0.00   
  15   3    -9   61.3550    60.4364    0.0     0.84991  0.05   
  10   4    -5   13.2899    12.8769    0.0     0.84946  0.01   
  4    4    -8   16.5433    16.0124    -0.0    0.84933  0.01   
  20   2    -9   102.2519   99.1432    180.0   0.84910  0.09   
  2    0    18   0.0027     0.0026     0.0     0.84908  0.00   
  13   1    15   0.1074     0.1049     0.0     0.84886  0.00   
  5    3    13   4.4460     4.3422     180.0   0.84886  0.00   
  12   4    -2   7.3378     7.2577     -0.0    0.84868  0.01   
  19   3    -4   1.5341     1.5347     0.0     0.84857  0.00   
  13   3    10   8.6627     9.9331     180.0   0.84756  0.01   
  24   0    -8   15.7145    18.1680    180.0   0.84746  0.01   
  17   1    13   16.4922    19.0747    180.0   0.84710  0.01   
  4    0    -18  41.5359    46.4160    180.0   0.84661  0.02   
  12   4    2    4.9753     5.5078     -180.0  0.84654  0.00   
  4    4    8    137.7562   151.2228   -0.0    0.84647  0.12   
  18   0    13   59.5456    62.1742    180.0   0.84596  0.02   
  25   1    4    7.9368     8.2750     0.0     0.84593  0.01   
  26   0    3    14.9122    15.4133    180.0   0.84567  0.01   
  4    2    16   338.9777   349.0909   0.0     0.84555  0.28   
  9    3    12   17.8054    18.0578    0.0     0.84520  0.01   
  10   0    -17  6.4161     6.4872     180.0   0.84516  0.00   
  10   4    5    116.2751   116.3497   -0.0    0.84500  0.10   
  12   0    16   4.6590     4.6225     0.0     0.84487  0.00   
  26   0    -4   80.0737    78.9739    0.0     0.84476  0.03   
  18   2    -11  2.5335     2.4603     -180.0  0.84444  0.00   
  25   1    -5   0.4419     0.4277     180.0   0.84437  0.00   
  21   1    10   1.5540     1.5034     180.0   0.84436  0.00   
  10   2    -15  137.1674   131.7901   180.0   0.84411  0.11   
  14   2    13   383.3066   374.8747   0.0     0.84328  0.32   
  12   4    -3   7.4007     7.1537     0.0     0.84280  0.01   
  7    1    17   3.9349     3.8096     -0.0    0.84257  0.00   
  22   2    6    162.5351   158.7384   180.0   0.84229  0.13   
  19   3    4    11.1705    10.8938    180.0   0.84184  0.01   
  7    3    -13  4.8228     4.6707     0.0     0.84131  0.00   
  17   3    7    2.1083     2.0867     0.0     0.84108  0.00   
  8    4    -7   250.3169   255.1279   0.0     0.84069  0.20   
  12   2    14   18.7287    19.0877    -180.0  0.84069  0.02   
  6    2    -16  20.8883    21.2511    -180.0  0.84062  0.02   
  4    0    18   0.0704     0.0692     180.0   0.84028  0.00   
  12   4    3    3.8309     3.6145     -0.0    0.83966  0.00   
  11   1    16   0.0464     0.0433     -0.0    0.83898  0.00   
  24   2    0    9.4376     8.8001     180.0   0.83886  0.01   
  16   2    12   16.8069    15.6525    -180.0  0.83877  0.01   
  23   1    8    14.3315    13.3188    0.0     0.83866  0.01   
  24   2    -1   0.7983     0.7415     0.0     0.83864  0.00   
  22   0    10   12.7868    11.8670    0.0     0.83862  0.01   
  22   2    -7   277.6054   255.1590   0.0     0.83837  0.22   
  6    4    -8   10.3809    9.4222     -0.0    0.83806  0.01   
  15   3    9    2.5099     2.2760     180.0   0.83801  0.00   
  19   3    -5   61.8908    56.0830    180.0   0.83797  0.05   
  21   1    -11  3.2320     2.9937     0.0     0.83712  0.00   
  24   2    1    158.4164   152.6431   0.0     0.83658  0.13   
  16   0    -15  31.3220    30.4021    0.0     0.83636  0.01   
  6    0    -18  35.1514    34.1763    0.0     0.83630  0.01   
  10   4    -6   28.6854    28.0121    -180.0  0.83595  0.02   
  24   2    -2   16.6176    16.2274    -180.0  0.83594  0.01   
  0    4    9    86.8516    84.8026    0.0     0.83592  0.07   
  8    4    7    13.6175    13.2899    180.0   0.83586  0.01   
  26   0    4    84.5919    82.4234    0.0     0.83572  0.03   
  19   1    12   95.1170    92.5451    -0.0    0.83559  0.08   
  9    1    -17  0.0021     0.0020     180.0   0.83550  0.00   
  26   0    -5   12.9740    13.1088    180.0   0.83460  0.01   
  12   4    -4   61.2771    61.9040    0.0     0.83456  0.05   
  2    4    -9   176.1200   177.1178   -0.0    0.83436  0.14   
  23   1    -9   29.6644    29.8195    0.0     0.83435  0.02   
  6    4    8    10.3257    10.2536    -0.0    0.83395  0.01   
  15   1    -15  22.9792    22.8129    0.0     0.83393  0.02   
  25   1    5    72.2696    71.0488    180.0   0.83355  0.06   
  7    3    13   22.8001    22.3659    0.0     0.83348  0.02   
  20   2    9    0.0008     0.0007     0.0     0.83339  0.00   
  17   3    -8   3.3473     3.2720     0.0     0.83339  0.00   
  18   0    -14  273.9422   264.6905   0.0     0.83318  0.11   
  17   1    -14  400.7322   385.5617   0.0     0.83312  0.31   
  13   3    -11  0.0085     0.0081     180.0   0.83302  0.00   
  1    1    -18  0.0209     0.0200     180.0   0.83300  0.00   
  2    4    9    6.8310     6.4388     -180.0  0.83283  0.01   
  1    3    -14  4.7157     4.4337     -180.0  0.83252  0.00   
  22   0    -11  21.3636    20.1848    0.0     0.83241  0.01   
  6    2    16   17.1419    16.2185    180.0   0.83238  0.01   
  14   0    -16  34.0896    32.4532    0.0     0.83227  0.01   
  20   0    12   54.8782    52.3710    0.0     0.83223  0.02   
  11   3    -12  22.7422    21.8877    0.0     0.83205  0.02   
  24   2    2    29.1457    28.2103    0.0     0.83186  0.02   
  25   1    -6   0.4139     0.4018     180.0   0.83172  0.00   
  1    1    18   10.2033    9.9527     0.0     0.83148  0.01   
  1    3    14   6.7470     6.5988     -180.0  0.83134  0.01   
  10   2    15   15.3121    15.0243    0.0     0.83118  0.01   
  10   4    6    283.5299   280.0317   -0.0    0.83085  0.22   
  24   2    -3   205.8743   203.3645   0.0     0.83083  0.16   
  24   0    8    9.7637     9.6447     0.0     0.83082  0.00   
  12   4    4    2.2823     2.2313     -180.0  0.83050  0.00   
  10   0    17   15.6512    15.2953    0.0     0.83050  0.01   
  3    1    -18  355.8974   331.0348   0.0     0.82993  0.27   
  19   3    5    7.4539     6.9041     0.0     0.82989  0.01   
  3    3    -14  11.9371    10.6162    -0.0    0.82912  0.01   
  4    4    -9   13.6727    12.8311    -180.0  0.82824  0.01   
  13   1    -16  63.7307    63.1169    -180.0  0.82757  0.05   
  18   2    11   279.5261   278.2569   0.0     0.82748  0.21   
  24   0    -9   21.7615    21.7033    0.0     0.82733  0.01   
  6    0    18   0.9010     0.8921     0.0     0.82719  0.00   
  15   3    -10  7.9391     7.6168     -180.0  0.82683  0.01   
  20   2    -10  177.0917   167.7617   0.0     0.82629  0.13   
  14   2    -14  13.3987    12.7089    -0.0    0.82611  0.01   
  8    2    -16  39.1600    37.3419    -0.0    0.82582  0.03   
  3    3    14   30.6226    29.3195    -0.0    0.82563  0.02   
  3    1    18   4.5457     4.3516     180.0   0.82544  0.00   
  22   2    7    0.4523     0.4322     0.0     0.82538  0.00   
  19   3    -6   208.3835   198.9261   180.0   0.82536  0.16   
  4    4    9    28.3476    26.9142    -180.0  0.82526  0.02   
  19   1    -13  16.5051    15.5764    -180.0  0.82518  0.01   
  16   2    -13  1005.7652  945.2230   0.0     0.82514  0.76   
  24   2    3    20.1235    18.3987    180.0   0.82484  0.02   
  12   4    -5   17.3538    15.6451    -180.0  0.82418  0.01   
  9    3    -13  14.1720    12.9756    0.0     0.82399  0.01   
  26   0    5    1.4123     1.3537     180.0   0.82373  0.00   
  24   2    -4   20.4070    20.5801    180.0   0.82342  0.02   
  20   0    -13  0.3270     0.3325     180.0   0.82297  0.00   
  8    4    -8   8.0018     8.1149     -180.0  0.82274  0.01   
  9    1    17   18.3454    18.6013    0.0     0.82271  0.01   
  26   0    -6   0.2186     0.2216     0.0     0.82242  0.00   
  5    1    -18  114.3307   115.8940   180.0   0.82242  0.09   
  14   4    0    125.9580   127.7093   -0.0    0.82236  0.09   
  17   3    8    86.4790    87.8643    0.0     0.82208  0.06   
  8    0    -18  5.2714     5.3713     180.0   0.82189  0.00   
  14   4    -1   22.4839    22.9824    -180.0  0.82175  0.02   
  5    3    -14  19.5690    20.3701    -0.0    0.82130  0.01   
  12   0    -17  8.5179     8.9177     180.0   0.82122  0.00   
  13   3    11   31.6400    33.2765    0.0     0.82116  0.02   
  22   2    -8   15.5113    16.3481    -180.0  0.82113  0.01   
  11   3    12   0.6065     0.6398     0.0     0.82112  0.00   
  10   4    -7   14.5104    15.4754    0.0     0.82070  0.01   
  14   4    1    22.8778    24.2472    -180.0  0.82061  0.02   
  12   2    -15  1.2971     1.3033     0.0     0.82010  0.00   
  25   1    6    3.3249     3.1113     180.0   0.81935  0.00   
  12   4    5    64.0549    59.6810    180.0   0.81930  0.05   
  14   4    -2   5.6769     5.1336     -0.0    0.81881  0.00   
  21   3    0    6.2305     5.6369     0.0     0.81878  0.00   
  21   3    -1   0.1001     0.0926     180.0   0.81846  0.00   
  21   1    11   14.3752    13.8454    0.0     0.81793  0.01   
  6    4    -9   36.5013    35.3141    -180.0  0.81786  0.03   
  8    4    8    10.4658    10.2766    -0.0    0.81756  0.01   
  25   1    -7   42.6529    41.9424    180.0   0.81731  0.03   
  23   1    9    85.4467    83.9803    180.0   0.81726  0.06   
  18   2    -12  17.8802    17.5713    0.0     0.81725  0.01   
  0    2    17   65.4799    64.3298    180.0   0.81723  0.05   
  21   3    1    0.0508     0.0499     180.0   0.81678  0.00   
  14   4    2    12.9276    12.7679    -0.0    0.81656  0.01   
  16   0    15   0.2336     0.2312     0.0     0.81650  0.00   
  2    2    -17  1154.2831  1145.0368  0.0     0.81641  0.83   
  19   3    6    11.3875    11.2382    180.0   0.81611  0.01   
  21   3    -2   144.5687   139.1058   180.0   0.81583  0.10   
  5    3    14   0.2225     0.2113     -180.0  0.81568  0.00   
  24   2    4    0.0033     0.0031     -180.0  0.81568  0.00   
  8    2    16   50.2307    47.2973    -180.0  0.81545  0.04   
  15   1    15   29.8336    28.0881    0.0     0.81543  0.02   
  5    1    18   13.5330    12.7775    0.0     0.81517  0.01   
  10   4    7    14.3288    13.5595    180.0   0.81509  0.01   
  15   3    10   0.3764     0.3641     -0.0    0.81467  0.00   
  9    3    13   31.2695    30.5424    180.0   0.81456  0.02   
  11   1    -17  0.8133     0.7982     180.0   0.81450  0.00   
  14   0    16   20.2326    19.8755    0.0     0.81396  0.01   
  17   3    -9   109.3315   107.3436   180.0   0.81395  0.08   
  24   2    -5   2.5649     2.5143     0.0     0.81392  0.00   
  2    2    17   0.0733     0.0711     -180.0  0.81371  0.00   
  17   1    14   14.3784    13.9102    0.0     0.81364  0.01   
  14   4    -3   7.3037     7.0606     180.0   0.81360  0.01   
  6    4    9    6.4666     6.2489     -180.0  0.81356  0.00   
  0    4    10   0.0033     0.0032     -0.0    0.81334  0.00   
  23   1    -10  6.1239     6.0723     180.0   0.81280  0.00   
  22   0    11   18.8459    18.8749    180.0   0.81266  0.01   
  18   0    14   13.0734    13.1641    0.0     0.81259  0.00   
  21   3    2    174.3111   176.5920   0.0     0.81251  0.12   
  2    4    -10  0.3779     0.3808     -180.0  0.81198  0.00   
  12   4    -6   10.2415    10.2707    -0.0    0.81190  0.01   
  4    2    -17  0.7916     0.8109     0.0     0.81130  0.00   
  19   3    -7   5.0579     5.2900     0.0     0.81103  0.00   
  21   3    -3   1.0205     1.0688     0.0     0.81095  0.00   
  7    1    -18  75.1860    78.6318    180.0   0.81082  0.05   
  13   1    16   0.7203     0.7529     -180.0  0.81080  0.00   
  21   1    -12  32.2726    33.6376    -180.0  0.81072  0.02   
  27   1    0    10.2780    10.5905    0.0     0.81046  0.01   
  2    4    10   4.7792     4.9148     -0.0    0.81042  0.00   
  8    0    18   0.6939     0.7133     180.0   0.81041  0.00   
  27   1    -1   1.6792     1.7244     180.0   0.81039  0.00   
  14   2    14   5.0623     5.1940     -0.0    0.81037  0.00   
  14   4    3    37.1957    38.0467    180.0   0.81030  0.03   
  20   2    10   19.1742    19.5357    -0.0    0.81023  0.01   
  26   0    6    0.7106     0.7142     0.0     0.80998  0.00   
  24   0    9    13.2125    13.2627    180.0   0.80996  0.00   
  7    3    -14  24.3657    24.5345    -180.0  0.80944  0.02   
  16   2    13   0.0000     0.0000     180.0   0.80852  0.00   
  26   0    -7   13.8501    13.6896    0.0     0.80851  0.00   
  27   1    1    24.1794    23.6601    0.0     0.80829  0.02   
  0    0    19   0.0359     0.0351     180.0   0.80827  0.00   
  27   1    -2   45.8166    44.4591    0.0     0.80807  0.03   
  2    0    -19  22.1445    21.2106    180.0   0.80763  0.01   
  10   2    -16  21.8427    20.8724    -0.0    0.80754  0.02   
  22   2    8    0.1425     0.1354     0.0     0.80721  0.00   
  13   3    -12  23.2677    22.8931    0.0     0.80669  0.02   
  22   0    -12  0.1226     0.1223     180.0   0.80648  0.00   
  4    4    -10  80.2770    80.3136    -180.0  0.80642  0.06   
  24   0    -10  2.8483     2.8564     180.0   0.80634  0.00   
  12   4    6    0.0504     0.0506     180.0   0.80631  0.00   
  14   4    -4   9.1217     9.1666     -0.0    0.80626  0.01   
  21   3    3    178.1741   179.6005   0.0     0.80607  0.12   
  4    2    17   2.3834     2.4033     0.0     0.80603  0.00   
  12   2    15   3.2991     3.3264     0.0     0.80592  0.00   
  19   1    13   30.3501    30.2404    180.0   0.80555  0.02   
  12   0    17   6.8153     6.7505     0.0     0.80514  0.00   
  2    0    19   12.9956    13.3534    0.0     0.80471  0.00   
  24   2    5    16.8486    17.4287    0.0     0.80460  0.01   
  10   4    -8   3.0826     3.1396     -180.0  0.80405  0.00   
  10   0    -18  20.1660    20.5118    0.0     0.80402  0.01   
  21   3    -4   0.3459     0.3511     180.0   0.80395  0.00   
  27   1    2    0.0022     0.0023     180.0   0.80392  0.00   
  8    4    -9   15.6738    15.8269    -0.0    0.80368  0.01   
  25   1    7    5.5571     5.6095     0.0     0.80365  0.00   
  27   1    -3   54.5627    55.0320    180.0   0.80356  0.04   
  11   3    -13  6.2520     6.3042     0.0     0.80352  0.00   
  4    4    10   14.6723    14.7844    -0.0    0.80336  0.01   
  15   3    -11  13.0256    13.1249    0.0     0.80333  0.01   
  20   2    -11  1.4693     1.4836     -180.0  0.80302  0.00   
  4    0    -19  11.3557    11.5065    180.0   0.80284  0.00   
  22   2    -9   4.3396     4.4139     0.0     0.80271  0.00   
  24   2    -6   7.5616     7.7605     -180.0  0.80254  0.01   
  20   0    13   38.6323    39.7488    180.0   0.80250  0.01   
  6    2    -17  0.0173     0.0184     0.0     0.80214  0.00   
  17   3    9    24.8442    26.3620    180.0   0.80211  0.02   
  14   4    4    821.5821   870.8718   -0.0    0.80199  0.55   
  7    3    14   14.7972    15.6081    180.0   0.80192  0.01   
  25   1    -8   127.9644   124.4733   180.0   0.80142  0.09   
  7    1    18   36.9844    35.3056    180.0   0.80115  0.02   
  16   0    -16  34.5022    32.7520    180.0   0.80098  0.01   
  19   3    7    69.6262    65.7601    0.0     0.80082  0.05   
  18   2    12   188.5625   174.8601   0.0     0.80049  0.13   
  18   0    -15  9.5349     8.7919     180.0   0.80042  0.00   
  17   1    -15  1.8261     1.6711     180.0   0.80033  0.00   
  11   1    17   39.3610    35.4351    180.0   0.80007  0.03   
  28   0    0    55.1107    49.5105    0.0     0.79957  0.02   
  28   0    -1   15.3368    13.7983    180.0   0.79954  0.01   
  1    3    -15  13.8581    13.0520    0.0     0.79920  0.01   
  15   1    -16  70.6638    71.9616    -180.0  0.79881  0.05   
  8    4    9    1.8081     1.8657     -180.0  0.79825  0.00   
  1    3    15   3.9671     4.0723     0.0     0.79808  0.00   
  10   4    8    0.7634     0.7816     -0.0    0.79802  0.00   
  12   4    -7   0.0507     0.0518     180.0   0.79799  0.00   
  21   3    4    37.1941    37.3415    180.0   0.79763  0.02   
  27   1    3    2.9759     2.9899     0.0     0.79746  0.00   
  28   0    1    7.4835     7.5224     180.0   0.79745  0.00   
  28   0    -2   30.8013    31.1151    0.0     0.79735  0.01   
  4    0    19   33.3079    34.1411    180.0   0.79713  0.01   
  27   1    -4   362.8970   373.7028   180.0   0.79696  0.24   
  14   4    -5   13.1138    13.5035    -180.0  0.79696  0.01   
  6    4    -10  1873.3447  1923.4557  -0.0    0.79690  1.23   
  3    3    -15  0.6946     0.6409     0.0     0.79626  0.00   
  9    1    -18  0.0058     0.0056     0.0     0.79565  0.00   
  19   1    -14  46.0006    45.2553    180.0   0.79549  0.03   
  10   2    16   2.5226     2.4867     -180.0  0.79546  0.00   
  16   2    -14  8.9963     8.9701     180.0   0.79533  0.01   
  19   3    -8   1.0388     1.0411     180.0   0.79527  0.00   
  23   1    10   75.5862    75.7801    180.0   0.79527  0.05   
  14   0    -17  167.7121   169.4700   0.0     0.79517  0.05   
  21   3    -5   5.5757     5.6714     180.0   0.79499  0.00   
  13   3    12   132.6848   134.9262   180.0   0.79494  0.09   
  26   0    7    0.4345     0.4384     0.0     0.79476  0.00   
  6    2    17   0.9546     0.9480     -0.0    0.79453  0.00   
  6    0    -19  41.7823    42.1161    0.0     0.79410  0.01   
  9    3    -14  0.6025     0.6109     -180.0  0.79405  0.00   
  14   2    -15  0.6866     0.7004     180.0   0.79400  0.00   
  17   3    -10  8.5821     9.0110     180.0   0.79368  0.01   
  20   0    -14  1.3217     1.3891     0.0     0.79354  0.00   
  28   0    2    6.9892     7.2746     0.0     0.79322  0.00   
  26   0    -8   6.9582     7.2290     0.0     0.79316  0.00   
  28   0    -3   7.9668     8.2478     180.0   0.79305  0.00   
  3    3    15   105.9578   109.3666   180.0   0.79295  0.07   
  11   3    13   7.0729     7.2783     180.0   0.79286  0.00   
  6    4    10   24.3044    24.8859    -0.0    0.79248  0.02   
  24   2    6    143.4482   156.0636   0.0     0.79184  0.09   
  14   4    5    81.3410    88.5409    0.0     0.79182  0.05   
  12   4    7    1.9632     2.1372     0.0     0.79180  0.00   
  21   1    12   10.6780    11.6047    -0.0    0.79172  0.01   
  1    1    -19  8.7647     9.1322     0.0     0.79109  0.01   
  15   3    11   1.5220     1.5863     180.0   0.79107  0.00   
  13   1    -17  4.5325     4.7294     180.0   0.79103  0.00   
  16   4    0    1.4378     1.5037     180.0   0.79096  0.00   
  23   1    -11  385.6360   408.0748   180.0   0.79073  0.25   
  10   0    18   50.5622    53.6471    0.0     0.79064  0.02   
  16   4    -1   4.1357     4.3801     0.0     0.79050  0.00   
  18   2    -13  8.2957     8.7496     0.0     0.79042  0.01   
  0    4    11   0.4730     0.4980     180.0   0.79039  0.00   
  1    1    19   4.8139     4.9907     0.0     0.78972  0.00   
  24   2    -7   3.7584     4.0033     0.0     0.78953  0.00   
  5    3    -15  41.1438    44.4809    0.0     0.78941  0.03   
  16   4    1    7.4857     8.1309     -0.0    0.78934  0.00   
  8    2    -17  1.6990     1.8469     0.0     0.78932  0.00   
  2    4    -11  0.4369     0.4748     0.0     0.78922  0.00   
  27   1    4    1.4831     1.5922     0.0     0.78907  0.00   
  3    1    -19  4.4363     4.4304     180.0   0.78853  0.00   
  24   0    10   87.8205    87.3153    0.0     0.78850  0.03   
  27   1    -5   65.6631    64.7256    0.0     0.78845  0.04   
  22   2    9    1.2033     1.1287     180.0   0.78810  0.00   
  16   4    -2   4.5642     4.2533     -0.0    0.78795  0.00   
  2    4    11   2.7329     2.5727     180.0   0.78764  0.00   
  21   3    5    50.1379    47.8925    0.0     0.78736  0.03   
  28   0    3    16.8677    16.5103    180.0   0.78697  0.01   
  22   0    12   8.7099     8.5535     0.0     0.78690  0.00   
  20   2    11   209.3674   206.0473   -0.0    0.78682  0.13   
  28   0    -4   243.2919   239.3823   180.0   0.78675  0.08   
  25   1    8    1.9077     1.8768     180.0   0.78674  0.00   
  12   2    -16  8.8423     8.5991     -0.0    0.78651  0.01   
  10   4    -9   5.3078     5.0799     -180.0  0.78630  0.00   
  14   4    -6   17.2005    16.4891    -0.0    0.78591  0.01   
  6    0    19   30.3043    29.1509    180.0   0.78586  0.01   
  16   4    2    3.2584     3.1784     -180.0  0.78566  0.00   
  26   2    0    111.9651   110.1336   -0.0    0.78553  0.07   
  26   2    -1   11.1507    11.0319    180.0   0.78542  0.01   
  9    3    14   569.6289   578.5430   -0.0    0.78496  0.35   
  24   0    -11  142.7112   145.4049   180.0   0.78482  0.04   
  21   1    -13  5.4445     5.5475     0.0     0.78461  0.00   
  3    1    19   0.1708     0.1736     180.0   0.78447  0.00   
  25   1    -9   64.6013    65.5050    0.0     0.78437  0.04   
  19   3    8    3.3536     3.3887     180.0   0.78429  0.00   
  21   3    -6   930.1772   938.2982   0.0     0.78427  0.57   
  4    4    -11  9.9336     9.9511     0.0     0.78418  0.01   
  5    3    15   3.1103     3.0700     180.0   0.78405  0.00   
  9    1    18   121.8566   118.5137   180.0   0.78394  0.07   
  8    4    -10  1.6878     1.6147     -180.0  0.78383  0.00   
  26   2    1    401.7798   373.5808   0.0     0.78358  0.25   
  22   2    -10  1.4697     1.3471     -0.0    0.78343  0.00   
  12   0    -18  4.1996     3.8379     0.0     0.78340  0.00   
  16   4    -3   12.7124    11.5943    180.0   0.78337  0.01   
  26   2    -2   4.6450     4.1975     -0.0    0.78327  0.00   
  12   4    -8   3.6999     3.3936     0.0     0.78272  0.00   
  16   0    16   180.6352   173.2103   180.0   0.78235  0.06   
  5    1    -19  16.9097    16.4093    -180.0  0.78215  0.01   
  17   1    15   80.5189    78.9362    180.0   0.78182  0.05   
  8    0    -19  93.2982    91.4633    0.0     0.78180  0.03   
  17   3    10   31.6554    30.6860    -0.0    0.78150  0.02   
  15   1    16   618.7513   597.8176   -180.0  0.78145  0.38   
  4    4    11   14.2224    13.6205    180.0   0.78109  0.01   
  18   0    15   0.4238     0.4144     180.0   0.78086  0.00   
  22   0    -13  0.0010     0.0010     180.0   0.78080  0.00   
  13   3    -13  51.7087    51.7037    0.0     0.78068  0.03   
  16   4    3    39.1293    40.5586    0.0     0.78001  0.02   
  14   4    6    26.6462    27.6222    -180.0  0.78000  0.02   
  10   4    9    1.1197     1.1607     -180.0  0.77996  0.00   
  15   3    -12  25.8701    26.5300    180.0   0.77971  0.02   
  8    2    17   17.2573    17.6778    -0.0    0.77969  0.01   
  26   2    2    8.7083     8.8776     -0.0    0.77963  0.01   
  20   2    -12  2.8745     2.9210     180.0   0.77960  0.00   
  0    2    18   9.2076     9.2813     -0.0    0.77951  0.01   
  16   2    14   1.5036     1.4952     -0.0    0.77931  0.00   
  26   2    -3   5.3681     5.3257     0.0     0.77913  0.00   
  14   2    15   17.0145    16.9085    180.0   0.77902  0.01   
  7    3    -15  0.5762     0.5740     0.0     0.77892  0.00   
  27   1    5    20.6454    20.5694    0.0     0.77892  0.01   
  2    2    -18  366.6112   365.7482   -0.0    0.77887  0.22   
  28   0    4    54.3445    54.2193    0.0     0.77887  0.02   
  28   0    -5   2.1732     2.1765     180.0   0.77858  0.00   
  19   3    -9   3.0177     3.0165     180.0   0.77840  0.00   
  26   0    8    1.7667     1.7650     0.0     0.77836  0.00   
  8    4    10   37.3005    37.2125    -0.0    0.77824  0.02   
  27   1    -6   25.9392    25.8747    180.0   0.77819  0.02   
  14   0    17   40.4337    40.3345    180.0   0.77818  0.01   
  24   2    7    31.4562    32.8904    180.0   0.77767  0.02   
  11   1    -18  2.7784     2.9706     0.0     0.77752  0.00   
  16   4    -4   63.8263    67.4954    -0.0    0.77689  0.04   
  26   0    -9   0.4667     0.4826     180.0   0.77666  0.00   
  19   1    14   33.0432    33.6655    0.0     0.77655  0.02   
  2    2    18   0.0001     0.0001     0.0     0.77639  0.00   
  12   4    8    7.6730     7.4854     -180.0  0.77606  0.00   
  11   3    -14  3.3644     3.3499     -180.0  0.77575  0.00   
  5    1    19   762.8437   762.5566   180.0   0.77557  0.45   
  21   3    6    489.5050   487.1758   180.0   0.77550  0.29   
  6    4    -11  31.0154    30.8069    0.0     0.77548  0.02   
  13   1    17   37.5327    37.1640    0.0     0.77546  0.02   
  24   2    -8   18.7170    17.4257    -180.0  0.77514  0.01   
  4    2    -18  50.9189    49.0840    180.0   0.77450  0.03   
  23   3    0    34.6802    33.6369    0.0     0.77447  0.02   
  23   3    -1   14.1094    14.1660    180.0   0.77427  0.01   
  18   2    13   56.8145    59.2691    180.0   0.77400  0.03   
  20   0    14   92.6132    99.4005    0.0     0.77378  0.03   
  26   2    3    13.0760    14.0435    -180.0  0.77377  0.01   
  10   2    -17  5.7802     6.2611     180.0   0.77338  0.00   
  14   4    -7   19.2352    20.8164    180.0   0.77334  0.01   
  12   2    16   3.9753     4.2812     0.0     0.77316  0.00   
  26   2    -4   68.5591    73.6033    0.0     0.77308  0.04   
  23   1    11   20.0662    21.4530    180.0   0.77300  0.01   
  17   3    -11  6.3220     6.7087     0.0     0.77289  0.00   
  23   3    1    154.2324   161.0299   180.0   0.77271  0.09   
  16   4    4    133.0369   136.6572   0.0     0.77252  0.08   
  7    1    -19  109.0871   108.9314   0.0     0.77222  0.06   
  23   3    -2   12.9418    12.7589    0.0     0.77211  0.01   
  21   3    -7   62.6596    61.1710    0.0     0.77201  0.04   
  7    3    15   14.2654    13.8345    0.0     0.77175  0.01   
  8    0    19   5.2313     5.2507     180.0   0.77136  0.00   
  6    4    11   245.1231   250.4014   0.0     0.77101  0.14   
  4    2    18   0.0960     0.1038     -180.0  0.76964  0.00   
  18   0    -16  0.1875     0.1970     0.0     0.76931  0.00   
  17   1    -16  2.1674     2.2693     -180.0  0.76919  0.00   
  13   3    13   0.5547     0.5803     0.0     0.76915  0.00   
  28   0    5    6.7236     7.0240     0.0     0.76907  0.00   
  23   3    2    77.2252    80.6110    180.0   0.76902  0.04   
  25   1    9    42.5230    44.3065    0.0     0.76892  0.02   
  28   0    -6   4.3669     4.5209     0.0     0.76873  0.00   
  16   4    -5   183.7866   188.8127   -0.0    0.76862  0.10   
  12   0    18   54.8342    56.2093    0.0     0.76860  0.02   
  23   1    -12  48.2204    48.6347    -0.0    0.76843  0.03   
  22   2    10   9.8179     9.8292     -0.0    0.76836  0.01   
  23   3    -3   73.5701    72.8592    0.0     0.76804  0.04   
  0    0    20   1.6603     1.6640     0.0     0.76785  0.00   
  16   0    -17  2.7482     2.7655     0.0     0.76781  0.00   
  10   4    -10  0.0562     0.0568     -0.0    0.76775  0.00   
  1    3    -16  23.4873    23.9546    180.0   0.76766  0.01   
  15   3    12   18.9152    19.5503    0.0     0.76749  0.01   
  2    0    -20  21.6067    22.5356    0.0     0.76737  0.01   
  0    4    12   36.3135    37.9142    -180.0  0.76736  0.02   
  27   1    6    30.0287    31.7382    180.0   0.76723  0.02   
  19   1    -15  2.1919     2.3738     -180.0  0.76686  0.00   
  19   3    9    12.2494    13.2703    0.0     0.76684  0.01   
  14   4    7    2.7784     3.0105     0.0     0.76678  0.00   
  24   0    11   2.7748     3.0062     0.0     0.76675  0.00   
  1    5    0    175.7089   190.0724   0.0     0.76664  0.10   
  16   2    -15  28.1659    30.4608    0.0     0.76663  0.02   
  1    3    16   19.9192    21.5293    180.0   0.76660  0.01   
  6    2    -18  29.2676    31.6194    -0.0    0.76658  0.02   
  25   1    -10  94.8200    102.0818   180.0   0.76645  0.05   
  10   0    -19  0.3521     0.3788     0.0     0.76644  0.00   
  27   1    -7   32.9433    35.4153    0.0     0.76641  0.02   
  12   4    -9   4.8402     5.1992     -0.0    0.76639  0.00   
  2    4    -12  7.5179     8.0656     -0.0    0.76636  0.00   
  26   2    4    73.0464    77.1787    -0.0    0.76613  0.04   
  21   1    13   0.5729     0.5952     0.0     0.76596  0.00   
  15   1    -17  165.2527   170.0227   0.0     0.76586  0.09   
  1    5    -1   37.5197    38.2240    0.0     0.76572  0.02   
  1    5    1    9.2784     9.4308     180.0   0.76565  0.01   
  11   3    14   29.0608    29.4925    -180.0  0.76542  0.02   
  26   2    -5   12.2504    12.4387    -180.0  0.76527  0.01   
  9    3    -15  400.8803   407.0152   180.0   0.76524  0.22   
  20   0    -15  35.8792    36.3786    180.0   0.76515  0.01   
  3    3    -16  1.1942     1.2099     0.0     0.76512  0.00   
  2    4    12   10.7131    10.5463    0.0     0.76478  0.01   
  2    0    20   18.1847    17.8158    0.0     0.76474  0.01   
  11   1    18   99.5976    93.7188    0.0     0.76422  0.06   
  18   2    -14  266.4580   250.1470   0.0     0.76417  0.15   
  22   2    -11  19.0565    17.8680    -0.0    0.76358  0.01   
  8    4    -11  0.5103     0.4803     0.0     0.76349  0.00   
  23   3    3    2.5875     2.4353     180.0   0.76349  0.00   
  14   2    -16  32.9133    31.0032    -0.0    0.76347  0.02   
  20   2    12   52.6353    49.6445    0.0     0.76344  0.03   
  7    1    19   116.1933   109.7570   0.0     0.76339  0.06   
  16   4    5    1.0604     1.0027     0.0     0.76335  0.00   
  4    0    -20  0.7577     0.7168     180.0   0.76332  0.00   
  3    5    0    11.4803    10.7921    180.0   0.76307  0.01   
  24   0    -12  0.0103     0.0097     0.0     0.76304  0.00   
  1    5    -2   10.3753    9.6533     180.0   0.76291  0.01   
  1    5    2    7.0440     6.5006     0.0     0.76278  0.00   
  24   2    8    10.1388    9.3973     -0.0    0.76235  0.01   
  21   3    7    117.6372   109.4545   180.0   0.76228  0.06   
  3    5    -1   67.3455    62.8092    180.0   0.76222  0.04   
  23   3    -4   0.0179     0.0168     180.0   0.76214  0.00   
  10   2    17   15.4860    14.4911    0.0     0.76210  0.01   
  3    5    1    9.4816     8.8705     0.0     0.76203  0.01   
  3    3    16   86.0034    80.3794    0.0     0.76199  0.05   
  4    4    -12  3.5485     3.2805     -180.0  0.76180  0.00   
  22   0    13   0.1063     0.0966     180.0   0.76157  0.00   
  10   4    10   14.6362    13.6234    -180.0  0.76120  0.01   
  26   0    9    43.8357    41.8841    0.0     0.76106  0.01   
  14   0    -18  0.0682     0.0676     0.0     0.76075  0.00   
  19   3    -10  202.3766   200.7269   -0.0    0.76068  0.11   
  17   3    11   60.1213    59.2786    180.0   0.76053  0.03   
  24   2    -9   20.9722    21.3319    0.0     0.75965  0.01   
  6    2    18   0.8350     0.8614     -0.0    0.75954  0.00   
  3    5    -2   0.0862     0.0892     180.0   0.75952  0.00   
  14   4    -8   17.8243    18.5425    -180.0  0.75949  0.01   
  18   4    0    2.1548     2.2802     -180.0  0.75939  0.00   
  12   4    9    7.2115     7.6894     180.0   0.75936  0.00   
  26   0    -10  1.3108     1.4206     180.0   0.75928  0.00   
  9    1    -19  2.7373     3.0515     180.0   0.75914  0.00   
  3    5    2    8.8112     9.8400     180.0   0.75913  0.00   
  5    3    -16  20.7563    23.3342    180.0   0.75909  0.01   
  18   4    -1   24.8393    28.1218    180.0   0.75904  0.01   
  21   1    -14  25.6095    29.0733    180.0   0.75902  0.01   
  16   4    -6   4.2510     4.8728     -180.0  0.75876  0.00   
  4    4    12   10.7117    12.2752    -180.0  0.75871  0.01   
  21   3    -8   0.2133     0.2441     0.0     0.75845  0.00   
  1    5    -3   3.4809     4.0005     0.0     0.75828  0.00   
  4    0    20   33.3840    38.6120    180.0   0.75816  0.01   
  1    5    3    5.2515     6.1027     180.0   0.75809  0.00   
  18   4    1    1.2446     1.4644     -0.0    0.75789  0.00   
  8    4    11   0.4858     0.5732     180.0   0.75781  0.00   
  28   0    6    10.5718    12.4836    180.0   0.75778  0.00   
  28   0    -7   0.3674     0.4314     0.0     0.75740  0.00   
  13   1    -18  0.4420     0.5123     0.0     0.75709  0.00   
  26   2    5    1.7078     1.9447     -180.0  0.75686  0.00   
  18   4    -2   2.3132     2.6304     180.0   0.75685  0.00   
  29   1    -1   98.3263    111.5763   180.0   0.75682  0.05   
  29   1    0    82.1832    93.2349    180.0   0.75682  0.04   
  9    3    15   54.1659    59.9696    0.0     0.75652  0.03   
  20   2    -13  0.2527     0.2733     180.0   0.75627  0.00   
  23   3    4    8.9557     9.6566     0.0     0.75624  0.00   
  15   3    -13  77.8402    83.6877    180.0   0.75621  0.04   
  5    5    0    7.8021     8.3050     180.0   0.75607  0.00   
  6    0    -20  13.5146    14.4172    0.0     0.75586  0.00   
  26   2    -6   0.2184     0.2333     -0.0    0.75585  0.00   
  22   0    -14  3.4735     3.8155     0.0     0.75560  0.00   
  8    2    -18  4.9075     5.4912     -180.0  0.75543  0.00   
  5    5    -1   26.3219    29.7149    0.0     0.75532  0.01   
  13   3    -14  0.3628     0.4122     -180.0  0.75520  0.00   
  3    5    -3   4.0989     4.7031     0.0     0.75501  0.00   
  5    5    1    4.8434     5.5605     0.0     0.75500  0.00   
  29   1    -2   40.9459    47.0172    0.0     0.75500  0.02   
  29   1    1    9.9094     11.3832    180.0   0.75499  0.01   
  12   2    -17  8.8937     10.2505    180.0   0.75491  0.00   
  18   4    2    2.2903     2.6618     -180.0  0.75457  0.00   
  23   3    -5   6.5166     7.5750     0.0     0.75456  0.00   
  3    5    3    23.3588    27.1860    0.0     0.75444  0.01   
  27   1    7    61.8372    71.8548    -0.0    0.75423  0.03   
  10   0    19   21.6515    25.1197    0.0     0.75419  0.01   
  5    3    16   12.9817    14.8274    0.0     0.75401  0.01   
  6    4    -12  0.1692     0.1897     -0.0    0.75388  0.00   
  27   1    -8   221.9893   232.7618   0.0     0.75333  0.12   
  1    1    -20  5.3718     5.5300     -180.0  0.75311  0.00   
  18   4    -3   0.4022     0.4094     -0.0    0.75286  0.00   
  5    5    -2   6.1246     6.2247     0.0     0.75275  0.00   
  16   4    6    2.3740     2.4116     -180.0  0.75268  0.00   
  14   4    8    1.0664     1.0836     -0.0    0.75239  0.00   
  5    5    2    2.6485     2.7151     180.0   0.75212  0.00   
  1    5    -4   6.7182     6.9495     180.0   0.75192  0.00   
  1    1    20   29.1062    30.1561    -180.0  0.75186  0.02   
  17   3    -12  24.7370    25.6378    180.0   0.75185  0.01   
  1    5    4    1.7808     1.8413     0.0     0.75167  0.00   
  17   1    16   149.5455   154.5428   -0.0    0.75166  0.08   
  29   1    -3   103.8496   105.1228   180.0   0.75138  0.05   
  29   1    2    9.1280     9.2302     0.0     0.75136  0.00   
  16   2    15   0.2514     0.2523     0.0     0.75124  0.00   
  3    1    -20  0.6453     0.6466     -180.0  0.75097  0.00   
  18   0    16   70.7311    71.3107    0.0     0.75077  0.02   
  23   1    12   8.5916     8.6748     -0.0    0.75070  0.00   
  25   1    10   411.7843   412.9614   0.0     0.75046  0.21   
  16   0    17   90.6129    90.0841    0.0     0.75037  0.02   
  7    3    -16  19.4644    18.9011    180.0   0.74982  0.01   
  15   1    17   103.8413   104.8246   180.0   0.74960  0.05   
  18   4    3    0.1945     0.1999     -0.0    0.74950  0.00   
  6    4    12   0.2345     0.2447     -0.0    0.74940  0.00   
  14   2    16   18.4804    19.5655    0.0     0.74926  0.01   
  12   4    -10  0.0914     0.0969     -0.0    0.74924  0.00   
  11   3    -15  42.8002    46.4239    180.0   0.74889  0.02   
  3    5    -4   5.7334     6.2375     180.0   0.74880  0.00   
  19   3    10   27.9984    30.4909    -180.0  0.74871  0.01   
  19   1    15   74.8662    81.5290    180.0   0.74868  0.04   
  10   4    -11  18.2317    19.8535    0.0     0.74867  0.01   
  12   0    -19  28.1519    30.6204    180.0   0.74857  0.01   
  5    5    -3   0.0011     0.0012     0.0     0.74842  0.00   
  9    1    19   0.0079     0.0085     180.0   0.74841  0.00   
  6    0    20   225.1931   244.1240   0.0     0.74838  0.06   
  22   2    11   18.4908    20.0703    180.0   0.74825  0.01   
  18   2    14   11.1550    12.1418    -0.0    0.74820  0.01   
  3    5    4    3.8205     4.2257     0.0     0.74806  0.00   
  25   1    -11  0.2893     0.3293     180.0   0.74792  0.00   
  21   3    8    16.2768    18.5280    0.0     0.74792  0.01   
  5    5    3    0.4595     0.5787     180.0   0.74750  0.00   
  16   4    -7   1.9842     2.5035     0.0     0.74749  0.00   
  23   3    5    37.9381    48.4188    180.0   0.74742  0.02   
  3    1    20   1.2745     1.6668     -0.0    0.74727  0.00   
  18   4    -4   3.7044     4.9346     -0.0    0.74715  0.00   
  8    2    18   0.5710     0.7514     -180.0  0.74649  0.00   
  30   0    -1   24.1279    31.0053    180.0   0.74630  0.01   
  30   0    0    2.5760     3.2917     0.0     0.74627  0.00   
  20   0    15   0.1038     0.1301     180.0   0.74617  0.00   
  23   1    -13  0.5122     0.6402     180.0   0.74616  0.00   
  26   2    6    0.5112     0.6390     0.0     0.74616  0.00   
  24   2    9    10.4272    12.9758    180.0   0.74614  0.01   
  29   1    -4   27.5880    33.5598    0.0     0.74604  0.01   
  29   1    3    28.3746    34.3709    180.0   0.74602  0.01   
  7    5    0    0.1182     0.1404     180.0   0.74593  0.00   
  5    1    -20  1.3058     1.4421     -0.0    0.74551  0.00   
  23   3    -6   12.5461    13.6682    180.0   0.74543  0.01   
  8    0    -20  30.4433    32.4611    0.0     0.74530  0.01   
  7    5    -1   3.5598     3.7823     0.0     0.74527  0.00   
  28   0    7    0.2617     0.2765     0.0     0.74521  0.00   
  26   2    -7   11.5488    12.0532    0.0     0.74501  0.01   
  14   0    18   0.0795     0.0829     0.0     0.74498  0.00   
  24   0    12   27.3335    28.4616    180.0   0.74494  0.01   
  7    5    1    2.0496     2.1284     0.0     0.74484  0.00   
  0    2    19   0.0164     0.0170     180.0   0.74481  0.00   
  28   0    -8   140.5833   145.8657   0.0     0.74480  0.04   
  14   4    -9   1.8803     1.9550     -0.0    0.74460  0.00   
  30   0    -2   8.8218     9.1816     0.0     0.74458  0.00   
  0    4    13   0.2116     0.2220     -180.0  0.74448  0.00   
  30   0    1    1.0255     1.0759     0.0     0.74448  0.00   
  2    2    -19  18.9935    20.3670    180.0   0.74432  0.01   
  15   3    13   233.8348   257.9002   0.0     0.74414  0.12   
  1    5    -5   1.2234     1.3714     0.0     0.74397  0.00   
  13   3    14   1.3538     1.5179     -180.0  0.74396  0.00   
  21   3    -9   21.7033    24.4067    180.0   0.74383  0.01   
  1    5    5    0.1131     0.1269     0.0     0.74367  0.00   
  2    4    -13  1.7123     1.9203     -0.0    0.74362  0.00   
  22   2    -12  0.1391     0.1552     180.0   0.74341  0.00   
  11   1    -19  2.9800     3.3256     180.0   0.74341  0.00   
  24   2    -10  2.4880     2.7682     -180.0  0.74331  0.00   
  26   0    10   83.3533    92.0251    0.0     0.74312  0.02   
  7    3    16   18.3114    20.0908    180.0   0.74299  0.01   
  8    4    -12  5.0642     5.5353     -180.0  0.74292  0.00   
  7    5    -2   1.2987     1.4153     0.0     0.74286  0.00   
  18   4    4    15.6779    17.0139    -180.0  0.74279  0.01   
  13   1    18   0.3122     0.3343     0.0     0.74262  0.00   
  5    5    -4   0.9466     0.9918     180.0   0.74242  0.00   
  19   3    -11  4.0422     4.2151     0.0     0.74238  0.00   
  12   2    17   6.2788     6.5353     0.0     0.74236  0.00   
  2    4    13   51.8962    52.2718    -0.0    0.74206  0.03   
  2    2    19   13.0367    13.0850    0.0     0.74203  0.01   
  7    5    2    364.6695   365.4052   180.0   0.74202  0.18   
  10   4    11   0.1486     0.1484     0.0     0.74199  0.00   
  12   4    10   42.6455    42.3351    -0.0    0.74195  0.02   
  10   2    -18  21.0897    20.3634    -0.0    0.74148  0.01   
  26   0    -11  3.0019     2.9577     180.0   0.74129  0.00   
  24   0    -13  2.3337     2.3105     0.0     0.74124  0.00   
  5    5    4    0.4007     0.3976     180.0   0.74123  0.00   
  30   0    -3   57.9413    58.0406    180.0   0.74113  0.01   
  3    5    -5   272.5166   275.4178   180.0   0.74100  0.13   
  30   0    2    21.9878    22.2495    180.0   0.74097  0.01   
  21   1    14   16.7624    17.0184    180.0   0.74084  0.01   
  16   4    7    33.9945    34.5586    0.0     0.74072  0.02   
  4    2    -19  11.4727    11.6714    -180.0  0.74056  0.01   
  20   2    13   36.9529    37.5894    -180.0  0.74030  0.02   
  27   1    8    113.2881   115.1862   180.0   0.74014  0.06   
  3    5    5    0.0118     0.0120     0.0     0.74011  0.00   
  18   4    -5   1.1836     1.2035     -180.0  0.73985  0.00   
  18   0    -17  7.8043     7.9364     0.0     0.73984  0.00   
  17   1    -17  40.5313    41.2772    180.0   0.73971  0.02   
  4    4    -13  13.4649    13.7575    -0.0    0.73952  0.01   
  5    1    20   1.6403     1.6762     -0.0    0.73951  0.00   
  17   3    12   59.0571    60.4008    180.0   0.73944  0.03   
  19   1    -16  1.4901     1.5245     -0.0    0.73940  0.00   
  27   1    -9   22.3857    22.7802    0.0     0.73917  0.01   
  16   2    -16  32.1727    32.5745    180.0   0.73910  0.02   
  29   1    -5   5.6253     5.6950     180.0   0.73910  0.00   
  29   1    4    131.1286   132.5080   0.0     0.73907  0.06   
  11   3    15   22.0756    22.0058    0.0     0.73893  0.01   
  7    5    -3   1.1086     1.0897     0.0     0.73876  0.00   
  18   2    -15  9.2873     9.0964     -180.0  0.73866  0.00   
  28   2    0    44.1103    43.9425    -0.0    0.73800  0.02   
  28   2    -1   12.5544    12.4975    180.0   0.73797  0.01   
  20   0    -16  25.4325    25.2396    0.0     0.73789  0.01   
  1    3    -17  179.3734   177.8126   0.0     0.73787  0.09   
  9    3    -16  85.3065    83.4738    0.0     0.73766  0.04   
  7    5    3    0.1315     0.1276     180.0   0.73752  0.00   
  8    4    12   11.0502    10.5133    -0.0    0.73721  0.01   
  23   3    6    191.7924   182.1886   0.0     0.73719  0.09   
  14   4    9    1.5295     1.4417     -0.0    0.73708  0.00   
  7    1    -20  22.1981    20.7794    -0.0    0.73695  0.01   
  1    3    17   16.9221    15.8110    180.0   0.73687  0.01   
  22   0    14   0.1186     0.1108     0.0     0.73683  0.00   
  16   0    -18  17.0648    15.9554    0.0     0.73674  0.00   
  4    4    13   4.7628     4.4920     -180.0  0.73645  0.00   
  28   2    1    8.4910     8.0427     180.0   0.73632  0.00   
  28   2    -2   31.3640    29.8003    -0.0    0.73624  0.01   
  4    2    19   33.2487    31.8629    180.0   0.73607  0.02   
  30   0    -4   81.6457    78.3961    0.0     0.73604  0.02   
  30   0    3    75.6180    73.5435    0.0     0.73582  0.02   
  8    0    20   21.0918    20.5645    180.0   0.73577  0.01   
  3    3    -17  13.5945    13.3121    0.0     0.73567  0.01   
  16   4    -8   0.1637     0.1666     -180.0  0.73502  0.00   
  15   1    -18  58.4779    59.6165    0.0     0.73500  0.03   
  23   3    -7   2.2345     2.2889     0.0     0.73494  0.00   
  12   0    19   0.0802     0.0822     0.0     0.73493  0.00   
  5    5    -5   0.5252     0.5409     180.0   0.73488  0.00   
  1    5    -6   0.3679     0.3890     180.0   0.73458  0.00   
  18   4    5    11.0330    11.6719    0.0     0.73457  0.01   
  14   2    -17  150.2279   159.1720   0.0     0.73453  0.07   
  1    5    6    0.6620     0.7039     180.0   0.73423  0.00   
  26   2    7    0.4298     0.4571     0.0     0.73421  0.00   
  21   1    -15  21.2406    22.5931    180.0   0.73409  0.01   
  6    2    -19  36.8966    39.4586    -0.0    0.73368  0.02   
  25   3    0    1.4578     1.5644     180.0   0.73348  0.00   
  5    5    5    2.5031     2.6860     0.0     0.73343  0.00   
  25   3    -1   6.9671     7.4680     0.0     0.73337  0.00   
  20   2    -14  0.7558     0.8055     -0.0    0.73324  0.00   
  7    5    -4   0.8210     0.8620     0.0     0.73305  0.00   
  15   3    -14  15.1130    15.8600    -180.0  0.73304  0.01   
  9    5    0    0.2954     0.3096     180.0   0.73303  0.00   
  28   2    2    7.5072     7.8446     -0.0    0.73299  0.00   
  26   2    -8   6.0637     6.3162     0.0     0.73294  0.00   
  28   2    -3   7.5405     7.8175     180.0   0.73286  0.00   
  3    3    17   13.6782    14.1548    0.0     0.73271  0.01   
  21   3    9    0.9258     0.9586     0.0     0.73268  0.00   
  9    5    -1   0.1138     0.1190     0.0     0.73245  0.00   
  6    4    -13  0.7303     0.7671     -180.0  0.73233  0.00   
  10   0    -20  89.2151    92.9254    180.0   0.73201  0.02   
  9    5    1    1.4639     1.5157     0.0     0.73193  0.00   
  25   3    1    724.3545   749.5194   0.0     0.73193  0.34   
  3    5    -6   5.6307     5.7526     0.0     0.73178  0.00   
  25   1    11   10.8930    11.0206    180.0   0.73160  0.01   
  25   3    -2   56.0157    56.6488    180.0   0.73159  0.03   
  28   0    8    41.7276    42.1965    0.0     0.73159  0.01   
  12   4    -11  0.3494     0.3528     180.0   0.73154  0.00   
  7    5    4    0.1466     0.1478     180.0   0.73144  0.00   
  0    0    21   148.3124   149.3644   0.0     0.73129  0.03   
  28   0    -9   40.4451    40.6729    0.0     0.73114  0.01   
  11   1    19   0.3162     0.3179     180.0   0.73113  0.00   
  18   4    -6   0.1979     0.1989     180.0   0.73110  0.00   
  22   0    -15  80.6298    80.8732    0.0     0.73102  0.02   
  10   2    18   50.2344    50.2569    0.0     0.73095  0.02   
  2    0    -21  25.6812    25.6700    180.0   0.73093  0.01   
  17   3    -13  593.5959   587.5811   0.0     0.73077  0.28   
  3    5    6    0.1501     0.1483     0.0     0.73075  0.00   
  29   1    -6   7.2833     7.1667     0.0     0.73069  0.00   
  29   1    5    1.0603     1.0413     180.0   0.73066  0.00   
  13   3    -15  20.5689    19.8928    0.0     0.73041  0.01   
  5    3    -17  3.2055     3.0933     0.0     0.73037  0.00   
  9    5    -2   4.7434     4.5363     180.0   0.73022  0.00   
  19   3    11   677.4755   644.7764   0.0     0.73015  0.31   
  30   0    -5   172.0031   164.8769   0.0     0.72940  0.04   
  9    3    16   11.1840    10.7555    180.0   0.72932  0.01   
  10   4    -12  0.1021     0.0983     -0.0    0.72930  0.00   
  24   2    10   82.7825    79.7684    -0.0    0.72926  0.04   
  9    5    2    34.2387    33.0564    0.0     0.72920  0.02   
  30   0    4    92.7861    89.7579    0.0     0.72912  0.02   
  25   1    -12  34.3868    33.3445    0.0     0.72903  0.02   
  14   4    -10  1.1627     1.1317     -180.0  0.72890  0.00   
  7    1    20   0.1114     0.1085     -0.0    0.72887  0.00   
  14   0    -19  30.8913    30.1877    0.0     0.72879  0.01   
  25   3    2    5.2419     5.1384     0.0     0.72873  0.00   
  23   1    13   8.9372     8.8775     180.0   0.72858  0.00   
  2    0    21   0.0002     0.0002     0.0     0.72854  0.00   
  21   3    -10  1.4909     1.5247     180.0   0.72838  0.00   
  20   4    0    1.0347     1.0814     -180.0  0.72822  0.00   
  25   3    -3   74.6323    78.2718    0.0     0.72818  0.03   
  28   2    3    15.3530    16.1449    180.0   0.72805  0.01   
  22   2    12   8.5382     8.9596     -0.0    0.72800  0.00   
  20   4    -1   5.5514     5.8146     0.0     0.72797  0.00   
  28   2    -4   224.8062   233.5414   -180.0  0.72787  0.10   
  6    4    13   0.7958     0.8267     -180.0  0.72787  0.00   
  16   4    8    44.5466    45.3419    -0.0    0.72767  0.02   
  4    0    -21  10.4413    10.5033    0.0     0.72749  0.00   
  6    2    19   26.9481    26.8766    180.0   0.72717  0.01   
  20   4    1    0.7840     0.7736     180.0   0.72684  0.00   
  9    5    -3   10.0413    9.6469     180.0   0.72638  0.00   
  24   2    -11  144.8383   139.0246   -180.0  0.72635  0.07   
  20   4    -2   58.8977    56.4141    -0.0    0.72609  0.03   
  5    5    -6   2.7886     2.6764     0.0     0.72594  0.00   
  7    5    -5   0.8198     0.7906     0.0     0.72584  0.00   
  23   3    7    16.2615    15.8428    180.0   0.72574  0.01   
  9    1    -20  17.4561    17.4023    -0.0    0.72562  0.01   
  5    3    17   1.7246     1.7431     0.0     0.72556  0.00   
  13   1    -19  0.5164     0.5238     180.0   0.72555  0.00   
  12   2    -18  3.5584     3.8519     -0.0    0.72522  0.00   
  27   1    9    30.5971    33.1447    180.0   0.72519  0.01   
  18   4    6    13.8631    14.7582    180.0   0.72499  0.01   
  9    5    3    10.0544    10.4929    180.0   0.72487  0.00   
  26   0    11   12.4067    12.7496    180.0   0.72477  0.00   
  16   2    16   164.2408   165.4120   180.0   0.72439  0.07   
  5    5    6    1.6337     1.6453     180.0   0.72426  0.00   
  27   1    -10  1.4545     1.4652     0.0     0.72417  0.00   
  23   1    -14  1.3601     1.3705     180.0   0.72410  0.00   
  12   4    11   7.7909     7.8516     180.0   0.72407  0.00   
  25   3    3    10.1672    10.2545    180.0   0.72397  0.00   
  8    2    -19  85.1503    85.8966    0.0     0.72395  0.04   
  1    5    -7   3.4112     3.4422     0.0     0.72392  0.00   
  7    5    5    5.5520     5.6044     0.0     0.72389  0.00   
  20   4    2    19.8130    20.0075    0.0     0.72385  0.01   
  19   3    -12  4.3690     4.4194     0.0     0.72373  0.00   
  1    5    7    0.0267     0.0271     0.0     0.72353  0.00   
  24   0    13   62.3532    64.7414    0.0     0.72328  0.01   
  23   3    -8   5.6467     5.8743     180.0   0.72327  0.00   
  25   3    -4   7.2509     7.6065     180.0   0.72321  0.00   
  18   2    15   0.4204     0.4415     180.0   0.72320  0.00   
  22   2    -13  0.0004     0.0004     -0.0    0.72316  0.00   
  17   1    17   25.7886    27.3741    0.0     0.72313  0.01   
  11   3    -16  24.6557    26.5441    0.0     0.72303  0.01   
  26   0    -12  198.1478   216.5767   0.0     0.72291  0.04   
  4    0    21   0.8161     0.9054     180.0   0.72279  0.00   
  20   4    -3   5.7652     6.5670     -180.0  0.72262  0.00   
  10   4    12   2.2676     2.6066     -0.0    0.72256  0.00   
  8    4    -13  0.0543     0.0648     -0.0    0.72231  0.00   
  18   0    17   13.3916    15.9828    180.0   0.72231  0.00   
  7    3    -17  21.0360    25.6326    0.0     0.72215  0.01   
  19   1    16   10.2159    12.7326    -180.0  0.72201  0.00   
  0    4    14   0.8090     1.0219     -180.0  0.72193  0.00   
  28   2    4    38.9805    50.8852    -0.0    0.72162  0.02   
  16   4    -9   15.5271    20.3884    -0.0    0.72155  0.01   
  28   2    -5   1.7245     2.2963     180.0   0.72140  0.00   
  30   0    -6   7.1879     9.6265     180.0   0.72134  0.00   
  3    5    -7   0.4775     0.6427     180.0   0.72129  0.00   
  26   2    8    1.1548     1.5688     -0.0    0.72122  0.00   
  15   3    14   6.0146     8.1909     -180.0  0.72120  0.00   
  2    4    -14  6.3014     8.5875     -180.0  0.72120  0.00   
  14   4    10   1.0078     1.4056     -180.0  0.72108  0.00   
  6    0    -21  1.5920     2.2226     0.0     0.72108  0.00   
  14   2    17   29.4531    41.1278    180.0   0.72107  0.01   
  18   4    -7   2.4940     3.4978     0.0     0.72106  0.00   
  30   0    5    0.3215     0.4568     0.0     0.72101  0.00   
  9    5    -4   0.3450     0.4907     180.0   0.72101  0.00   
  29   1    -7   1.4216     2.0516     0.0     0.72096  0.00   
  29   1    6    0.1817     0.2650     180.0   0.72093  0.00   
  10   0    20   9.9897     15.4856    180.0   0.72077  0.00   
  16   0    18   2.8607     4.7524     180.0   0.72041  0.00   
  3    5    7    3.2494     5.4972     0.0     0.72014  0.00   
  26   2    -9   0.2960     0.4889     180.0   0.71986  0.00   
  15   1    18   2.7759     4.4853     0.0     0.71976  0.00   
  20   0    16   1.4770     2.3691     0.0     0.71973  0.00   
  2    4    14   0.0000     0.0000     0.0     0.71966  0.00   
  24   0    -14  6.5032     10.1871    0.0     0.71963  0.00   
  13   3    15   0.0475     0.0723     0.0     0.71951  0.00   
  20   4    3    99.6802    142.5560   0.0     0.71932  0.04   
  9    5    4    7.5317     9.4719     0.0     0.71904  0.00   
  1    1    -21  24.0948    26.5869    -180.0  0.71855  0.01   
  17   3    13   18.0810    19.4983    180.0   0.71844  0.01   
  11   5    0    2.3108     2.3289     180.0   0.71780  0.00   
  25   3    4    7.0004     7.0070     0.0     0.71773  0.00   
  20   4    -4   2.0190     1.9978     -180.0  0.71762  0.00   
  20   2    14   96.5479    94.8482    0.0     0.71757  0.04   
  4    4    -14  387.0146   376.5534   -0.0    0.71751  0.17   
  1    1    21   68.4600    65.5461    -0.0    0.71741  0.03   
  11   5    -1   9.7522     9.2037     0.0     0.71731  0.00   
  7    5    -6   25.7870    24.2239    180.0   0.71727  0.01   
  28   0    9    22.4044    20.9057    0.0     0.71711  0.00   
  25   3    -5   0.3031     0.2928     -180.0  0.71677  0.00   
  21   3    10   1.2849     1.2423     -180.0  0.71676  0.00   
  3    1    -21  8.3435     8.0917     -180.0  0.71674  0.00   
  11   5    1    76.2271    74.0794    180.0   0.71672  0.03   
  28   0    -10  1.5249     1.4909     0.0     0.71664  0.00   
  8    4    13   35.2486    34.4813    -180.0  0.71663  0.02   
  21   1    15   36.9109    36.1336    0.0     0.71647  0.02   
  12   0    -20  933.2150   912.7568   0.0     0.71645  0.20   
  5    5    -7   0.5505     0.5310     180.0   0.71575  0.00   
  9    1    20   12.6991    12.2631    -180.0  0.71574  0.01   
  7    3    17   3.6832     3.5787     0.0     0.71567  0.00   
  8    2    19   6.1288     5.9715     -180.0  0.71564  0.00   
  11   5    -2   24.4307    24.5589    180.0   0.71527  0.01   
  7    5    6    59.7208    61.8294    180.0   0.71501  0.03   
  4    4    14   0.5209     0.5787     -0.0    0.71449  0.00   
  6    0    21   2.5892     2.9592     180.0   0.71425  0.00   
  18   4    7    55.2381    63.2003    0.0     0.71423  0.02   
  9    5    -5   2.3923     2.7413     0.0     0.71420  0.00   
  14   0    19   2.5586     2.9394     0.0     0.71415  0.00   
  11   5    2    0.4242     0.4885     180.0   0.71409  0.00   
  18   2    -16  0.1515     0.1751     0.0     0.71400  0.00   
  5    5    7    503.3744   583.2055   0.0     0.71388  0.21   
  28   2    5    5.6997     6.6003     -0.0    0.71381  0.00   
  16   4    9    0.0097     0.0112     -180.0  0.71374  0.00   
  28   2    -6   4.2194     4.7421     0.0     0.71354  0.00   
  12   4    -12  261.0655   289.9338   -0.0    0.71348  0.11   
  11   3    16   0.1243     0.1376     0.0     0.71347  0.00   
  12   2    18   47.0852    51.7173    -0.0    0.71343  0.02   
  3    1    21   2.5818     2.7942     -180.0  0.71336  0.00   
  20   4    4    3.0180     3.2450     -180.0  0.71333  0.00   
  23   3    8    11.7104    12.4718    0.0     0.71327  0.00   
  19   1    -17  9.0185     9.4654     0.0     0.71315  0.00   
  0    2    20   1.4254     1.4805     -0.0    0.71284  0.00   
  22   0    15   73.4220    76.2457    0.0     0.71282  0.02   
  16   2    -17  2.5766     2.6752     0.0     0.71280  0.00   
  14   4    -11  15.4371    16.0213    0.0     0.71262  0.01   
  25   1    12   9.9576     10.3402    -0.0    0.71256  0.00   
  2    2    -20  20.0430    20.8540    -0.0    0.71245  0.01   
  21   3    -11  2.1916     2.2889     0.0     0.71232  0.00   
  1    5    -8   16.6005    17.4185    180.0   0.71217  0.01   
  13   1    19   31.9057    33.5473    0.0     0.71210  0.01   
  5    1    -21  15.0724    15.8671    -0.0    0.71204  0.01   
  30   0    -7   0.5812     0.6123     180.0   0.71200  0.00   
  18   0    -18  3.7732     3.9770     0.0     0.71198  0.00   
  24   2    11   2.5778     2.7185     -0.0    0.71195  0.00   
  8    0    -21  4.0234     4.2442     180.0   0.71193  0.00   
  11   1    -20  7.3790     7.7897     180.0   0.71189  0.00   
  17   1    -18  0.1910     0.2018     0.0     0.71184  0.00   
  20   0    -17  0.8061     0.8521     180.0   0.71182  0.00   
  9    5    5    44.2817    46.8179    180.0   0.71181  0.02   
  1    5    8    33.1920    35.1287    180.0   0.71175  0.01   
  11   5    -3   772.2367   817.7209   0.0     0.71171  0.32   
  10   2    -19  0.3193     0.3382     0.0     0.71170  0.00   
  30   0    6    1.2065     1.2786     180.0   0.71163  0.00   
  19   3    12   78.7850    82.8737    0.0     0.71138  0.03   
  9    3    -17  0.0491     0.0514     180.0   0.71132  0.00   
  20   4    -5   2.3405     2.4164     -0.0    0.71120  0.00   
  6    4    -14  8.0719     8.1230     -180.0  0.71099  0.00   
  20   2    -15  35.8545    35.7697    180.0   0.71067  0.01   
  23   3    -9   26.9272    26.8881    0.0     0.71061  0.01   
  15   3    -15  21.7436    21.8675    0.0     0.71036  0.01   
  2    2    20   17.0369    17.1445    -0.0    0.71034  0.01   
  25   3    5    66.6235    68.1387    180.0   0.71012  0.03   
  29   1    -8   56.4707    57.8911    180.0   0.71009  0.02   
  29   1    7    4.1543     4.2735     180.0   0.71006  0.00   
  25   1    -13  0.1115     0.1157     180.0   0.70998  0.00   
  11   5    3    2.1032     2.1817     0.0     0.70998  0.00   
  21   1    -16  23.1158    24.0483    -0.0    0.70995  0.01   
  18   4    -8   0.0846     0.0884     -0.0    0.70989  0.00   
  17   3    -14  341.8609   358.2379   -0.0    0.70985  0.14   
  10   4    -13  8.8562     9.2908     -0.0    0.70983  0.00   
  1    3    -18  0.0576     0.0605     -180.0  0.70978  0.00   
  31   1    -1   98.2060    103.1782   0.0     0.70978  0.04   
  3    5    -8   1.7277     1.8149     0.0     0.70973  0.00   
  31   1    0    153.0734   160.7891   0.0     0.70972  0.06   
  27   1    10   18.0586    18.8299    180.0   0.70959  0.01   
  4    2    -20  0.7569     0.7687     -180.0  0.70921  0.00   
  25   3    -6   0.2010     0.2118     180.0   0.70899  0.00   
  24   2    -12  0.0016     0.0017     180.0   0.70898  0.00   
  1    3    18   7.9805     8.8136     -0.0    0.70884  0.00   
  27   1    -11  0.3079     0.3604     0.0     0.70854  0.00   
  3    5    8    40.4070    47.3621    0.0     0.70847  0.02   
  31   1    -2   0.1853     0.2164     0.0     0.70832  0.00   
  31   1    1    23.0803    26.7193    180.0   0.70816  0.01   
  3    3    -18  269.2788   304.2927   0.0     0.70788  0.11   
  22   2    13   0.0823     0.0921     180.0   0.70780  0.00   
  16   0    -19  42.9957    47.3053    180.0   0.70766  0.01   
  7    5    -7   1.1160     1.2182     180.0   0.70750  0.00   
  26   2    9    34.6830    38.1252    0.0     0.70739  0.01   
  16   4    -10  3.9755     4.4372     -180.0  0.70729  0.00   
  22   0    -16  0.1563     0.1780     0.0     0.70719  0.00   
  14   2    -18  0.0468     0.0539     0.0     0.70714  0.00   
  23   1    14   53.4969    65.0787    0.0     0.70681  0.02   
  11   5    -4   65.1085    80.1711    0.0     0.70671  0.03   
  6    4    14   4.8799     6.0925     -0.0    0.70660  0.00   
  5    1    21   1.7417     2.1892     -0.0    0.70655  0.00   
  13   3    -16  44.3868    56.6144    180.0   0.70641  0.02   
  26   0    12   20.3153    26.2216    0.0     0.70622  0.00   
  15   1    -19  0.5105     0.6633     180.0   0.70609  0.00   
  9    5    -6   10.0808    13.0987    180.0   0.70609  0.00   
  20   4    5    2.6593     3.4681     -180.0  0.70598  0.00   
  26   2    -10  1.0034     1.3091     180.0   0.70596  0.00   
  12   4    12   0.1548     0.2020     -0.0    0.70593  0.00   
  31   1    -3   2.0092     2.2403     0.0     0.70538  0.00   
  31   1    2    25.3026    26.4492    0.0     0.70511  0.01   
  3    3    18   4.2893     4.4630     -180.0  0.70508  0.00   
  4    2    20   37.6311    38.9966    -180.0  0.70506  0.02   
  7    5    7    24.8431    25.3541    180.0   0.70496  0.01   
  19   3    -13  14.2890    14.4877    180.0   0.70492  0.01   
  28   2    6    12.3255    12.2370    -180.0  0.70476  0.00   
  7    1    -21  0.3329     0.3290     -180.0  0.70463  0.00   
  14   4    11   1.4092     1.3939     0.0     0.70459  0.00   
  5    5    -8   0.8863     0.8809     -0.0    0.70450  0.00   
  28   2    -7   0.4606     0.4596     0.0     0.70445  0.00   
  11   5    4    1.1401     1.1383     180.0   0.70444  0.00   
  26   0    -13  6.9436     7.0004     180.0   0.70434  0.00   
  12   0    20   1.0137     1.0863     180.0   0.70385  0.00   
  20   4    -6   430.3474   476.6100   0.0     0.70347  0.17   
  9    3    17   16.0318    17.5917    0.0     0.70338  0.01   
  9    5    6    35.9874    39.1113    0.0     0.70331  0.01   
  6    2    -20  13.1424    14.0408    -0.0    0.70321  0.01   
  8    0    21   11.2288    11.9854    0.0     0.70321  0.00   
  5    3    -18  105.3764   112.2810   -180.0  0.70320  0.04   
  10   4    13   7.5903     7.9781     -0.0    0.70311  0.00   
  22   2    -14  3.0573     3.1788     0.0     0.70300  0.00   
  18   4    8    12.4758    13.0921    -0.0    0.70246  0.00   
  5    5    8    3.0867     3.2395     180.0   0.70246  0.00   
  23   1    -15  131.9006   138.6725   -0.0    0.70241  0.05   
  28   0    10   28.8017    30.9871    180.0   0.70199  0.01   
  24   0    14   10.4939    11.3236    0.0     0.70194  0.00   
  8    4    -14  6.6208     7.1780     -0.0    0.70186  0.00   
  10   2    19   22.1477    24.0117    0.0     0.70186  0.01   
  30   0    -8   0.0493     0.0549     0.0     0.70155  0.00   
  28   0    -11  8.1629     9.1322     0.0     0.70151  0.00   
  25   3    6    2.8561     3.2489     180.0   0.70128  0.00   
  30   0    7    19.7610    22.5574    0.0     0.70114  0.00   
  31   1    -4   3.1064     3.5514     180.0   0.70101  0.00   
  13   5    0    68.4837    77.4535    0.0     0.70072  0.03   
  31   1    3    123.4795   138.0600   180.0   0.70064  0.05   
  11   1    20   6.9945     7.6425     -0.0    0.70053  0.00   
  21   3    11   9.9937     10.5269    0.0     0.70038  0.00   
  10   0    -21  4.0522     4.2608     0.0     0.70037  0.00   
  11   5    -5   2.9883     3.1216     180.0   0.70035  0.00   
  13   5    -1   6.9243     7.1928     180.0   0.70032  0.00   
  25   3    -7   41.3905    42.2621    180.0   0.69999  0.02   
  23   3    9    71.9181    73.5571    180.0   0.69996  0.03   
  0    4    15   4.3446     4.4788     -0.0    0.69985  0.00   
  32   0    -1   254.5347   264.7094   0.0     0.69970  0.05   
  13   5    1    27.3036    28.4289    0.0     0.69966  0.01   
  32   0    0    44.2292    46.0752    0.0     0.69963  0.01   
  1    5    -9   125.4782   130.5093   0.0     0.69953  0.05   
  2    4    -15  15.0584    15.3773    0.0     0.69924  0.01   
  16   4    10   0.0025     0.0025     -0.0    0.69913  0.00   
  14   0    -20  0.9548     0.9672     0.0     0.69910  0.00   
  18   2    16   66.1817    67.0467    0.0     0.69910  0.03   
  1    5    9    0.2562     0.2592     0.0     0.69907  0.00   
  15   3    15   26.5484    26.6014    0.0     0.69882  0.01   
  16   2    17   86.9823    87.0339    0.0     0.69878  0.03   
  5    3    18   12.9457    12.8948    -0.0    0.69865  0.01   
  13   5    -2   7.2322     7.1647     0.0     0.69847  0.00   
  24   0    -15  5.6663     5.5952     0.0     0.69836  0.00   
  32   0    -2   16.4173    16.1986    0.0     0.69833  0.00   
  29   1    -9   123.2102   121.2298   180.0   0.69825  0.05   
  11   3    -17  1.1850     1.1649     180.0   0.69823  0.00   
  29   1    8    325.2014   319.5621   0.0     0.69821  0.13   
  32   0    1    7.8840     7.7191     180.0   0.69810  0.00   
  0    0    22   62.2539    60.8779    0.0     0.69805  0.01   
  22   4    0    3.6226     3.5442     -0.0    0.69787  0.00   
  18   4    -9   27.5184    26.9920    -0.0    0.69779  0.01   
  2    0    -22  14.6396    14.3600    180.0   0.69779  0.00   
  2    4    15   3.9093     3.8428     180.0   0.69774  0.00   
  22   4    -1   0.0211     0.0208     -0.0    0.69770  0.00   
  17   3    14   14.6106    14.3966    -0.0    0.69769  0.01   
  11   5    5    42.7831    42.3572    0.0     0.69759  0.02   
  20   4    6    38.0827    37.9611    -0.0    0.69742  0.01   
  12   2    -19  30.1544    30.1264    -180.0  0.69733  0.01   
  3    5    -9   12.3654    12.3723    180.0   0.69726  0.00   
  7    1    21   47.9378    48.0125    -0.0    0.69720  0.02   
  6    2    20   233.4592   233.9704   -0.0    0.69717  0.09   
  13   5    2    18.7086    18.7496    180.0   0.69717  0.01   
  23   3    -10  3.9288     3.9387     180.0   0.69715  0.00   
  9    5    -7   150.7566   152.8416   0.0     0.69680  0.06   
  7    5    -8   5.6098     5.7495     0.0     0.69667  0.00   
  22   4    1    0.1133     0.1169     0.0     0.69661  0.00   
  19   1    17   0.4359     0.4520     0.0     0.69657  0.00   
  8    4    14   678.4151   715.9979   0.0     0.69625  0.26   
  13   1    -20  109.7331   115.4231   0.0     0.69621  0.04   
  17   1    18   6.5587     6.8782     0.0     0.69618  0.00   
  22   4    -2   7.5606     7.8204     0.0     0.69609  0.00   
  14   4    -12  7.3755     7.4175     -180.0  0.69595  0.00   
  4    4    -15  0.0916     0.0916     -180.0  0.69592  0.00   
  3    5    9    14.2993    14.2944    180.0   0.69592  0.01   
  7    3    -18  71.6961    71.4951    -180.0  0.69591  0.03   
  13   3    16   0.3234     0.3219     180.0   0.69589  0.00   
  21   3    -12  31.4354    31.0082    180.0   0.69584  0.01   
  27   3    0    9.8693     9.5847     0.0     0.69568  0.00   
  27   3    -1   1.5623     1.5150     180.0   0.69563  0.00   
  2    0    22   13.1924    12.7880    0.0     0.69561  0.00   
  32   0    -3   1.7494     1.6957     0.0     0.69554  0.00   
  30   2    -1   31.6310    30.6761    180.0   0.69549  0.01   
  30   2    0    2.3420     2.2723     -0.0    0.69547  0.00   
  18   0    18   19.9048    19.3276    0.0     0.69543  0.00   
  20   2    15   0.2555     0.2483     180.0   0.69539  0.00   
  31   1    -5   13.1933    12.8504    180.0   0.69529  0.01   
  12   4    -13  0.0340     0.0332     -180.0  0.69527  0.00   
  13   5    -3   19.4723    18.9997    180.0   0.69520  0.01   
  32   0    2    13.1857    12.8767    0.0     0.69516  0.00   
  4    0    -22  0.1652     0.1624     0.0     0.69484  0.00   
  31   1    4    153.1867   150.5978   180.0   0.69483  0.06   
  9    1    -21  2.1712     2.1377     -0.0    0.69475  0.00   
  8    2    -20  30.8481    30.4071    -0.0    0.69468  0.01   
  28   2    7    0.4220     0.4164     0.0     0.69461  0.00   
  20   4    -7   48.4328    47.8164    180.0   0.69456  0.02   
  20   0    17   6.0315     5.9594     180.0   0.69449  0.00   
  14   2    18   0.0383     0.0379     -0.0    0.69442  0.00   
  24   2    12   28.0424    27.7434    -180.0  0.69439  0.01   
  27   3    1    20.0118    19.8254    0.0     0.69430  0.01   
  28   2    -8   137.8645   136.6469   0.0     0.69428  0.05   
  27   3    -2   42.6965    42.4321    0.0     0.69416  0.02   
  30   2    -2   8.8738     8.8407     0.0     0.69410  0.00   
  30   2    1    1.0837     1.0848     0.0     0.69402  0.00   
  22   4    2    26.1445    26.3864    -0.0    0.69393  0.01   
  7    5    8    13.4184    13.5675    -0.0    0.69391  0.01   
  9    5    7    3.7896     3.9444     180.0   0.69370  0.00   
  27   1    11   32.5495    34.5508    -0.0    0.69354  0.01   
  25   1    13   176.6980   187.9795   180.0   0.69351  0.07   
  13   5    3    23.6558    25.6291    0.0     0.69329  0.01   
  22   4    -3   22.8857    25.2173    0.0     0.69308  0.01   
  4    4    15   16.0150    17.7342    -0.0    0.69297  0.01   
  21   1    16   13.2568    14.6885    -180.0  0.69295  0.00   
  26   2    10   79.5689    88.1875    0.0     0.69292  0.03   
  11   5    -6   0.0001     0.0001     180.0   0.69274  0.00   
  19   3    13   25.5861    28.0703    180.0   0.69257  0.01   
  27   1    -12  71.3695    77.8623    -180.0  0.69246  0.03   
  16   4    -11  0.3097     0.3373     180.0   0.69243  0.00   
  16   0    19   0.5325     0.5770     180.0   0.69237  0.00   
  5    5    -9   2.0131     2.1757     180.0   0.69235  0.00   
  15   1    19   0.1188     0.1201     180.0   0.69182  0.00   
  27   3    2    0.0003     0.0003     180.0   0.69153  0.00   
  26   2    -11  2.6735     2.7210     -180.0  0.69143  0.00   
  24   2    -13  2.4216     2.4658     0.0     0.69139  0.00   
  32   0    -4   6.0536     6.1653     0.0     0.69137  0.00   
  25   3    7    4.8781     4.9680     0.0     0.69135  0.00   
  30   2    -3   54.4233    55.3899    180.0   0.69130  0.02   
  27   3    -3   48.5877    49.4411    180.0   0.69130  0.02   
  30   2    2    21.0209    21.2505    -180.0  0.69117  0.01   
  25   1    -14  17.4152    17.1836    0.0     0.69094  0.01   
  32   0    3    489.6629   478.0391   180.0   0.69085  0.09   
  13   5    -4   76.7723    72.5082    180.0   0.69058  0.03   
  4    0    22   0.6035     0.5665     0.0     0.69055  0.00   
  10   4    -14  1.8049     1.6635     -180.0  0.69044  0.00   
  18   2    -17  8.8969     7.9795     0.0     0.69025  0.00   
  5    5    9    4.8880     4.3631     0.0     0.69017  0.00   
  30   0    -9   29.4086    26.2436    0.0     0.69015  0.01   
  10   0    21   33.7194    30.1410    0.0     0.69003  0.01   
  6    4    -15  8.9757     8.0282     180.0   0.69001  0.00   
  25   3    -8   129.5819   116.3665   180.0   0.68994  0.05   
  22   4    3    3.8171     3.4387     0.0     0.68988  0.00   
  18   4    9    2.7952     2.5217     -180.0  0.68986  0.00   
  7    3    18   33.2665    30.1481    -180.0  0.68976  0.01   
  30   0    8    306.0588   277.7673   0.0     0.68971  0.06   
  22   0    16   7.7473     7.0300     180.0   0.68962  0.00   
  11   5    6    41.8715    37.8885    0.0     0.68954  0.02   
  6    0    -22  183.9278   163.0135   180.0   0.68929  0.03   
  17   3    -15  2.4935     2.1997     180.0   0.68924  0.00   
  11   3    17   36.5343    31.9488    180.0   0.68907  0.01   
  22   4    -4   0.0066     0.0058     -180.0  0.68872  0.00   
  20   2    -16  28.0583    24.7195    -0.0    0.68867  0.01   
  31   1    -6   0.4752     0.4279     180.0   0.68832  0.00   
  15   3    -16  69.5504    62.9825    180.0   0.68827  0.03   
  19   1    -18  426.7393   391.7505   180.0   0.68812  0.16   
  13   5    4    96.5151    88.8345    180.0   0.68809  0.04   
  22   2    14   0.0757     0.0699     -0.0    0.68781  0.00   
  14   4    12   3.2549     3.0019     0.0     0.68779  0.00   
  20   4    7    2.9153     2.6874     180.0   0.68778  0.00   
  31   1    5    53.4338    49.2508    0.0     0.68777  0.02   
  16   2    -18  15.5822    14.3413    0.0     0.68774  0.01   
  12   4    13   0.2310     0.2123     -0.0    0.68771  0.00   
  26   0    13   461.5873   423.0609   180.0   0.68764  0.08   
  27   3    3    3.5849     3.2753     0.0     0.68741  0.00   
  30   2    -4   81.8782    75.8038    -0.0    0.68717  0.03   
  27   3    -4   377.5555   351.4976   180.0   0.68709  0.14   
  30   2    3    75.2313    70.4099    0.0     0.68698  0.03   
  1    1    -22  61.0178    57.1373    0.0     0.68697  0.02   
  20   0    -18  164.6115   154.1835   180.0   0.68695  0.03   
  8    2    20   21.7706    20.3945    -180.0  0.68694  0.01   
  12   0    -21  39.8062    37.0331    0.0     0.68676  0.01   
  21   1    -17  12.3058    11.3324    180.0   0.68666  0.00   
  9    5    -8   0.2418     0.2186     -180.0  0.68650  0.00   
  28   0    11   3.5738     3.2091     0.0     0.68641  0.00   
  12   2    19   0.0575     0.0515     0.0     0.68626  0.00   
  9    3    -18  0.2395     0.2146     -0.0    0.68624  0.00   
  1    5    -10  2.0849     1.8739     180.0   0.68616  0.00   
  19   3    -14  51.1631    46.0257    -180.0  0.68614  0.02   
  23   3    10   82.7846    75.0882    -180.0  0.68600  0.03   
  1    1    22   0.0164     0.0149     180.0   0.68592  0.00   
  28   0    -12  0.7139     0.6503     0.0     0.68592  0.00   
  32   0    -5   4.5988     4.1903     180.0   0.68591  0.00   
  26   0    -14  0.0344     0.0314     180.0   0.68577  0.00   
  6    4    15   172.3486   157.0846   180.0   0.68572  0.06   
  1    5    10   3.4814     3.1683     0.0     0.68568  0.00   
  18   0    -19  0.5452     0.4960     0.0     0.68568  0.00   
  9    1    21   0.0824     0.0748     -180.0  0.68564  0.00   
  29   1    -10  8.1245     7.3645     0.0     0.68561  0.00   
  29   1    9    47.4466    42.8928    0.0     0.68557  0.02   
  17   1    -19  58.5713    52.7569    180.0   0.68553  0.02   
  23   1    15   40.1731    36.1301    -0.0    0.68551  0.01   
  14   0    20   22.8077    20.4762    0.0     0.68548  0.00   
  3    1    -22  7.0335     6.2916     0.0     0.68543  0.00   
  32   0    4    26.1112    23.2648    180.0   0.68525  0.00   
  7    5    -9   9.4749     8.7644     180.0   0.68496  0.00   
  18   4    -10  73.2764    68.3037    0.0     0.68492  0.03   
  13   5    -5   0.0954     0.0918     180.0   0.68469  0.00   
  20   4    -8   46.5036    44.9343    -0.0    0.68461  0.02   
  22   4    4    1.3813     1.3381     -0.0    0.68454  0.00   
  22   0    -17  0.6523     0.6363     0.0     0.68419  0.00   
  3    5    -10  1.6021     1.5677     180.0   0.68406  0.00   
  16   4    11   1.7334     1.6982     0.0     0.68402  0.00   
  11   5    -7   8.6507     8.4785     180.0   0.68401  0.00   
  10   2    -20  96.8221    95.4139    -180.0  0.68388  0.03   
  10   4    14   13.8743    13.7342    -0.0    0.68378  0.00   
  21   3    12   10.7063    10.6310    0.0     0.68372  0.00   
  13   1    20   39.1380    38.9065    -180.0  0.68369  0.01   
  28   2    8    38.0824    38.1247    0.0     0.68354  0.01   
  1    3    -19  8.6833     8.8197     -0.0    0.68331  0.00   
  0    2    21   141.2129   143.5989   0.0     0.68329  0.05   
  13   3    -17  6.7506     6.8747     180.0   0.68327  0.00   
  28   2    -9   37.3310    38.1667    0.0     0.68317  0.01   
  9    5    8    0.8201     0.8381     0.0     0.68311  0.00   
  22   4    -5   0.0762     0.0777     0.0     0.68308  0.00   
  23   3    -11  373.9587   381.6229   180.0   0.68308  0.13   
  22   2    -15  75.3385    76.8714    0.0     0.68308  0.03   
  6    0    22   0.4788     0.4871     0.0     0.68304  0.00   
  2    2    -21  24.3313    24.6494    -180.0  0.68300  0.01   
  11   1    -21  32.7305    31.1393    -180.0  0.68272  0.01   
  3    5    10   2.0469     1.9191     0.0     0.68266  0.00   
  1    3    19   5.4096     4.9352     -0.0    0.68242  0.00   
  3    1    22   19.5936    17.8356    0.0     0.68233  0.01   
  15   5    0    1.4738     1.3410     0.0     0.68225  0.00   
  7    5    9    3.4791     3.1827     180.0   0.68201  0.00   
  27   3    4    1.4034     1.2840     0.0     0.68201  0.00   
  15   5    -1   1.2623     1.1619     180.0   0.68193  0.00   
  30   2    -5   167.1733   158.0732   0.0     0.68175  0.06   
  8    4    -15  1.9878     1.8945     -0.0    0.68171  0.00   
  3    3    -19  5.7241     5.5107     -180.0  0.68166  0.00   
  13   5    5    19.3148    18.6313    180.0   0.68165  0.01   
  27   3    -5   60.7522    59.0948    0.0     0.68161  0.02   
  30   2    4    84.4896    83.2003    0.0     0.68153  0.03   
  5    1    -22  651.6269   645.9242   180.0   0.68137  0.23   
  8    0    -22  26.1197    25.8614    0.0     0.68134  0.00   
  14   2    -19  30.6025    30.0812    0.0     0.68126  0.01   
  15   5    1    4.8120     4.7172     180.0   0.68123  0.00   
  23   1    -16  109.1067   106.7176   -0.0    0.68122  0.04   
  2    2    21   0.0619     0.0593     180.0   0.68105  0.00   
  24   0    15   4.2976     4.1148     0.0     0.68104  0.00   
  25   3    8    1.3233     1.4728     180.0   0.68050  0.00   
  16   0    -20  3.2624     3.7518     0.0     0.68043  0.00   
  11   5    7    1.0144     1.1692     180.0   0.68043  0.00   
  15   5    -2   0.0175     0.0213     0.0     0.68027  0.00   
  31   1    -7   6.0388     7.4782     180.0   0.68022  0.00   
  4    2    -21  8.4109     10.5245    0.0     0.68019  0.00   
  31   1    6    0.0478     0.0615     0.0     0.67959  0.00   
  5    5    -10  25.3153    30.3693    0.0     0.67947  0.01   
  32   0    -6   17.6019    19.3305    0.0     0.67924  0.00   
  21   3    -13  5.3888     5.7883     0.0     0.67913  0.00   
  14   4    -13  35.8808    38.1409    -180.0  0.67906  0.01   
  3    3    19   0.0078     0.0083     -180.0  0.67903  0.00   
  15   1    -20  0.2103     0.2215     -180.0  0.67901  0.00   
  25   3    -9   58.0326    60.7256    0.0     0.67897  0.02   
  15   5    2    2.3590     2.4394     0.0     0.67889  0.00   
  9    3    18   105.0800   106.5091   -180.0  0.67869  0.04   
  32   0    5    22.7469    22.7733    0.0     0.67846  0.00   
  0    4    16   9.7866     9.7491     -0.0    0.67835  0.00   
  22   4    5    1.2882     1.2720     180.0   0.67800  0.00   
  26   2    11   11.8760    11.7222    -180.0  0.67797  0.00   
  30   0    -10  59.3409    58.5713    180.0   0.67797  0.01   
  2    4    -16  41.5544    40.9694    -180.0  0.67784  0.01   
  13   5    -6   8.7492     8.6563     0.0     0.67762  0.00   
  24   0    -16  39.2348    39.0327    0.0     0.67754  0.01   
  5    3    -19  16.3970    16.3337    -180.0  0.67753  0.01   
  30   0    9    56.0779    56.0321    0.0     0.67749  0.01   
  17   3    15   70.2507    71.8241    180.0   0.67731  0.02   
  15   5    -3   1.1091     1.1361     180.0   0.67730  0.00   
  27   1    12   112.5847   116.5844   -180.0  0.67721  0.04   
  20   4    8    6.7702     7.0126     -0.0    0.67720  0.00   
  5    5    10   2.0545     2.1327     180.0   0.67718  0.00   
  16   4    -12  3.1498     3.2754     -180.0  0.67716  0.00   
  12   4    -14  2.1543     2.2492     -0.0    0.67707  0.00   
  15   3    16   516.6990   539.4717   180.0   0.67707  0.18   
  24   2    13   60.9617    63.0473    0.0     0.67675  0.02   
  18   4    10   1.6895     1.7391     180.0   0.67659  0.00   
  26   2    -12  200.1842   206.8787   -0.0    0.67644  0.07   
  2    4    16   23.1966    24.0596    0.0     0.67638  0.01   
  4    2    21   0.9128     0.9497     -180.0  0.67634  0.00   
  5    1    22   3.7893     3.9507     180.0   0.67632  0.00   
  22   4    -6   145.7484   152.6683   -0.0    0.67627  0.05   
  8    4    15   323.0839   340.2417   -0.0    0.67620  0.11   
  27   1    -13  0.4022     0.4263     180.0   0.67612  0.00   
  18   2    17   14.6597    15.5936    -180.0  0.67595  0.00   
  27   3    5    18.2388    19.0167    0.0     0.67542  0.01   
  9    5    -9   0.1982     0.2073     0.0     0.67533  0.00   
  15   5    3    0.0891     0.0937     180.0   0.67526  0.00   
  30   2    -6   9.3686     9.9189     -180.0  0.67516  0.00   
  12   0    21   207.7134   220.8781   0.0     0.67510  0.04   
  27   3    -6   22.3295    23.9047    180.0   0.67495  0.01   
  6    2    -21  1.9254     2.0615     -0.0    0.67494  0.00   
  7    1    -22  43.1716    46.2382    180.0   0.67491  0.01   
  30   2    5    0.4444     0.4760     0.0     0.67489  0.00   
  4    4    -16  7.8837     8.4426     -0.0    0.67486  0.00   
  10   2    20   14.3397    15.2767    -180.0  0.67469  0.00   
  25   1    14   293.4267   311.5185   180.0   0.67461  0.10   
  11   3    -18  2.8871     3.0509     -0.0    0.67451  0.00   
  16   2    18   4.9372     5.1918     -180.0  0.67440  0.00   
  11   5    -8   1.9046     1.9931     -180.0  0.67430  0.00   
  13   5    6    6.0899     6.2793     180.0   0.67409  0.00   
  19   3    14   30.5959    31.1871    -0.0    0.67387  0.01   
  20   2    16   1.9874     2.0245     -0.0    0.67384  0.00   
  20   4    -9   91.2106    92.8965    -180.0  0.67378  0.03   
  24   2    -14  9.8788     10.0629    -0.0    0.67376  0.00   
  8    0    22   0.2509     0.2572     180.0   0.67332  0.00   
  5    3    19   673.7898   688.2420   -180.0  0.67323  0.23   
  13   3    17   35.1893    35.7650    0.0     0.67316  0.01   
  15   5    -4   0.5045     0.5086     180.0   0.67307  0.00   
  7    5    -10  207.2685   206.6643   0.0     0.67253  0.07   
  29   1    -11  0.1420     0.1429     -0.0    0.67235  0.00   
  19   1    18   0.9722     0.9787     180.0   0.67234  0.00   
  29   1    10   33.7992    34.0520    180.0   0.67231  0.01   
  1    5    -11  0.9199     0.9266     0.0     0.67223  0.00   
  11   1    21   1.6481     1.6579     -180.0  0.67219  0.00   
  25   1    -15  46.9110    46.8143    180.0   0.67207  0.02   
  4    4    16   306.4393   303.7436   -0.0    0.67200  0.10   
  1    5    11   0.0041     0.0040     0.0     0.67174  0.00   
  9    5    9    0.0002     0.0002     0.0     0.67170  0.00   
  28   2    9    17.8144    17.3630    0.0     0.67169  0.01   
  23   3    11   23.5266    23.2187    180.0   0.67155  0.01   
  14   0    -21  23.1526    23.0974    0.0     0.67148  0.00   
  32   0    -7   7.7423     7.7385     180.0   0.67147  0.00   
  18   4    -11  1.5922     1.5988     180.0   0.67144  0.00   
  28   2    -10  1.1681     1.2021     0.0     0.67130  0.00   
  10   4    -15  107.9401   111.4853   180.0   0.67128  0.04   
  10   0    -22  0.8034     0.8343     0.0     0.67123  0.00   
  12   2    -20  828.9792   867.1617   -0.0    0.67114  0.27   
  31   1    -8   0.4395     0.4604     180.0   0.67111  0.00   
  7    3    -19  97.7841    102.6498   -0.0    0.67104  0.03   
  14   4    13   309.0120   324.5901   -0.0    0.67086  0.10   
  17   1    19   50.5986    53.1071    180.0   0.67076  0.02   
  32   0    6    1.3733     1.4361     180.0   0.67058  0.00   
  28   0    12   1.8453     1.9272     180.0   0.67055  0.00   
  20   0    18   14.6235    15.2053    0.0     0.67045  0.00   
  31   1    7    1.8834     1.9548     0.0     0.67042  0.00   
  15   5    4    915.6609   949.2982   0.0     0.67040  0.30   
  11   5    8    7.6171     7.8868     0.0     0.67038  0.00   
  22   4    6    138.5101   143.2154   -180.0  0.67036  0.05   
  21   1    17   20.4180    21.0532    0.0     0.67031  0.01   
  3    5    -11  7.4084     7.6355     0.0     0.67031  0.00   
  18   0    19   10.4122    10.5605    180.0   0.67006  0.00   
  28   0    -13  1.8149     1.8384     0.0     0.67004  0.00   
  12   4    14   23.4796    22.7300    -180.0  0.66955  0.01   
  6    4    -16  19.5904    18.9644    -180.0  0.66952  0.01   
  13   5    -7   2.1788     2.1100     180.0   0.66949  0.00   
  7    5    10   0.0881     0.0855     180.0   0.66942  0.00   
  6    2    21   3.2064     3.1292     180.0   0.66933  0.00   
  14   2    19   3.0474     2.9906     -0.0    0.66925  0.00   
  26   0    14   1.3089     1.2905     180.0   0.66918  0.00   
  17   3    -16  1.7859     1.7692     180.0   0.66905  0.00   
  13   1    -21  701.7222   693.8408   -0.0    0.66889  0.23   
  25   3    9    41.6606    41.1529    0.0     0.66887  0.01   
  3    5    11   6.5037     6.4198     180.0   0.66885  0.00   
  24   4    0    6.8894     6.7221     -180.0  0.66862  0.00   
  16   4    12   21.7299    21.1665    -180.0  0.66858  0.01   
  23   3    -12  44.4458    43.2607    0.0     0.66855  0.01   
  24   4    -1   0.9702     0.9437     -0.0    0.66852  0.00   
  22   4    -7   225.6191   219.6648   0.0     0.66838  0.07   
  22   2    15   74.2294    72.9110    0.0     0.66816  0.02   
  33   1    -1   2.1537     2.1167     180.0   0.66814  0.00   
  7    1    22   106.6515   105.2541   180.0   0.66807  0.03   
  33   1    0    11.0438    10.9083    180.0   0.66805  0.00   
  27   3    6    28.6772    29.3555    180.0   0.66776  0.01   
  0    0    23   7.6035     7.8769     180.0   0.66770  0.00   
  15   5    -5   15.5248    16.2375    180.0   0.66765  0.01   
  2    0    -23  56.2084    60.3145    180.0   0.66751  0.01   
  19   3    -15  2.1655     2.3236     180.0   0.66751  0.00   
  30   2    -7   0.3673     0.3959     180.0   0.66748  0.00   
  24   4    1    108.2018   116.8714   -0.0    0.66747  0.03   
  18   2    -18  2.9589     3.1980     0.0     0.66746  0.00   
  8    2    -21  4.0927     4.4422     180.0   0.66743  0.00   
  20   2    -17  0.7571     0.8287     180.0   0.66733  0.00   
  26   0    -15  0.2565     0.2809     180.0   0.66733  0.00   
  22   0    17   0.0000     0.0000     180.0   0.66728  0.00   
  25   3    -10  85.5944    94.3243    180.0   0.66724  0.03   
  27   3    -7   29.9424    33.0647    0.0     0.66722  0.01   
  30   2    6    1.1630     1.2880     -180.0  0.66718  0.00   
  24   4    -2   14.8109    16.4362    -180.0  0.66715  0.00   
  33   1    -2   99.3305    111.0975   180.0   0.66697  0.03   
  21   3    13   0.6749     0.7543     0.0     0.66692  0.00   
  15   3    -17  145.3309   161.7769   0.0     0.66686  0.05   
  33   1    1    42.9632    46.8058    0.0     0.66671  0.01   
  9    1    -22  8.5588     8.6440     0.0     0.66625  0.00   
  16   0    20   6.7161     6.6461     0.0     0.66611  0.00   
  5    5    -11  8.4807     8.2855     180.0   0.66603  0.00   
  20   4    9    0.0110     0.0105     -0.0    0.66585  0.00   
  11   3    18   94.7152    90.1095    -0.0    0.66577  0.03   
  15   1    20   0.6483     0.6112     -0.0    0.66564  0.00   
  13   5    7    6.5228     6.0974     0.0     0.66552  0.00   
  2    0    23   12.4954    11.6764    180.0   0.66552  0.00   
  6    4    16   17.7628    16.4519    -180.0  0.66533  0.01   
  7    3    19   113.4690   105.1262   -0.0    0.66522  0.04   
  30   0    -11  39.3874    36.5742    0.0     0.66515  0.01   
  24   4    2    18.7251    17.4553    -0.0    0.66507  0.01   
  4    0    -23  129.7656   121.5916   0.0     0.66497  0.02   
  23   1    16   1.9588     1.8549     -0.0    0.66477  0.00   
  10   4    15   13.8661    13.1686    -0.0    0.66472  0.00   
  30   0    10   49.9007    47.5738    180.0   0.66466  0.01   
  33   1    -3   55.3846    53.2071    -0.0    0.66456  0.02   
  24   4    -3   188.1519   181.0583   -0.0    0.66454  0.06   
  15   5    5    3.8540     3.7484     0.0     0.66440  0.00   
  19   1    -19  81.5922    79.7415    0.0     0.66431  0.03   
  21   1    -18  108.9390   106.5610   180.0   0.66428  0.03   
  33   1    2    85.1650    83.0088    180.0   0.66412  0.03   
  16   2    -19  47.4295    45.4230    -180.0  0.66390  0.01   
  11   5    -9   1.1957     1.1333     180.0   0.66375  0.00   
  5    5    11   31.1240    29.4043    180.0   0.66366  0.01   
  22   2    -16  0.1185     0.1118     -0.0    0.66352  0.00   
  9    5    -10  4.5949     4.3322     180.0   0.66345  0.00   
  20   0    -19  5.1541     4.8641     0.0     0.66328  0.00   
  17   5    0    24.8688    24.3712    180.0   0.66284  0.01   
  18   4    11   233.2662   229.0683   0.0     0.66282  0.07   
  32   0    -8   8.8277     8.7458     0.0     0.66273  0.00   
  26   2    12   25.6771    25.4651    -0.0    0.66271  0.01   
  17   5    -1   416.6455   413.6457   180.0   0.66259  0.13   
  9    3    -19  3.3753     3.3075     -180.0  0.66241  0.00   
  21   3    -14  27.4140    26.6466    -180.0  0.66232  0.01   
  20   4    -10  154.2334   148.6689   0.0     0.66221  0.05   
  14   4    -14  11.0531    10.6360    -0.0    0.66212  0.00   
  22   0    -18  7.0440     6.7885     180.0   0.66207  0.00   
  8    4    -16  30.4308    29.5381    0.0     0.66197  0.01   
  17   5    1    17.7412    17.4288    0.0     0.66186  0.01   
  32   0    7    51.7783    51.6050    0.0     0.66174  0.01   
  22   4    7    0.3317     0.3307     0.0     0.66174  0.00   
  10   0    22   90.8137    90.9786    180.0   0.66168  0.01   
  16   4    -13  798.6613   802.7093   0.0     0.66162  0.25   
  24   4    3    13.7565    13.7585    -180.0  0.66146  0.00   
  26   2    -13  7.6597     7.4226     -180.0  0.66116  0.00   
  15   5    -6   13.2491    12.8100    0.0     0.66114  0.00   
  31   1    -9   465.1763   449.6545   0.0     0.66113  0.14   
  17   5    -2   23.6912    22.8469    0.0     0.66110  0.01   
  4    0    23   41.3489    39.6852    0.0     0.66104  0.01   
  13   3    -18  0.4382     0.4205     -0.0    0.66104  0.00   
  33   1    -4   6.8790     6.5571     180.0   0.66094  0.00   
  29   3    -1   107.0007   101.4008   180.0   0.66086  0.03   
  18   0    -20  5.7548     5.4530     0.0     0.66086  0.00   
  29   3    0    97.5552    92.4365    180.0   0.66086  0.03   
  12   2    20   1.0310     0.9683     -180.0  0.66075  0.00   
  27   1    13   47.4153    44.5265    0.0     0.66075  0.01   
  24   4    -4   22.8989    21.4744    -180.0  0.66073  0.01   
  17   1    -20  6.3100     5.9065     -0.0    0.66071  0.00   
  24   0    16   4.9414     4.6156     0.0     0.66068  0.00   
  23   1    -17  0.0121     0.0112     180.0   0.66061  0.00   
  13   5    -8   370.7039   342.4980   180.0   0.66042  0.11   
  31   1    8    104.9453   96.8610    0.0     0.66038  0.03   
  33   1    3    18.6421    17.1867    0.0     0.66034  0.01   
  8    2    21   12.8828    11.8505    0.0     0.66022  0.00   
  6    0    -23  5.4851     5.0448     180.0   0.66015  0.00   
  17   5    2    0.0001     0.0001     180.0   0.65967  0.00   
  27   1    -14  9.2585     9.3710     180.0   0.65966  0.00   
  29   3    -2   43.5412    44.2409    0.0     0.65965  0.01   
  29   3    1    11.0264    11.2207    180.0   0.65964  0.00   
  9    5    10   1.5779     1.6112     0.0     0.65963  0.00   
  11   5    9    480.1366   499.0353   180.0   0.65955  0.15   
  22   4    -8   16.7382    17.4018    -180.0  0.65955  0.01   
  7    5    -11  313.6874   327.0379   0.0     0.65953  0.10   
  12   0    -22  4.2077     4.3281     0.0     0.65926  0.00   
  28   2    10   28.9621    29.5449    -180.0  0.65921  0.01   
  24   2    14   9.6343     9.7586     0.0     0.65917  0.00   
  27   3    7    67.4988    67.9116    0.0     0.65913  0.02   
  12   4    -15  1.6851     1.6697     -0.0    0.65901  0.00   
  30   2    -8   0.0017     0.0017     -0.0    0.65885  0.00   
  28   2    -11  9.4756     9.3855     -0.0    0.65881  0.00   
  14   0    21   13.4440    13.3270    0.0     0.65880  0.00   
  29   1    -12  0.6307     0.6348     -180.0  0.65860  0.00   
  34   0    -1   0.0752     0.0759     0.0     0.65858  0.00   
  29   1    11   16.7974    16.9543    -0.0    0.65856  0.01   
  27   3    -8   214.3632   216.7450   0.0     0.65853  0.07   
  30   2    7    20.8256    21.0744    0.0     0.65851  0.01   
  34   0    0    4.8621     4.9245     180.0   0.65847  0.00   
  17   5    -3   4.7697     4.8290     180.0   0.65842  0.00   
  1    3    -20  4.5005     4.5516     180.0   0.65839  0.00   
  1    1    -23  30.8766    29.9914    180.0   0.65800  0.01   
  1    5    -12  7.6289     7.3793     180.0   0.65791  0.00   
  10   2    -21  4.0593     3.9260     0.0     0.65787  0.00   
  9    1    22   4.5507     4.4059     180.0   0.65783  0.00   
  1    3    20   25.9596    25.6965    180.0   0.65755  0.01   
  18   4    -12  17.1728    17.0365    -0.0    0.65753  0.01   
  0    4    17   72.3353    71.8319    -180.0  0.65752  0.02   
  34   0    -2   1.4791     1.4733     0.0     0.65748  0.00   
  17   3    16   153.7529   153.6949   0.0     0.65742  0.05   
  1    5    12   461.4233   461.3463   180.0   0.65741  0.14   
  15   5    6    3.7485     3.7559     180.0   0.65735  0.00   
  32   2    -1   250.5108   251.2257   0.0     0.65732  0.08   
  24   0    -17  0.9398     0.9431     0.0     0.65727  0.00   
  32   2    0    43.9762    44.1394    0.0     0.65725  0.01   
  29   3    -3   97.9109    98.2911    180.0   0.65723  0.03   
  13   1    21   251.4947   252.4719   -0.0    0.65723  0.08   
  29   3    2    10.1856    10.2256    0.0     0.65722  0.00   
  34   0    1    2.4469     2.4568     180.0   0.65716  0.00   
  2    4    -17  981.2925   985.1310   -0.0    0.65709  0.30   
  1    1    23   18.7862    18.8581    0.0     0.65704  0.01   
  3    3    -20  0.6111     0.6135     180.0   0.65695  0.00   
  14   2    -20  0.6423     0.6462     -0.0    0.65682  0.00   
  23   3    12   9.1240     9.1928     0.0     0.65678  0.00   
  24   4    4    0.0905     0.0914     -180.0  0.65671  0.00   
  3    1    -23  19.7029    19.9259    180.0   0.65669  0.01   
  25   3    10   379.0612   385.1209   -0.0    0.65661  0.11   
  8    4    16   42.5626    43.3062    -180.0  0.65659  0.01   
  7    5    11   95.4014    98.9535    0.0     0.65631  0.03   
  17   5    3    7.1090     7.3842     180.0   0.65629  0.00   
  24   2    -15  4.6257     4.8519     0.0     0.65620  0.00   
  33   1    -5   1.1661     1.2258     0.0     0.65618  0.00   
  32   2    -2   14.1962    14.9275    -0.0    0.65618  0.00   
  3    5    -12  0.1042     0.1101     -0.0    0.65615  0.00   
  13   5    8    19.1549    20.4549    180.0   0.65607  0.01   
  15   3    17   92.6832    99.5260    180.0   0.65604  0.03   
  32   2    1    6.4563     6.9830     180.0   0.65599  0.00   
  25   1    15   19.5531    21.1978    0.0     0.65597  0.01   
  0    2    22   53.7103    58.4642    -0.0    0.65594  0.02   
  24   4    -5   3.4822     3.8596     0.0     0.65579  0.00   
  2    2    -22  13.8877    15.4882    180.0   0.65573  0.00   
  2    4    17   0.2928     0.3282     -180.0  0.65568  0.00   
  11   1    -22  28.1080    31.5596    0.0     0.65566  0.01   
  33   1    4    35.5938    41.1195    180.0   0.65542  0.01   
  19   3    15   64.4813    74.5079    180.0   0.65542  0.02   
  9    3    19   0.1579     0.1847     -180.0  0.65524  0.00   
  34   0    -3   5.5714     6.5264     180.0   0.65518  0.00   
  16   0    -21  2.2234     2.6109     0.0     0.65493  0.00   
  25   3    -11  0.0198     0.0232     180.0   0.65491  0.00   
  3    5    12   24.7716    28.8821    0.0     0.65466  0.01   
  34   0    2    18.9090    22.0447    0.0     0.65466  0.00   
  17   5    -4   6.8177     7.8950     0.0     0.65457  0.00   
  28   0    13   245.4767   283.4965   0.0     0.65454  0.04   
  3    3    20   1.4946     1.7157     0.0     0.65447  0.00   
  4    4    -17  0.3891     0.4448     -0.0    0.65442  0.00   
  6    0    23   0.0001     0.0001     180.0   0.65440  0.00   
  28   0    -14  1.6993     1.9398     180.0   0.65403  0.00   
  14   4    14   3.3989     3.9062     -0.0    0.65393  0.00   
  2    2    22   10.4785    12.0506    -0.0    0.65392  0.00   
  32   2    -3   1.3492     1.5561     0.0     0.65386  0.00   
  20   4    10   12.9701    14.9635    -0.0    0.65385  0.00   
  3    1    23   18.9246    21.8397    180.0   0.65385  0.01   
  18   2    18   16.2918    18.8141    -0.0    0.65377  0.00   
  23   3    -13  0.5318     0.6131     180.0   0.65373  0.00   
  29   3    -4   31.8736    36.4611    0.0     0.65365  0.01   
  15   1    -21  115.5151   131.9523   -180.0  0.65364  0.03   
  29   3    3    28.5157    32.5635    180.0   0.65363  0.01   
  15   5    -7   21.9874    25.0490    180.0   0.65362  0.01   
  32   2    2    11.0002    12.3596    0.0     0.65354  0.00   
  25   1    -16  166.3897   184.0732   -180.0  0.65348  0.05   
  5    3    -20  1.4221     1.5101     0.0     0.65329  0.00   
  4    2    -22  0.1779     0.1885     0.0     0.65328  0.00   
  8    0    -23  6.3988     6.6969     0.0     0.65320  0.00   
  5    1    -23  105.8989   110.2689   0.0     0.65316  0.03   
  32   0    -9   231.7774   240.6287   0.0     0.65313  0.03   
  20   2    17   5.6385     5.7545     180.0   0.65299  0.00   
  16   4    13   0.0077     0.0079     180.0   0.65295  0.00   
  11   5    -10  0.2251     0.2198     0.0     0.65250  0.00   
  10   4    -16  17.7150    17.2304    -0.0    0.65244  0.01   
  22   4    8    0.0189     0.0182     0.0     0.65226  0.00   
  5    5    -12  16.4378    15.7357    0.0     0.65217  0.00   
  32   0    8    22.3256    21.2507    0.0     0.65206  0.00   
  11   3    -19  2.8696     2.6975     -180.0  0.65188  0.00   
  30   0    -12  78.3657    73.5737    180.0   0.65186  0.01   
  17   5    4    11.8132    11.0436    180.0   0.65179  0.00   
  34   0    -4   3.6034     3.3585     0.0     0.65174  0.00   
  4    4    17   2.4782     2.3026     -0.0    0.65164  0.00   
  12   4    15   4.2112     3.9117     -0.0    0.65158  0.00   
  30   0    11   128.6022   120.1512   0.0     0.65135  0.02   
  13   3    18   0.0267     0.0249     -0.0    0.65134  0.00   
  16   2    19   0.3779     0.3545     180.0   0.65123  0.00   
  34   0    3    314.7341   295.9591   0.0     0.65102  0.05   
  9    5    -11  132.8635   124.9373   180.0   0.65100  0.04   
  26   0    15   0.0006     0.0006     0.0     0.65095  0.00   
  24   4    5    15.0778    14.1720    -0.0    0.65088  0.00   
  13   5    -9   37.3289    35.3130    0.0     0.65054  0.01   
  31   1    -10  1.6159     1.5485     0.0     0.65042  0.00   
  32   2    -4   6.4625     6.2089     -0.0    0.65040  0.00   
  33   1    -6   11.0917    10.7140    0.0     0.65036  0.00   
  21   3    14   15.4890    15.3666    -180.0  0.65014  0.00   
  20   4    -11  2.1250     2.1179     180.0   0.65005  0.00   
  32   2    3    466.9709   465.4737   180.0   0.64996  0.14   
  22   4    -9   5.0688     5.0422     -0.0    0.64988  0.00   
  24   4    -6   7.9722     7.8999     -180.0  0.64979  0.00   
  5    5    12   0.6970     0.6891     0.0     0.64975  0.00   
  4    2    22   0.5367     0.5297     0.0     0.64971  0.00   
  27   3    8    108.0410   106.4305   180.0   0.64967  0.03   
  17   5    -5   169.5910   166.7632   0.0     0.64963  0.05   
  31   1    9    11.2137    11.0221    0.0     0.64962  0.00   
  6    4    -17  0.0514     0.0504     -0.0    0.64958  0.00   
  33   1    5    24.1484    23.5454    -0.0    0.64945  0.01   
  30   2    -9   22.9192    22.2470    0.0     0.64938  0.01   
  17   3    -17  38.4011    37.2591    180.0   0.64937  0.01   
  15   5    7    12.6245    12.2372    0.0     0.64936  0.00   
  19   1    19   0.0001     0.0001     180.0   0.64932  0.00   
  10   2    21   30.5966    29.4771    -0.0    0.64928  0.01   
  5    3    20   1.8296     1.7577     0.0     0.64924  0.00   
  19   3    -16  1.2354     1.1811     0.0     0.64917  0.00   
  26   0    -16  160.7164   153.3526   0.0     0.64913  0.02   
  27   3    -9   21.7542    20.6415    0.0     0.64901  0.01   
  30   2    8    272.9482   258.9585   0.0     0.64901  0.08   
  29   3    -5   5.5842     5.2887     180.0   0.64896  0.00   
  29   3    4    135.5822   128.3401   0.0     0.64895  0.04   
  22   2    16   7.7210     7.3050     180.0   0.64893  0.00   
  18   4    12   145.3305   136.3803   0.0     0.64870  0.04   
  6    2    -22  165.8806   155.4749   180.0   0.64866  0.05   
  21   1    18   21.3900    20.0196    180.0   0.64860  0.01   
  5    1    23   1.2195     1.1406     0.0     0.64851  0.00   
  12   0    22   373.9310   349.9746   0.0     0.64844  0.05   
  11   5    10   8.0648     7.6380     180.0   0.64807  0.00   
  20   0    19   16.9229    16.2601    180.0   0.64760  0.00   
  7    3    -20  18.5227    17.8140    0.0     0.64751  0.01   
  7    1    -23  2.0090     1.9321     0.0     0.64750  0.00   
  26   2    13   426.3778   407.8324   180.0   0.64728  0.12   
  34   0    -5   18.9031    18.0070    180.0   0.64719  0.00   
  9    5    11   2.0076     1.9011     180.0   0.64703  0.00   
  17   1    20   53.3688    50.6938    -180.0  0.64678  0.02   
  20   2    -18  153.5984   146.2925   -180.0  0.64671  0.04   
  12   2    -21  36.5311    35.0805    0.0     0.64655  0.01   
  34   0    4    65.1720    64.4928    180.0   0.64629  0.01   
  28   2    11   3.1324     3.1131     -0.0    0.64626  0.00   
  17   5    5    11.7611    11.7510    0.0     0.64624  0.00   
  15   3    -18  53.8088    54.3740    -0.0    0.64618  0.02   
  18   0    20   128.1259   130.7165   0.0     0.64613  0.02   
  7    5    -12  25.1560    25.7992    -180.0  0.64611  0.01   
  10   4    16   1.8739     1.9472     -180.0  0.64602  0.00   
  16   4    -14  9.0723     9.4797     -180.0  0.64595  0.00   
  11   1    22   7.1852     7.5095     180.0   0.64588  0.00   
  13   5    9    183.4324   191.5889   0.0     0.64587  0.05   
  28   2    -12  0.3881     0.4049     -0.0    0.64585  0.00   
  32   2    -5   4.8534     5.0608     -180.0  0.64584  0.00   
  22   0    18   106.5071   110.9807   0.0     0.64583  0.02   
  8    0    23   246.1163   255.8621   0.0     0.64580  0.03   
  14   0    -22  2.3412     2.4195     0.0     0.64575  0.00   
  26   2    -14  0.0133     0.0137     -180.0  0.64573  0.00   
  18   2    -19  0.3594     0.3663     0.0     0.64565  0.00   
  21   3    -15  22.0812    22.2468    180.0   0.64556  0.01   
  6    4    17   1.3194     1.3218     -0.0    0.64552  0.00   
  14   2    20   19.2738    19.2423    -0.0    0.64549  0.01   
  32   2    4    23.3094    22.9342    -180.0  0.64529  0.01   
  14   4    -15  0.5801     0.5687     -180.0  0.64524  0.00   
  15   5    -8   0.1466     0.1434     180.0   0.64521  0.00   
  23   1    17   17.2972    16.7491    -180.0  0.64467  0.00   
  29   1    -13  85.9264    83.6450    0.0     0.64453  0.02   
  29   1    12   41.6860    40.6452    -180.0  0.64449  0.01   
  22   2    -17  0.6530     0.6388     -0.0    0.64441  0.00   
  10   0    -23  4.2422     4.1689     0.0     0.64431  0.00   
  27   1    14   10.0002    9.8340     0.0     0.64430  0.00   
  24   4    6    137.0663   136.9354   -0.0    0.64408  0.04   
  25   3    11   10.8395    10.9249    180.0   0.64387  0.00   
  17   5    -6   6.6975     6.7055     0.0     0.64366  0.00   
  33   1    -7   14.7186    14.6514    0.0     0.64355  0.00   
  11   3    19   0.5723     0.5696     -180.0  0.64355  0.00   
  6    2    22   0.5744     0.5698     -0.0    0.64344  0.00   
  13   1    -22  1.0330     1.0245     180.0   0.64343  0.00   
  1    5    -13  1.2918     1.2831     0.0     0.64334  0.00   
  18   4    -13  4.9680     4.9416     -0.0    0.64331  0.00   
  29   3    -6   7.5555     7.5515     0.0     0.64325  0.00   
  29   3    5    1.3158     1.3174     180.0   0.64323  0.00   
  27   1    -15  4.2081     4.2189     180.0   0.64321  0.00   
  19   5    0    70.8484    73.4675    180.0   0.64286  0.02   
  1    5    13   33.5522    34.7765    0.0     0.64283  0.01   
  24   4    -7   1.1009     1.1410     0.0     0.64283  0.00   
  21   1    -19  82.1111    85.0821    0.0     0.64282  0.02   
  32   0    -10  268.0147   277.5993   0.0     0.64281  0.04   
  7    5    12   11.9226    12.3465    180.0   0.64281  0.00   
  8    4    -17  2.0611     2.1182     0.0     0.64272  0.00   
  19   5    -1   108.3115   110.6731   0.0     0.64267  0.03   
  33   1    6    66.7038    66.5760    180.0   0.64251  0.02   
  25   3    -12  32.5824    32.3139    0.0     0.64212  0.01   
  22   4    9    0.2484     0.2477     -180.0  0.64206  0.00   
  8    2    -22  25.2566    25.2525    0.0     0.64202  0.01   
  7    3    20   0.0150     0.0150     0.0     0.64201  0.00   
  19   5    1    39.2617    39.5542    0.0     0.64193  0.01   
  23   3    13   7.8337     7.9492     180.0   0.64181  0.00   
  24   2    15   3.6845     3.7443     -0.0    0.64177  0.00   
  3    5    -13  4.8257     4.9120     180.0   0.64173  0.00   
  19   1    -20  0.1452     0.1480     -0.0    0.64169  0.00   
  32   0    9    0.1172     0.1195     180.0   0.64167  0.00   
  34   0    -6   117.2577   119.7623   0.0     0.64162  0.02   
  16   0    21   46.0985    47.2381    180.0   0.64151  0.01   
  20   4    11   163.2598   167.6248   0.0     0.64137  0.04   
  19   5    -2   0.7876     0.8086     0.0     0.64136  0.00   
  16   2    -20  3.5340     3.6209     -0.0    0.64126  0.00   
  12   4    -16  5.5283     5.6475     0.0     0.64120  0.00   
  7    1    23   0.0733     0.0748     0.0     0.64118  0.00   
  15   1    21   3.9768     4.0366     -180.0  0.64111  0.00   
  24   0    17   9.0691     9.0630     0.0     0.64092  0.00   
  22   0    -19  56.3075    55.9176    0.0     0.64084  0.01   
  20   0    -20  1.5313     1.5140     0.0     0.64078  0.00   
  11   5    -11  5.3934     5.2839     180.0   0.64069  0.00   
  26   4    0    93.8156    91.6823    -0.0    0.64066  0.03   
  23   1    -18  16.1224    15.7197    0.0     0.64064  0.00   
  26   4    -1   10.9648    10.6425    -180.0  0.64061  0.00   
  34   0    5    5.0688     4.8771     0.0     0.64054  0.00   
  15   5    8    140.9482   135.5301   180.0   0.64054  0.04   
  32   2    -6   17.7524    16.7415    -0.0    0.64026  0.00   
  3    5    13   3.7670     3.5582     180.0   0.64022  0.00   
  13   5    -10  1.2406     1.2040     180.0   0.63998  0.00   
  19   5    2    100.9992   99.1372    180.0   0.63989  0.03   
  9    1    -23  9.8005     9.6282     180.0   0.63989  0.00   
  0    0    24   50.8849    50.0411    0.0     0.63988  0.01   
  9    3    -20  14.9638    14.8896    0.0     0.63978  0.00   
  2    0    -24  3.0169     3.0114     0.0     0.63975  0.00   
  13   3    -19  0.3080     0.3084     -180.0  0.63973  0.00   
  17   5    6    2.8486     2.8613     180.0   0.63971  0.00   
  32   2    5    21.4738    21.8883    -0.0    0.63961  0.01   
  26   4    1    304.1253   310.1614   0.0     0.63961  0.08   
  22   4    -10  0.6753     0.6992     -0.0    0.63952  0.00   
  27   3    9    32.8889    34.2862    180.0   0.63949  0.01   
  26   4    -2   4.2498     4.4653     0.0     0.63944  0.00   
  0    6    0    2010.9938  2141.0681  -0.0    0.63924  0.27   
  30   2    -10  53.3427    56.5974    -180.0  0.63920  0.01   
  31   1    -11  19.7669    20.6342    0.0     0.63909  0.01   
  19   5    -3   0.0002     0.0002     0.0     0.63894  0.00   
  24   2    -16  36.2082    35.8315    -0.0    0.63884  0.01   
  30   2    9    54.0077    53.1029    0.0     0.63880  0.01   
  27   3    -10  1.1659     1.1440     -0.0    0.63879  0.00   
  23   3    -14  1.0059     0.9794     -180.0  0.63874  0.00   
  0    6    1    1.3068     1.2635     180.0   0.63869  0.00   
  28   0    14   6.8964     6.4974     180.0   0.63852  0.00   
  31   1    10   0.7308     0.6669     180.0   0.63826  0.00   
  30   0    -13  202.5779   184.7083   0.0     0.63823  0.03   
  2    6    0    36.1126    32.9211    180.0   0.63820  0.01   
  9    5    -12  11.8866    10.8546    180.0   0.63812  0.00   
  17   3    17   26.1770    23.9604    0.0     0.63807  0.01   
  5    5    -13  31.4072    28.7934    180.0   0.63804  0.01   
  28   0    -15  13.0756    12.0103    0.0     0.63802  0.00   
  2    0    24   409.5054   378.7859   0.0     0.63792  0.06   
  30   0    12   0.7169     0.6759     180.0   0.63771  0.00   
  25   1    16   1.4134     1.3344     -0.0    0.63770  0.00   
  2    6    -1   19.9882    18.8957    -180.0  0.63769  0.01   
  24   0    -18  8.2370     7.8655     0.0     0.63762  0.00   
  2    6    1    17.1405    16.3972    0.0     0.63761  0.00   
  4    0    -24  4.1808     4.0453     0.0     0.63755  0.00   
  8    4    17   14.3801    14.1167    -0.0    0.63749  0.00   
  18   0    -21  2.5141     2.4832     180.0   0.63746  0.00   
  26   4    2    7.1454     7.0650     -0.0    0.63746  0.00   
  20   4    -12  2.1582     2.1435     -180.0  0.63744  0.00   
  0    4    18   7.5861     7.6167     -0.0    0.63739  0.00   
  19   3    16   13.7457    14.0261    180.0   0.63730  0.00   
  17   1    -21  21.5324    21.9835    -180.0  0.63730  0.01   
  16   4    14   1.9225     1.9709     -0.0    0.63728  0.00   
  26   4    -3   2.8618     2.9738     -0.0    0.63718  0.00   
  14   4    15   15.4762    16.2036    -180.0  0.63712  0.00   
  2    4    -18  301.4141   319.1486   -0.0    0.63704  0.08   
  0    6    2    1.6946     1.7946     -0.0    0.63704  0.00   
  12   2    21   189.9745   207.8214   0.0     0.63679  0.05   
  19   5    3    9.1339     10.0069    180.0   0.63677  0.00   
  17   5    -7   1.4554     1.5968     0.0     0.63675  0.00   
  29   3    -7   1.9946     2.2034     0.0     0.63658  0.00   
  29   3    6    0.2544     0.2811     180.0   0.63656  0.00   
  24   4    7    25.9058    28.6767    180.0   0.63638  0.01   
  2    6    -2   0.1812     0.1974     -0.0    0.63608  0.00   
  11   5    11   0.1823     0.1982     0.0     0.63607  0.00   
  15   5    -9   48.7510    52.6803    0.0     0.63603  0.01   
  2    6    2    15.2521    16.2406    -180.0  0.63593  0.00   
  33   1    -8   0.4976     0.5238     0.0     0.63586  0.00   
  15   3    18   3.2375     3.3604     -0.0    0.63576  0.00   
  2    4    18   0.0122     0.0125     -180.0  0.63568  0.00   
  5    5    13   4.4026     4.4691     180.0   0.63558  0.00   
  10   0    23   27.3631    27.3064    180.0   0.63548  0.00   
  19   5    -4   2.3460     2.3363     0.0     0.63546  0.00   
  8    2    22   0.3425     0.3337     180.0   0.63530  0.00   
  25   1    -17  1.8594     1.8072     180.0   0.63526  0.00   
  4    6    0    5.6325     5.5277     -180.0  0.63511  0.00   
  34   0    -7   6.9112     6.7944     180.0   0.63510  0.00   
  13   5    10   9.8225     9.7826     180.0   0.63504  0.00   
  24   4    -8   15.1886    15.2953    -180.0  0.63499  0.00   
  1    3    -21  22.4556    23.0895    180.0   0.63492  0.01   
  33   1    7    64.2680    68.9690    180.0   0.63471  0.02   
  4    6    -1   67.4255    72.3776    -0.0    0.63464  0.02   
  4    4    -18  52.3320    56.1627    -180.0  0.63464  0.01   
  4    6    1    3.7345     3.9340     0.0     0.63449  0.00   
  18   4    13   50.1069    51.4653    -180.0  0.63436  0.01   
  0    6    3    2.9581     3.0102     180.0   0.63431  0.00   
  26   4    3    10.6181    10.6920    -180.0  0.63424  0.00   
  1    3    21   59.7348    59.5901    0.0     0.63413  0.02   
  9    5    12   17.2222    17.1059    0.0     0.63404  0.00   
  10   4    -17  5.6340     5.5913     180.0   0.63402  0.00   
  4    0    24   15.5849    15.4171    180.0   0.63394  0.00   
  14   0    22   100.9255   99.7896    0.0     0.63392  0.01   
  12   4    16   3.4108     3.3705     -0.0    0.63390  0.00   
  34   0    6    30.2421    29.8426    180.0   0.63386  0.00   
  26   4    -4   60.7240    59.9154    -0.0    0.63386  0.02   
  14   2    -21  21.3383    20.9795    0.0     0.63375  0.01   
  32   2    -7   7.0880     6.9663     -180.0  0.63375  0.00   
  12   0    -23  0.3623     0.3560     0.0     0.63374  0.00   
  3    3    -21  6.4242     6.2927     180.0   0.63367  0.00   
  10   2    -22  0.7841     0.7618     0.0     0.63355  0.00   
  21   3    15   35.3910    34.1956    0.0     0.63348  0.01   
  2    6    -3   0.5973     0.5727     -0.0    0.63341  0.00   
  6    0    -24  1.4575     1.3868     0.0     0.63334  0.00   
  2    6    3    108.1393   101.2222   -0.0    0.63319  0.03   
  4    6    -2   1.3322     1.2323     -0.0    0.63310  0.00   
  26   0    16   0.0000     0.0000     0.0     0.63306  0.00   
  32   2    6    1.2955     1.1768     -180.0  0.63300  0.00   
  9    3    20   13.2424    11.9790    180.0   0.63298  0.00   
  28   2    12   2.3320     2.1057     -180.0  0.63297  0.00   
  20   2    18   16.4471    14.5987    -0.0    0.63289  0.00   
  4    6    2    3.7747     3.2925     -180.0  0.63280  0.00   
  19   5    4    11.9860    10.2874    180.0   0.63262  0.00   
  18   2    19   12.0361    10.3371    180.0   0.63256  0.00   
  28   2    -13  1.3019     1.1186     0.0     0.63254  0.00   
  13   1    22   198.0938   170.2402   0.0     0.63254  0.05   
  7    5    -13  5.0003     4.3335     0.0     0.63240  0.00   
  17   5    7    2.0462     1.7865     0.0     0.63230  0.00   
  9    1    23   106.8423   94.9161    0.0     0.63208  0.03   
  4    4    18   0.2671     0.2408     -180.0  0.63196  0.00   
  32   0    -11  12.8535    11.6886    180.0   0.63189  0.00   
  26   2    14   1.5093     1.3874     180.0   0.63182  0.00   
  1    1    -24  0.1933     0.1845     -0.0    0.63135  0.00   
  3    3    21   4.5078     4.3075     180.0   0.63133  0.00   
  26   0    -17  134.4036   128.7921   180.0   0.63128  0.02   
  22   4    10   5.5160     5.2952     -0.0    0.63125  0.00   
  19   3    -17  11.3698    10.9422    0.0     0.63118  0.00   
  35   1    -1   3.3261     3.2082     -0.0    0.63106  0.00   
  16   0    -22  14.1384    13.6397    180.0   0.63102  0.00   
  15   5    9    3.6558     3.5273     180.0   0.63099  0.00   
  19   5    -5   56.4624    54.4794    180.0   0.63097  0.01   
  35   1    0    12.5988    12.1568    180.0   0.63094  0.00   
  25   3    12   10.2367    9.8823     0.0     0.63078  0.00   
  32   0    10   3.3990     3.2845     0.0     0.63070  0.00   
  0    2    23   7.8315     7.6002     -180.0  0.63057  0.00   
  0    6    4    3.6321     3.5270     -180.0  0.63056  0.00   
  11   1    -23  33.9530    33.0353    180.0   0.63052  0.01   
  4    6    -3   0.7011     0.6833     -0.0    0.63050  0.00   
  1    1    24   0.3189     0.3116     -180.0  0.63046  0.00   
  13   3    19   31.9670    31.2537    -0.0    0.63045  0.01   
  2    2    -23  59.6769    58.5094    180.0   0.63042  0.02   
  5    3    -21  16.2085    15.8916    0.0     0.63042  0.00   
  11   3    -20  9.0426     8.9338     180.0   0.63031  0.00   
  16   4    -15  30.8105    30.4951    -0.0    0.63029  0.01   
  17   3    -18  0.0755     0.0748     -0.0    0.63027  0.00   
  29   1    -14  7.9563     7.8839     0.0     0.63027  0.00   
  6    4    -18  25.4284    25.2051    -0.0    0.63026  0.01   
  26   2    -15  0.3492     0.3462     -180.0  0.63026  0.00   
  3    1    -24  45.6375    45.3031    -0.0    0.63023  0.01   
  29   1    13   4.8061     4.7716     0.0     0.63022  0.00   
  22   2    17   0.0062     0.0061     0.0     0.63022  0.00   
  35   1    -2   213.1436   211.7726   0.0     0.63010  0.05   
  6    6    0    2.9561     2.9330     -180.0  0.63006  0.00   
  4    6    3    3.2147     3.1892     0.0     0.63006  0.00   
  26   4    4    64.3256    63.6611    -0.0    0.63001  0.02   
  15   1    -22  20.2756    19.8383    180.0   0.62985  0.01   
  35   1    1    0.0040     0.0039     0.0     0.62977  0.00   
  2    6    -4   0.0189     0.0183     -0.0    0.62971  0.00   
  6    6    -1   22.8721    22.1778    -0.0    0.62964  0.01   
  26   4    -5   10.9927    10.6850    180.0   0.62953  0.00   
  6    6    1    0.4706     0.4602     -0.0    0.62942  0.00   
  2    6    4    300.5712   294.0441   -0.0    0.62941  0.08   
  16   2    20   5.7759     5.7184     -0.0    0.62923  0.00   
  29   3    -8   55.0207    54.9565    180.0   0.62906  0.01   
  7    5    13   23.9401    23.9283    0.0     0.62905  0.01   
  29   3    7    3.5884     3.5886     180.0   0.62904  0.00   
  17   5    -8   4.7121     4.7200     0.0     0.62901  0.00   
  25   3    -13  0.1197     0.1201     180.0   0.62898  0.00   
  21   3    -16  21.7353    21.8337    0.0     0.62896  0.01   
  18   4    -14  210.6755   212.1731   0.0     0.62892  0.05   
  13   5    -11  0.1426     0.1442     0.0     0.62885  0.00   
  31   3    -1   94.1685    95.3138    0.0     0.62884  0.02   
  31   3    0    147.0726   149.2224   0.0     0.62880  0.04   
  2    2    23   10.9616    11.1683    -180.0  0.62873  0.00   
  27   3    10   18.0676    18.4274    -180.0  0.62871  0.00   
  1    5    -14  5.5323     5.6611     180.0   0.62864  0.00   
  22   4    -11  11.9866    12.2872    0.0     0.62859  0.00   
  14   4    -16  26.3322    27.0492    -0.0    0.62853  0.01   
  20   4    12   41.3432    42.4981    -0.0    0.62851  0.01   
  11   5    -12  18.9031    19.4896    0.0     0.62843  0.00   
  30   2    -11  35.1957    36.3046    -0.0    0.62842  0.01   
  4    2    -23  111.4643   115.5676   0.0     0.62827  0.03   
  6    6    -2   242.0565   250.8882   -0.0    0.62817  0.06   
  1    5    14   7.2753     7.5264     180.0   0.62813  0.00   
  35   1    -3   0.5740     0.5929     180.0   0.62810  0.00   
  6    0    24   8.7260     8.9582     180.0   0.62804  0.00   
  30   2    10   44.5871    45.5996    180.0   0.62801  0.01   
  27   3    -11  0.6712     0.6839     0.0     0.62798  0.00   
  27   1    15   0.7424     0.7550     -0.0    0.62797  0.00   
  24   4    8    8.5556     8.6121     -0.0    0.62790  0.00   
  31   3    -2   0.2549     0.2533     0.0     0.62783  0.00   
  21   1    19   48.4635    48.1032    180.0   0.62782  0.01   
  10   4    17   12.5132    12.3054    -0.0    0.62776  0.00   
  6    6    2    0.2154     0.2108     -180.0  0.62773  0.00   
  34   0    -8   12.2986    12.0195    0.0     0.62772  0.00   
  31   3    1    26.4118    25.7846    180.0   0.62772  0.01   
  3    1    24   124.7304   119.7908   -0.0    0.62760  0.03   
  35   1    2    3.8227     3.6439     180.0   0.62755  0.00   
  19   5    5    7.3508     6.9455     0.0     0.62750  0.00   
  19   1    20   371.0778   347.4433   -0.0    0.62745  0.09   
  33   1    -9   0.3836     0.3542     0.0     0.62739  0.00   
  31   1    -12  132.6507   120.2309   -180.0  0.62729  0.03   
  8    0    -24  8.8510     7.9343     180.0   0.62722  0.00   
  3    5    -14  7.8295     6.9727     0.0     0.62717  0.00   
  5    1    -24  1.4597     1.2964     -0.0    0.62714  0.00   
  27   1    -16  499.8030   440.7166   -0.0    0.62689  0.13   
  4    6    -4   3.2728     2.8856     -180.0  0.62688  0.00   
  20   2    -19  5.0341     4.4369     0.0     0.62685  0.00   
  23   3    14   73.2995    64.5635    -0.0    0.62678  0.02   
  5    3    21   1.4227     1.2511     0.0     0.62659  0.00   
  31   1    11   3.4879     3.0599     0.0     0.62643  0.00   
  24   4    -9   22.9899    20.1561    -0.0    0.62639  0.01   
  32   2    -8   9.4116     8.2489     -0.0    0.62638  0.00   
  34   0    7    43.2086    37.8431    180.0   0.62634  0.01   
  6    4    18   0.8795     0.7700     -0.0    0.62633  0.00   
  4    6    4    16.5054    14.4443    -180.0  0.62631  0.00   
  15   3    -19  0.7239     0.6330     -180.0  0.62627  0.00   
  15   5    -10  8.1331     7.0981     180.0   0.62618  0.00   
  33   1    8    57.4482    50.0899    180.0   0.62613  0.01   
  20   0    20   33.7784    29.2251    0.0     0.62588  0.00   
  0    6    5    18.2625    15.7690    180.0   0.62583  0.00   
  22   2    -18  7.3626     6.3554     -180.0  0.62582  0.00   
  31   3    -3   2.2444     1.9348     0.0     0.62578  0.00   
  6    6    -3   18.3330    15.7804    -180.0  0.62566  0.00   
  3    5    14   32.9311    28.3479    0.0     0.62565  0.01   
  31   3    2    28.9995    24.9957    0.0     0.62559  0.01   
  32   2    7    55.4464    47.8750    -0.0    0.62555  0.01   
  19   5    -6   223.5502   193.1288   180.0   0.62553  0.06   
  10   2    22   105.8443   91.6311    -180.0  0.62550  0.03   
  22   0    19   101.7393   89.4246    0.0     0.62529  0.01   
  7    3    -21  0.4823     0.4250     180.0   0.62525  0.00   
  23   1    18   232.6259   204.9769   0.0     0.62525  0.06   
  35   1    -4   4.0944     3.6464     0.0     0.62508  0.00   
  2    6    -5   5.2988     4.7358     0.0     0.62503  0.00   
  6    6    3    2.5505     2.2816     -180.0  0.62502  0.00   
  4    2    23   42.8065    38.4925    -0.0    0.62495  0.01   
  9    5    -13  12.2761    11.0520    0.0     0.62494  0.00   
  26   4    5    4.4796     4.0725     180.0   0.62483  0.00   
  18   2    -20  5.8800     5.3557     -0.0    0.62480  0.00   
  2    6    5    27.5062    25.2683    180.0   0.62467  0.01   
  24   2    16   4.8736     4.4828     -0.0    0.62465  0.00   
  20   4    -13  0.1537     0.1421     -180.0  0.62449  0.00   
  30   0    -14  0.0566     0.0525     0.0     0.62438  0.00   
  35   1    3    12.4795    11.5944    0.0     0.62432  0.00   
  26   4    -6   0.2679     0.2495     -0.0    0.62425  0.00   
  6    2    -23  5.3266     4.9736     180.0   0.62420  0.00   
  17   1    21   6.1013     5.7084     -180.0  0.62417  0.00   
  17   5    8    87.3825    82.1650    0.0     0.62410  0.02   
  8    4    -18  6.1513     5.8392     -180.0  0.62402  0.00   
  30   0    13   0.2692     0.2625     180.0   0.62386  0.00   
  5    5    -14  20.9439    20.7120    0.0     0.62377  0.01   
  12   4    -17  14.2651    14.1629    -180.0  0.62373  0.00   
  13   5    11   29.7037    29.5504    0.0     0.62370  0.01   
  23   3    -15  128.4629   127.8036   0.0     0.62370  0.03   
  11   5    12   2.3813     2.3710     0.0     0.62368  0.00   
  12   0    23   42.8575    42.6759    180.0   0.62368  0.01   
  18   0    21   73.5403    72.9314    0.0     0.62357  0.01   
  12   2    -22  4.4080     4.2943     -0.0    0.62345  0.00   
  8    6    0    0.3963     0.3694     -0.0    0.62319  0.00   
  14   2    21   12.5877    11.6733    0.0     0.62306  0.00   
  34   2    -1   0.0003     0.0003     -0.0    0.62287  0.00   
  5    1    24   56.6660    52.9191    -180.0  0.62284  0.01   
  8    6    -1   3.0955     2.8932     -0.0    0.62282  0.00   
  34   2    0    4.6435     4.3449     -180.0  0.62278  0.00   
  31   3    -4   2.9215     2.7364     180.0   0.62272  0.00   
  21   5    0    5.1521     4.8216     0.0     0.62266  0.00   
  28   0    15   1.3947     1.3013     0.0     0.62260  0.00   
  8    6    1    3.6160     3.3563     -180.0  0.62253  0.00   
  21   5    -1   0.0606     0.0561     180.0   0.62252  0.00   
  31   3    3    140.8403   129.6394   180.0   0.62246  0.03   
  11   3    20   8.8514     8.0619     0.0     0.62239  0.00   
  4    6    -5   3.5463     3.1936     180.0   0.62231  0.00   
  21   1    -20  0.6069     0.5457     -180.0  0.62230  0.00   
  6    6    -4   13.7941    12.2091    -0.0    0.62217  0.00   
  7    1    -24  2.8752     2.5421     -180.0  0.62216  0.00   
  28   0    -16  92.6485    81.3086    0.0     0.62210  0.01   
  36   0    -1   20.1009    17.4434    0.0     0.62201  0.00   
  34   2    -2   1.0211     0.8754     0.0     0.62194  0.00   
  36   0    0    21.5788    18.3433    180.0   0.62189  0.00   
  24   0    18   94.2102    79.0625    0.0     0.62181  0.01   
  21   5    1    0.0542     0.0453     180.0   0.62178  0.00   
  24   2    -17  0.8903     0.7435     -0.0    0.62177  0.00   
  14   0    -23  28.5206    23.7592    180.0   0.62174  0.00   
  34   2    1    2.8410     2.3568     180.0   0.62167  0.00   
  16   4    15   0.3726     0.3090     0.0     0.62165  0.00   
  4    6    5    17.1780    14.2673    0.0     0.62160  0.00   
  19   5    6    9.9321     8.3406     180.0   0.62148  0.00   
  8    6    -2   69.0852    58.4671    -180.0  0.62143  0.02   
  11   1    23   23.2269    19.6645    180.0   0.62142  0.01   
  23   1    -19  84.2199    71.9229    180.0   0.62137  0.02   
  21   5    -2   150.9302   129.1124   180.0   0.62136  0.04   
  6    6    4    2.1964     1.8893     -0.0    0.62132  0.00   
  5    5    14   0.0004     0.0004     0.0     0.62129  0.00   
  36   0    -2   296.5260   262.0095   0.0     0.62112  0.04   
  35   1    -5   100.8318   89.4762    180.0   0.62109  0.02   
  8    6    2    8.5971     7.9291     -0.0    0.62087  0.00   
  15   5    10   0.3706     0.3430     0.0     0.62085  0.00   
  9    5    13   29.7334    27.7515    180.0   0.62079  0.01   
  29   3    -9   128.2231   119.8194   180.0   0.62079  0.03   
  29   3    8    307.1690   288.0218   0.0     0.62076  0.07   
  36   0    1    43.8982    41.2201    0.0     0.62075  0.01   
  14   4    16   19.8159    18.6710    0.0     0.62053  0.00   
  17   5    -9   105.6807   99.5496    180.0   0.62052  0.03   
  22   0    -20  0.0446     0.0419     0.0     0.62051  0.00   
  32   0    -12  1.2247     1.1517     180.0   0.62050  0.00   
  8    0    24   110.2140   102.6852   0.0     0.62039  0.01   
  19   1    -21  0.0500     0.0460     -180.0  0.62022  0.00   
  0    6    6    2.5588     2.3520     -0.0    0.62019  0.00   
  35   1    4    6.1651     5.6604     180.0   0.62013  0.00   
  7    3    21   49.5551    45.5102    0.0     0.62005  0.01   
  34   2    -3   6.4495     5.9284     180.0   0.62000  0.00   
  22   4    11   25.2325    23.2176    180.0   0.61995  0.01   
  18   4    14   10.2570    9.4453     -0.0    0.61992  0.00   
  21   5    2    166.3309   153.3168   0.0     0.61988  0.04   
  25   1    17   0.0030     0.0027     -0.0    0.61986  0.00   
  16   2    -21  2.4224     2.2367     0.0     0.61978  0.00   
  13   1    -23  0.0376     0.0346     180.0   0.61965  0.00   
  19   3    17   0.2957     0.2714     0.0     0.61960  0.00   
  34   0    -9   19.2430    17.6412    180.0   0.61959  0.00   
  34   2    2    22.6007    20.6593    -0.0    0.61955  0.01   
  28   2    13   304.3904   274.9631   -0.0    0.61945  0.07   
  2    6    -6   5.3831     4.8603     -0.0    0.61945  0.00   
  20   0    -21  26.8918    24.1714    0.0     0.61942  0.00   
  10   0    -24  168.4795   150.7594   0.0     0.61938  0.02   
  13   3    -20  116.4100   103.7450   0.0     0.61935  0.03   
  6    2    23   0.0275     0.0244     -180.0  0.61934  0.00   
  17   3    18   6.9823     6.2076     -0.0    0.61933  0.00   
  32   0    11   9.1376     8.0589     180.0   0.61926  0.00   
  19   5    -7   6.1665     5.4211     0.0     0.61923  0.00   
  36   0    -3   88.3947    77.6797    0.0     0.61922  0.01   
  21   5    -3   0.1749     0.1533     0.0     0.61919  0.00   
  8    6    -3   67.1607    58.1454    180.0   0.61904  0.02   
  2    6    6    20.3708    17.6261    -0.0    0.61903  0.00   
  28   2    -14  2.0053     1.7339     -180.0  0.61902  0.00   
  8    4    18   0.9872     0.8482     -180.0  0.61895  0.00   
  26   4    6    0.5507     0.4670     -0.0    0.61876  0.00   
  24   4    9    14.2451    12.0771    -180.0  0.61875  0.00   
  31   3    -5   14.9290    12.6593    180.0   0.61870  0.00   
  24   0    -19  14.0517    11.9670    0.0     0.61863  0.00   
  36   0    2    0.0075     0.0064     180.0   0.61861  0.00   
  7    5    -14  21.8082    18.8312    180.0   0.61852  0.01   
  16   0    22   1.0148     0.8892     0.0     0.61844  0.00   
  31   3    4    159.8349   141.7015   180.0   0.61838  0.04   
  9    3    -21  1.4405     1.2894     0.0     0.61832  0.00   
  8    2    -23  7.2611     6.5069     0.0     0.61831  0.00   
  32   2    -9   250.0711   225.8001   0.0     0.61826  0.06   
  33   1    -10  91.6206    82.8947    0.0     0.61824  0.02   
  8    6    3    0.7317     0.6642     -180.0  0.61820  0.00   
  26   4    -7   8.9267     8.1434     0.0     0.61811  0.00   
  15   1    22   31.5588    28.7969    0.0     0.61809  0.01   
  34   0    8    7.2223     6.5919     0.0     0.61808  0.00   
  0    4    19   0.0005     0.0004     -0.0    0.61800  0.00   
  6    6    -5   0.7911     0.7246     180.0   0.61773  0.00   
  2    4    -19  19.6836    18.0367    180.0   0.61771  0.00   
  25   1    -18  5.1400     4.8034     0.0     0.61748  0.00   
  27   3    11   37.0242    34.6533    0.0     0.61747  0.01   
  25   3    13   180.7725   169.5432   180.0   0.61745  0.04   
  32   2    8    19.8171    18.8026    0.0     0.61735  0.00   
  13   5    -12  18.3372    17.5063    0.0     0.61729  0.00   
  22   4    -12  0.2620     0.2518     -180.0  0.61719  0.00   
  30   2    -12  74.3834    71.5758    -180.0  0.61718  0.02   
  24   4    -10  2.6421     2.5473     -180.0  0.61714  0.00   
  34   2    -4   3.4829     3.3661     0.0     0.61708  0.00   
  21   3    16   14.8293    14.3484    180.0   0.61705  0.00   
  21   5    3    161.6688   156.6364   0.0     0.61701  0.04   
  33   1    9    31.1207    30.2767    0.0     0.61690  0.01   
  4    6    -6   3.7224     3.6282     0.0     0.61683  0.00   
  30   2    11   117.9870   115.0755   -0.0    0.61675  0.03   
  27   3    -12  75.6235    73.7153    180.0   0.61671  0.02   
  6    6    5    0.0811     0.0790     0.0     0.61669  0.00   
  12   4    17   6.1343     5.9510     -0.0    0.61659  0.00   
  34   2    3    299.5754   287.7840   -0.0    0.61646  0.07   
  26   2    15   0.0043     0.0041     180.0   0.61641  0.00   
  2    4    19   12.8019    12.2359    0.0     0.61640  0.00   
  36   0    -4   7.0890     6.7453     180.0   0.61635  0.00   
  7    1    24   31.4584    29.8542    -0.0    0.61631  0.01   
  15   3    19   0.0163     0.0154     -180.0  0.61625  0.00   
  35   1    -6   116.5910   109.7900   0.0     0.61618  0.03   
  10   4    -18  21.0225    19.6970    -0.0    0.61609  0.00   
  21   5    -4   0.1048     0.0980     180.0   0.61606  0.00   
  4    6    6    44.2922    41.2688    -180.0  0.61601  0.01   
  29   1    -15  27.1266    25.1153    0.0     0.61591  0.01   
  11   5    -13  4.4809     4.1385     0.0     0.61587  0.00   
  29   1    14   0.0926     0.0855     180.0   0.61587  0.00   
  15   5    -11  13.7245    12.6340    0.0     0.61578  0.00   
  8    6    -4   22.6464    20.8464    -0.0    0.61568  0.01   
  25   3    -14  18.9198    17.4424    -0.0    0.61563  0.00   
  26   0    17   17.3329    16.0155    0.0     0.61558  0.00   
  4    4    -19  12.9956    12.0236    180.0   0.61556  0.00   
  36   0    3    0.5870     0.5452     0.0     0.61550  0.00   
  9    1    -24  0.2497     0.2329     -180.0  0.61543  0.00   
  20   4    13   34.2653    32.0065    -180.0  0.61541  0.01   
  18   0    -22  85.4910    79.9560    0.0     0.61539  0.01   
  17   5    9    27.0053    25.4501    180.0   0.61523  0.01   
  17   1    -22  1.6589     1.5636     0.0     0.61523  0.00   
  7    5    14   15.3236    14.4820    180.0   0.61515  0.00   
  31   1    -13  16.5504    15.6482    0.0     0.61513  0.00   
  35   1    5    2.0639     1.9582     0.0     0.61503  0.00   
  26   2    -16  147.3638   140.6838   0.0     0.61486  0.03   
  16   4    -16  33.3395    32.0355    -180.0  0.61472  0.01   
  10   6    0    0.0224     0.0216     -0.0    0.61467  0.00   
  19   5    7    59.7558    57.6915    0.0     0.61465  0.01   
  8    6    4    0.8661     0.8400     0.0     0.61459  0.00   
  18   4    -15  10.1188    9.9360     -180.0  0.61447  0.00   
  10   6    -1   3.3734     3.3468     -180.0  0.61435  0.00   
  0    0    25   143.2717   142.7052   180.0   0.61428  0.02   
  12   2    22   332.2974   331.0728   -0.0    0.61428  0.08   
  31   1    12   0.9219     0.9193     -180.0  0.61425  0.00   
  2    0    -25  3.6106     3.6030     0.0     0.61421  0.00   
  28   4    0    30.5893    30.5112    0.0     0.61408  0.01   
  28   4    -1   9.2410     9.2153     -180.0  0.61407  0.00   
  10   6    1    1.4984     1.4928     -180.0  0.61401  0.00   
  1    5    -15  12.0020    11.9324    0.0     0.61391  0.00   
  26   0    -18  86.1149    85.4807    0.0     0.61385  0.01   
  31   3    -6   0.8199     0.8123     180.0   0.61378  0.00   
  0    6    7    6.6696     6.5939     -180.0  0.61372  0.00   
  19   3    -18  360.6253   355.0871   -180.0  0.61363  0.08   
  20   2    19   17.2560    16.9073    -180.0  0.61356  0.00   
  1    5    15   7.4182     7.1897     0.0     0.61341  0.00   
  31   3    5    47.7695    46.2351    0.0     0.61339  0.01   
  34   2    -5   18.2972    17.4151    180.0   0.61322  0.00   
  21   5    4    33.7758    32.0857    180.0   0.61320  0.01   
  28   4    1    10.0226    9.3965     -180.0  0.61312  0.00   
  28   4    -2   28.0827    26.0977    -0.0    0.61307  0.01   
  10   6    -2   3.3418     3.0925     -0.0    0.61305  0.00   
  2    6    -7   0.0536     0.0494     -180.0  0.61303  0.00   
  4    4    19   28.4624    25.9444    180.0   0.61298  0.01   
  1    3    -22  57.2370    50.9925    -0.0    0.61281  0.01   
  21   3    -17  11.9008    10.5539    180.0   0.61260  0.00   
  3    5    -15  0.2579     0.2288     0.0     0.61258  0.00   
  2    6    7    19.9898    17.7374    -180.0  0.61256  0.00   
  36   0    -5   18.1270    16.0937    180.0   0.61253  0.00   
  2    0    25   540.0254   479.6181   0.0     0.61252  0.06   
  34   2    4    70.0604    62.3389    -180.0  0.61244  0.02   
  6    6    -6   0.3260     0.2905     -180.0  0.61240  0.00   
  10   6    2    2.9399     2.6218     -180.0  0.61238  0.00   
  18   2    20   137.7806   123.2857   -0.0    0.61231  0.03   
  4    0    -25  0.2023     0.1812     180.0   0.61229  0.00   
  19   5    -8   0.7543     0.6883     180.0   0.61213  0.00   
  14   4    -17  143.9631   132.3792   -0.0    0.61208  0.03   
  1    3    22   0.1051     0.0968     -180.0  0.61207  0.00   
  22   2    18   112.9738   104.3432   -0.0    0.61205  0.03   
  8    2    23   265.5234   246.1570   0.0     0.61203  0.06   
  21   5    -5   5.4934     5.1188     180.0   0.61200  0.00   
  14   2    -22  2.1484     2.0064     -0.0    0.61199  0.00   
  13   5    12   116.1168   108.5577   180.0   0.61198  0.03   
  26   4    7    0.5170     0.4888     0.0     0.61190  0.00   
  9    3    21   0.0195     0.0185     180.0   0.61187  0.00   
  29   3    -10  6.8904     6.5429     0.0     0.61185  0.00   
  27   1    16   39.6477    37.6719    -180.0  0.61185  0.01   
  29   3    9    37.4322    35.6185    0.0     0.61183  0.01   
  17   3    -19  53.4491    50.9603    -180.0  0.61179  0.01   
  23   3    15   32.0294    30.5571    0.0     0.61178  0.01   
  3    3    -22  5.9038     5.6414     -0.0    0.61172  0.00   
  6    4    -19  34.0912    32.6057    0.0     0.61159  0.01   
  9    5    -14  0.0810     0.0774     180.0   0.61157  0.00   
  36   0    4    2.6246     2.5124     0.0     0.61146  0.00   
  8    6    -5   19.6799    18.8647    180.0   0.61141  0.00   
  17   5    -10  13.1798    12.6394    180.0   0.61140  0.00   
  20   4    -14  0.0225     0.0216     -0.0    0.61134  0.00   
  6    6    6    2.0216     1.9948     -0.0    0.61119  0.00   
  28   4    2    9.5002     9.3816     -0.0    0.61119  0.00   
  10   0    24   0.0554     0.0548     180.0   0.61118  0.00   
  26   4    -8   4.2464     4.2206     0.0     0.61116  0.00   
  28   4    -3   6.6017     6.6567     -180.0  0.61111  0.00   
  3    5    15   91.4328    93.4254    180.0   0.61107  0.02   
  11   5    13   6.2833     6.5040     180.0   0.61103  0.00   
  10   6    -3   1249.9896  1346.2418  0.0     0.61079  0.28   
  34   0    -10  92.7479    99.8887    0.0     0.61079  0.01   
  27   1    -17  104.0409   112.0508   -0.0    0.61079  0.02   
  10   2    -23  3.7626     4.0499     -0.0    0.61076  0.00   
  14   0    23   20.4386    21.9016    180.0   0.61070  0.00   
  4    6    -7   4.1306     4.3307     -180.0  0.61053  0.00   
  13   3    20   34.1455    35.5962    180.0   0.61049  0.01   
  30   0    -15  1.8323     1.8977     0.0     0.61043  0.00   
  35   1    -7   11.4357    11.8169    180.0   0.61041  0.00   
  15   5    11   0.9592     0.9727     180.0   0.61021  0.00   
  8    6    5    2.5560     2.5569     180.0   0.61008  0.00   
  10   4    18   41.7139    41.4656    -0.0    0.61001  0.01   
  12   0    -24  30.3591    30.1713    180.0   0.61001  0.00   
  30   0    14   0.4808     0.4753     0.0     0.60991  0.00   
  11   3    -21  31.8235    31.5283    180.0   0.60980  0.01   
  10   6    3    4.0492     4.0126     0.0     0.60979  0.00   
  4    6    7    1432.7843  1449.7899  0.0     0.60960  0.32   
  3    3    22   16.9885    17.3541    -0.0    0.60952  0.00   
  32   2    -10  257.6131   264.2069   -0.0    0.60948  0.06   
  13   1    23   17.1624    17.6117    180.0   0.60948  0.00   
  5    5    -15  33.7193    34.7171    0.0     0.60944  0.01   
  34   0    9    31.0620    32.1909    180.0   0.60918  0.00   
  35   1    6    0.6249     0.6471     0.0     0.60910  0.00   
  24   4    10   58.9548    60.9934    0.0     0.60903  0.01   
  4    0    25   13.0054    13.4383    0.0     0.60895  0.00   
  5    3    -22  560.5885   577.0837   -180.0  0.60883  0.13   
  32   0    -13  1.0597     1.0859     0.0     0.60874  0.00   
  23   3    -16  97.1077    99.4085    0.0     0.60872  0.02   
  16   0    -23  8.3586     8.4878     0.0     0.60860  0.00   
  6    0    -25  0.0815     0.0827     180.0   0.60859  0.00   
  33   1    -11  1.6257     1.6438     180.0   0.60853  0.00   
  32   2    9    0.0553     0.0559     180.0   0.60851  0.00   
  21   5    5    41.7216    42.1367    0.0     0.60850  0.01   
  34   2    -6   112.2104   113.1830   -0.0    0.60847  0.03   
  16   2    21   48.1620    48.5052    180.0   0.60837  0.01   
  28   4    3    15.0287    15.1414    -180.0  0.60832  0.00   
  22   4    12   9.9793     10.0599    -0.0    0.60829  0.00   
  28   4    -4   213.9720   216.1362   -180.0  0.60822  0.05   
  9    1    24   2.7210     2.7524     -0.0    0.60818  0.00   
  31   3    -7   6.4383     6.5572     180.0   0.60801  0.00   
  21   1    20   37.8329    38.6196    -180.0  0.60796  0.01   
  24   2    17   8.1578     8.3768     0.0     0.60787  0.00   
  36   0    -6   93.7963    96.5759    0.0     0.60783  0.01   
  6    4    19   20.2807    20.9369    180.0   0.60780  0.00   
  22   2    -19  51.7717    53.4802    0.0     0.60780  0.01   
  20   2    -20  1.3894     1.4424     -0.0    0.60775  0.00   
  10   6    -4   12.1760    12.8804    -180.0  0.60760  0.00   
  31   3    6    0.1134     0.1205     0.0     0.60756  0.00   
  34   2    5    4.4977     4.7890     -0.0    0.60755  0.00   
  15   1    -23  0.3406     0.3633     180.0   0.60753  0.00   
  32   0    12   17.6166    18.8954    0.0     0.60747  0.00   
  9    5    14   449.4932   484.6983   0.0     0.60739  0.10   
  24   4    -11  112.0827   121.2896   180.0   0.60732  0.02   
  15   3    -20  0.0622     0.0679     180.0   0.60715  0.00   
  11   1    -24  2.4675     2.6989     -0.0    0.60712  0.00   
  33   1    10   32.2442    35.2775    180.0   0.60711  0.01   
  19   5    8    4.0210     4.4033     180.0   0.60708  0.00   
  21   5    -6   719.1189   787.6958   0.0     0.60707  0.16   
  0    2    24   43.9620    48.0776    0.0     0.60698  0.01   
  5    5    15   3.4510     3.7708     180.0   0.60697  0.00   
  2    2    -24  2.6476     2.8595     0.0     0.60688  0.00   
  28   0    16   4.3121     4.6415     180.0   0.60686  0.00   
  1    1    -25  24.5334    25.6409    180.0   0.60674  0.01   
  19   1    21   10.3160    10.7034    -0.0    0.60671  0.00   
  12   4    -18  3.7723     3.8587     -0.0    0.60666  0.00   
  36   0    5    2.4621     2.4509     0.0     0.60655  0.00   
  23   1    19   126.6115   125.7340   0.0     0.60654  0.03   
  0    6    8    94.4308    93.0665    -0.0    0.60650  0.02   
  28   0    -17  437.9165   426.0597   0.0     0.60636  0.05   
  10   6    4    4.8589     4.7061     -180.0  0.60629  0.00   
  8    6    -6   104.5867   101.2513   -0.0    0.60628  0.02   
  6    6    -7   12.8659    12.4449    -180.0  0.60627  0.00   
  16   4    16   149.4613   143.9246   180.0   0.60618  0.03   
  1    1    25   98.2642    94.2476    0.0     0.60592  0.02   
  8    4    -19  74.5747    71.5272    -0.0    0.60592  0.02   
  2    6    -8   1.4793     1.4214     -180.0  0.60587  0.00   
  27   3    12   109.8256   105.5908   180.0   0.60586  0.02   
  28   2    14   6.6644     6.4180     -180.0  0.60582  0.00   
  17   5    10   32.8216    31.6756    0.0     0.60578  0.01   
  3    1    -25  80.0203    77.2519    180.0   0.60578  0.02   
  22   0    20   53.6326    52.1686    180.0   0.60565  0.01   
  30   2    -13  182.7206   178.2535   0.0     0.60557  0.04   
  18   4    15   0.5251     0.5125     -180.0  0.60548  0.00   
  22   4    -13  0.0202     0.0197     -0.0    0.60546  0.00   
  13   5    -13  43.4797    42.3260    0.0     0.60540  0.01   
  28   2    -15  12.0285    11.7032    -0.0    0.60539  0.00   
  2    6    8    96.5256    93.6815    -180.0  0.60535  0.02   
  2    2    24   368.1536   356.3302   0.0     0.60531  0.08   
  20   0    21   3.5503     3.4283     180.0   0.60528  0.00   
  5    3    22   2.6941     2.5904     -180.0  0.60522  0.00   
  30   2    12   1.0649     1.0177     -180.0  0.60513  0.00   
  27   3    -13  1.1891     1.1339     180.0   0.60508  0.00   
  24   2    -18  7.9960     7.6209     -0.0    0.60505  0.00   
  4    2    -24  3.9737     3.7874     0.0     0.60500  0.00   
  15   5    -12  22.8462    21.8079    180.0   0.60495  0.00   
  18   2    -21  2.7849     2.6622     180.0   0.60492  0.00   
  6    6    7    9.8242     9.4010     -180.0  0.60490  0.00   
  12   6    0    68.6075    66.6176    -0.0    0.60473  0.01   
  8    6    6    15.6671    15.2249    -0.0    0.60472  0.00   
  7    5    -15  0.0472     0.0464     0.0     0.60458  0.00   
  28   4    4    43.0105    42.3960    -0.0    0.60455  0.01   
  12   6    -1   4.3584     4.3295     180.0   0.60445  0.00   
  28   4    -5   2.5790     2.5694     -180.0  0.60442  0.00   
  19   5    -9   1.4964     1.5037     180.0   0.60433  0.00   
  26   4    8    1.0613     1.0684     -0.0    0.60432  0.00   
  14   4    17   42.4356    43.1031    180.0   0.60423  0.01   
  7    3    -22  37.5835    38.2564    -180.0  0.60421  0.01   
  12   6    1    108.5365   110.8898   0.0     0.60407  0.02   
  25   3    14   290.7552   294.9836   -180.0  0.60399  0.06   
  35   1    -8   0.0643     0.0635     180.0   0.60387  0.00   
  6    0    25   1.8069     1.6993     180.0   0.60369  0.00   
  10   6    -5   15.4433    14.1868    0.0     0.60353  0.00   
  26   4    -9   0.5485     0.5035     -180.0  0.60352  0.00   
  4    6    -8   18.4975    16.9501    -0.0    0.60348  0.00   
  24   0    19   162.5180   148.4965   0.0     0.60338  0.02   
  3    1    25   57.5720    52.5786    0.0     0.60335  0.01   
  12   6    -2   8.0534     7.3454     -0.0    0.60325  0.00   
  10   2    23   29.8786    27.2431    -180.0  0.60322  0.01   
  8    0    -25  2.9810     2.7172     0.0     0.60319  0.00   
  11   5    -14  2.8671     2.6098     180.0   0.60309  0.00   
  5    1    -25  0.2020     0.1838     0.0     0.60306  0.00   
  21   5    6    453.7997   412.0189   180.0   0.60298  0.10   
  34   2    -7   7.4780     6.7723     180.0   0.60290  0.00   
  17   1    22   1.0168     0.9189     180.0   0.60284  0.00   
  23   1    -20  15.4559    13.9484    -180.0  0.60280  0.00   
  31   1    -14  6.8091     6.1309     0.0     0.60273  0.00   
  21   1    -21  16.3346    14.6979    -0.0    0.60269  0.00   
  25   1    18   24.5183    22.1786    0.0     0.60250  0.01   
  23   5    0    36.2622    32.8379    0.0     0.60249  0.01   
  12   6    2    5.3864     4.8828     -180.0  0.60248  0.00   
  4    6    8    123.5185   112.1825   -0.0    0.60245  0.03   
  35   1    7    197.6271   180.3955   0.0     0.60240  0.04   
  23   5    -1   13.8565    12.6549    180.0   0.60239  0.00   
  29   3    -11  0.1764     0.1615     0.0     0.60237  0.00   
  19   3    18   0.6981     0.6395     -180.0  0.60236  0.00   
  29   3    10   32.4425    29.7977    -180.0  0.60234  0.01   
  36   0    -7   141.5627   130.3817   0.0     0.60231  0.02   
  18   0    22   69.4698    64.1627    180.0   0.60229  0.01   
  11   3    21   1.4501     1.3432     180.0   0.60226  0.00   
  25   3    -15  46.1893    43.1212    180.0   0.60217  0.01   
  20   4    14   88.4693    82.6190    0.0     0.60217  0.02   
  10   6    5    93.8454    89.6135    0.0     0.60192  0.02   
  4    2    24   17.2262    16.4877    180.0   0.60190  0.00   
  14   2    22   99.3794    95.2553    -0.0    0.60189  0.02   
  34   2    6    29.9372    28.8617    -180.0  0.60184  0.01   
  31   1    13   29.0169    28.0235    180.0   0.60182  0.01   
  17   5    -11  6.1502     5.9867     0.0     0.60175  0.00   
  12   2    -23  0.2985     0.2909     0.0     0.60173  0.00   
  23   5    1    152.8262   149.7141   180.0   0.60166  0.03   
  29   1    -16  32.2121    31.6784    -180.0  0.60157  0.01   
  29   1    15   0.2018     0.1988     0.0     0.60153  0.00   
  31   3    -8   0.3728     0.3676     180.0   0.60148  0.00   
  34   0    -11  14.6476    14.4633    180.0   0.60143  0.00   
  6    2    -24  1.2659     1.2513     0.0     0.60139  0.00   
  23   5    -2   13.8159    13.6606    0.0     0.60138  0.00   
  21   5    -7   51.3238    50.7875    0.0     0.60133  0.01   
  17   3    19   46.5593    46.0577    -180.0  0.60123  0.01   
  7    5    15   7.6568     7.5693     0.0     0.60120  0.00   
  26   2    16   0.0138     0.0136     -0.0    0.60116  0.00   
  12   6    -3   1.6739     1.6460     0.0     0.60112  0.00   
  22   0    -21  3.5767     3.4999     180.0   0.60108  0.00   
  8    4    19   8.3745     8.1262     -180.0  0.60102  0.00   
  31   3    7    1.8611     1.7934     0.0     0.60098  0.00   
  21   3    17   21.1645    20.0979    0.0     0.60091  0.00   
  36   0    6    168.5830   158.2425   0.0     0.60084  0.02   
  12   0    24   8.6435     7.9448     0.0     0.60064  0.00   
  8    6    -7   217.1163   200.1473   -0.0    0.60036  0.05   
  24   0    -20  8.3776     7.7356     0.0     0.60031  0.00   
  25   1    -19  11.5884    10.7877    180.0   0.60020  0.00   
  32   2    -11  12.6013    11.7878    -180.0  0.60015  0.00   
  18   4    -16  0.1254     0.1194     -0.0    0.60005  0.00   
  12   6    3    4.1736     4.0385     0.0     0.59998  0.00   
  13   5    13   0.1407     0.1363     0.0     0.59998  0.00   
  28   4    5    5.6829     5.5578     -0.0    0.59994  0.00   
  23   5    2    81.0118    79.6887    180.0   0.59991  0.02   
  13   3    -21  651.7902   645.7483   0.0     0.59988  0.14   
  19   1    -22  0.8995     0.8976     0.0     0.59985  0.00   
  28   4    -6   5.2289     5.2875     -0.0    0.59978  0.00   
  34   0    10   49.2534    50.0887    0.0     0.59974  0.01   
  12   4    18   39.6936    40.4625    -0.0    0.59971  0.01   
  26   2    -17  122.5094   125.6709   180.0   0.59963  0.03   
  23   5    -3   57.0229    59.0556    0.0     0.59945  0.01   
  16   2    -22  13.5546    14.0612    -180.0  0.59941  0.00   
  6    6    -8   9.4832     9.8411     -0.0    0.59940  0.00   
  0    4    20   0.9713     1.0092     -0.0    0.59936  0.00   
  33   3    -1   2.3185     2.4101     180.0   0.59934  0.00   
  16   4    -17  2.3588     2.4523     -0.0    0.59934  0.00   
  14   0    -24  41.1824    42.8304    0.0     0.59932  0.00   
  7    3    22   90.9894    94.6613    -180.0  0.59929  0.02   
  33   3    0    9.6542     10.0442    180.0   0.59928  0.00   
  1    5    -16  18.8520    19.6132    -180.0  0.59927  0.00   
  15   5    12   16.4606    17.1004    0.0     0.59918  0.00   
  20   0    -22  0.0521     0.0540     0.0     0.59914  0.00   
  2    4    -20  15.8787    16.4603    -0.0    0.59913  0.00   
  32   2    10   3.0868     3.1996     0.0     0.59913  0.00   
  5    1    25   14.2312    14.7136    0.0     0.59908  0.00   
  19   5    9    11.1150    11.3529    0.0     0.59887  0.00   
  24   4    11   1.9547     1.9936     0.0     0.59883  0.00   
  1    5    16   18.9089    19.2707    -180.0  0.59876  0.00   
  10   4    -19  0.2450     0.2501     -0.0    0.59868  0.00   
  7    1    -25  2.7748     2.8342     0.0     0.59866  0.00   
  11   1    24   0.8563     0.8757     -0.0    0.59864  0.00   
  10   6    -6   28.3652    29.0285    -180.0  0.59862  0.01   
  0    6    9    63.6212    65.1436    0.0     0.59861  0.01   
  8    6    7    13.3480    13.6850    -180.0  0.59859  0.00   
  26   0    18   0.0623     0.0640     0.0     0.59856  0.00   
  33   3    -2   102.7243   105.9530   180.0   0.59849  0.02   
  33   1    -12  16.4402    17.1022    -0.0    0.59834  0.00   
  33   3    1    44.3818    46.2413    0.0     0.59830  0.01   
  11   5    14   31.5938    33.0040    180.0   0.59820  0.01   
  9    5    -15  310.9673   325.4022   180.0   0.59812  0.06   
  12   6    -4   38.3845    40.1675    -0.0    0.59811  0.01   
  20   4    -15  32.3280    33.8588    180.0   0.59807  0.01   
  3    5    -16  2.3442     2.4558     -0.0    0.59806  0.00   
  2    6    -9   122.9033   128.7835   0.0     0.59804  0.03   
  9    3    -22  8.4480     8.8576     -0.0    0.59798  0.00   
  6    6    8    9.0146     9.4394     -0.0    0.59789  0.00   
  2    4    20   14.6343    15.3159    -0.0    0.59787  0.00   
  37   1    -1   0.0056     0.0059     0.0     0.59782  0.00   
  37   1    0    5.6082     5.7314     0.0     0.59769  0.00   
  15   3    20   0.9699     0.9531     0.0     0.59753  0.00   
  2    6    9    5.0015     4.8511     180.0   0.59748  0.00   
  13   1    -24  33.7512    32.4398    -180.0  0.59743  0.01   
  23   5    3    2.0626     1.9638     180.0   0.59728  0.00   
  4    4    -20  0.9499     0.9092     180.0   0.59720  0.00   
  24   4    -12  0.1588     0.1545     -180.0  0.59706  0.00   
  37   1    -2   61.9027    60.4153    0.0     0.59704  0.01   
  23   3    16   1.6236     1.6105     0.0     0.59690  0.00   
  26   0    -19  85.8216    85.3894    180.0   0.59687  0.01   
  33   1    11   40.1479    39.9441    0.0     0.59687  0.01   
  8    0    25   26.8718    26.7829    180.0   0.59686  0.00   
  6    2    24   9.7244     9.6992     180.0   0.59685  0.00   
  16   0    23   26.2684    26.3589    0.0     0.59679  0.00   
  33   3    -3   47.9926    48.3580    0.0     0.59675  0.01   
  10   6    6    214.9162   216.6688   -0.0    0.59674  0.04   
  32   0    -14  121.4566   122.7527   0.0     0.59672  0.01   
  21   5    7    96.1667    97.5154    180.0   0.59670  0.02   
  37   1    1    7.1172     7.2501     0.0     0.59666  0.00   
  23   5    -4   0.0023     0.0023     0.0     0.59663  0.00   
  35   1    -9   1.5777     1.6141     180.0   0.59663  0.00   
  12   6    4    3.4762     3.5637     -180.0  0.59661  0.00   
  34   2    -8   11.9062    12.2699    -0.0    0.59658  0.00   
  19   3    -19  67.6618    69.7837    -0.0    0.59657  0.01   
  3    5    16   68.9231    71.2212    -0.0    0.59656  0.01   
  21   3    -18  88.7589    91.8485    -180.0  0.59655  0.02   
  15   1    23   7.8875     8.2179     0.0     0.59649  0.00   
  30   0    -16  5.0095     5.2312     180.0   0.59648  0.00   
  33   3    2    72.3663    75.9695    180.0   0.59643  0.01   
  22   4    13   0.0817     0.0865     -180.0  0.59636  0.00   
  10   0    -25  19.2717    20.7211    0.0     0.59624  0.00   
  8    2    -24  8.6216     9.4045     180.0   0.59615  0.00   
  26   4    9    26.3130    28.8758    -0.0    0.59611  0.01   
  36   0    -8   54.5386    60.5189    180.0   0.59604  0.01   
  27   1    17   67.1826    74.8611    180.0   0.59601  0.01   
  14   4    -18  0.0276     0.0308     -0.0    0.59596  0.00   
  30   0    15   2.3968     2.6810     0.0     0.59595  0.00   
  19   5    -10  157.6759   176.4841   0.0     0.59593  0.03   
  17   5    11   46.5036    51.9239    180.0   0.59586  0.01   
  4    6    -9   13.8149    15.2748    180.0   0.59578  0.00   
  32   0    13   33.1399    34.4142    180.0   0.59543  0.00   
  34   2    7    38.6579    39.8961    180.0   0.59539  0.01   
  37   1    -3   48.5604    49.8866    -0.0    0.59537  0.01   
  26   4    -10  1.0215     1.0241     180.0   0.59525  0.00   
  5    5    -16  21.2153    20.7987    -180.0  0.59517  0.00   
  35   1    8    3.4862     3.3202     180.0   0.59502  0.00   
  20   2    20   29.1576    27.6716    -0.0    0.59500  0.01   
  27   1    -18  3.6985     3.4999     0.0     0.59497  0.00   
  21   5    -8   0.1526     0.1437     0.0     0.59485  0.00   
  37   1    2    1.1543     1.0880     180.0   0.59474  0.00   
  4    4    20   42.1093    39.7081    -180.0  0.59471  0.01   
  4    6    9    22.0925    20.8520    180.0   0.59466  0.00   
  18   0    -23  22.9480    21.6918    0.0     0.59457  0.00   
  28   4    6    12.2121    11.5486    -180.0  0.59453  0.00   
  22   2    19   86.2502    81.5955    0.0     0.59449  0.02   
  17   1    -23  24.4921    23.1773    0.0     0.59441  0.00   
  36   0    7    232.3085   219.8413   0.0     0.59440  0.02   
  28   4    -7   0.5607     0.5306     0.0     0.59435  0.00   
  31   3    -9   426.6059   403.6611   0.0     0.59426  0.09   
  12   6    -5   14.7865    13.9911    180.0   0.59426  0.00   
  33   3    -4   5.6592     5.3562     180.0   0.59413  0.00   
  27   3    13   48.7609    46.3301    0.0     0.59399  0.01   
  17   3    -20  6.4455     6.1355     0.0     0.59396  0.00   
  9    5    15   50.9510    48.6093    0.0     0.59392  0.01   
  23   3    -17  0.1658     0.1588     180.0   0.59388  0.00   
  23   5    4    11.2191    10.8571    0.0     0.59379  0.00   
  15   5    -13  92.8453    90.0145    180.0   0.59377  0.02   
  31   3    8    89.9114    87.7312    0.0     0.59372  0.02   
  8    6    -8   6.9411     6.7763     -180.0  0.59372  0.00   
  30   2    -14  0.0171     0.0168     -0.0    0.59370  0.00   
  33   3    3    18.7725    18.3892    0.0     0.59369  0.00   
  6    4    -20  13.2453    13.0863    -0.0    0.59361  0.00   
  14   6    0    100.5474   99.6163    -0.0    0.59357  0.02   
  22   4    -14  1.7417     1.7371     -0.0    0.59347  0.00   
  14   6    -1   22.8624    22.9974    -180.0  0.59334  0.00   
  13   5    -14  0.8996     0.9086     180.0   0.59328  0.00   
  30   2    13   0.3352     0.3391     180.0   0.59326  0.00   
  7    1    25   10.0784    10.2096    180.0   0.59323  0.00   
  27   3    -14  8.4203     8.5438     -180.0  0.59319  0.00   
  12   2    23   40.8134    41.3945    180.0   0.59311  0.01   
  18   2    21   69.2591    69.4474    -0.0    0.59301  0.01   
  23   5    -5   7.3472     7.3148     0.0     0.59297  0.00   
  10   6    -7   10.6618    10.5566    0.0     0.59295  0.00   
  14   6    1    26.1709    25.6785    -180.0  0.59292  0.01   
  37   1    -4   1.9122     1.8227     180.0   0.59282  0.00   
  10   4    19   22.4821    21.2114    -0.0    0.59279  0.00   
  5    5    16   13.7719    12.6566    -0.0    0.59271  0.00   
  9    1    -25  0.1465     0.1341     180.0   0.59269  0.00   
  29   3    -12  0.2802     0.2440     180.0   0.59243  0.00   
  12   6    5    83.7411    72.8369    180.0   0.59242  0.02   
  29   3    11   16.9342    14.6678    0.0     0.59240  0.00   
  14   6    -2   7.3580     6.2009     -0.0    0.59223  0.00   
  28   2    15   1.5179     1.2717     -0.0    0.59217  0.00   
  1    3    -23  35.0114    29.6155    180.0   0.59199  0.01   
  37   1    3    17.7134    15.0443    180.0   0.59196  0.00   
  6    6    -9   39.1370    33.7771    180.0   0.59187  0.01   
  9    3    22   4.4815     3.8765     -180.0  0.59186  0.00   
  8    6    8    11.7262    10.3330    -0.0    0.59176  0.00   
  28   2    -16  84.7511    74.9365    0.0     0.59174  0.02   
  36   2    -1   18.5873    16.5781    0.0     0.59167  0.00   
  17   5    -12  22.8825    20.4421    180.0   0.59165  0.00   
  34   0    -12  41.4585    37.1494    0.0     0.59161  0.00   
  36   2    0    19.1469    17.2030    -180.0  0.59156  0.00   
  24   2    18   80.4756    72.5118    0.0     0.59149  0.02   
  14   2    -23  26.2468    23.6924    180.0   0.59144  0.01   
  13   3    21   252.4859   228.0206   0.0     0.59142  0.05   
  14   6    2    13.3871    12.1054    -0.0    0.59138  0.00   
  28   0    17   3.2821     2.9684     180.0   0.59138  0.00   
  1    3    23   21.0681    19.1051    0.0     0.59129  0.00   
  18   4    16   61.2140    55.8926    -0.0    0.59113  0.01   
  3    3    -23  23.0141    21.1635    180.0   0.59103  0.00   
  16   4    17   84.9455    78.9450    0.0     0.59093  0.02   
  36   2    -2   261.7100   244.0040   -0.0    0.59090  0.05   
  28   0    -18  1.0502     0.9802     180.0   0.59089  0.00   
  10   6    7    11.8115    11.1053    -180.0  0.59082  0.00   
  7    5    -16  18.5424    17.6713    180.0   0.59066  0.00   
  33   3    -5   1.2645     1.2053     0.0     0.59066  0.00   
  0    0    26   29.8444    28.4622    180.0   0.59066  0.00   
  2    0    -26  124.7782   119.3822   0.0     0.59062  0.01   
  36   2    1    40.0072    38.4263    -0.0    0.59058  0.01   
  25   3    15   19.0270    18.4166    0.0     0.59051  0.00   
  22   2    -20  0.0006     0.0006     -0.0    0.59037  0.00   
  32   2    -12  1.0245     1.0088     180.0   0.59037  0.00   
  11   3    -22  30.9562    30.7260    -0.0    0.59028  0.01   
  8    2    24   99.1762    98.5467    0.0     0.59027  0.02   
  14   6    -3   5.9459     5.9161     180.0   0.59025  0.00   
  6    6    9    3.9568     3.9416     180.0   0.59024  0.00   
  11   5    -15  33.2544    33.1966    180.0   0.59021  0.01   
  31   1    -15  29.6319    29.6669    180.0   0.59016  0.01   
  0    6    10   0.0509     0.0510     -0.0    0.59015  0.00   
  19   5    10   25.4456    25.5542    180.0   0.59012  0.01   
  33   3    4    37.6696    37.8611    180.0   0.59011  0.01   
  12   4    -19  28.5671    28.8292    -180.0  0.59005  0.01   
  6    4    20   203.5193   206.9734   -0.0    0.58996  0.04   
  34   0    11   161.7917   165.9348   0.0     0.58984  0.02   
  21   5    8    15.1405    15.6130    0.0     0.58974  0.00   
  2    6    -10  0.8920     0.9235     -180.0  0.58964  0.00   
  12   6    -6   9.7176     10.0747    -0.0    0.58960  0.00   
  34   2    -9   17.1522    17.8022    180.0   0.58958  0.00   
  23   5    5    39.1303    40.7844    180.0   0.58949  0.01   
  37   1    -5   32.4118    33.8463    0.0     0.58944  0.01   
  20   2    -21  22.7556    23.7744    -0.0    0.58943  0.00   
  10   2    -24  137.0555   143.3516   0.0     0.58940  0.03   
  32   2    11   7.8774     8.2605     -180.0  0.58930  0.00   
  38   0    -1   0.4379     0.4592     180.0   0.58929  0.00   
  36   2    -3   70.2339    73.6703    0.0     0.58927  0.01   
  31   1    14   50.8259    53.3151    0.0     0.58926  0.01   
  38   0    0    1.5317     1.6062     0.0     0.58916  0.00   
  36   0    -9   17.6390    18.4837    0.0     0.58909  0.00   
  2    0    26   8.2919     8.6851     180.0   0.58905  0.00   
  2    6    10   4.7523     4.9764     -0.0    0.58904  0.00   
  21   1    21   18.9100    19.7950    -0.0    0.58901  0.00   
  14   6    3    27.6582    28.9463    180.0   0.58899  0.01   
  14   0    24   56.1889    58.8001    0.0     0.58898  0.01   
  3    3    23   19.4323    20.3284    180.0   0.58896  0.00   
  4    0    -26  0.2457     0.2570     0.0     0.58895  0.00   
  30   4    -1   28.1484    29.4406    180.0   0.58894  0.01   
  30   4    0    0.4526     0.4732     -0.0    0.58892  0.00   
  20   4    15   0.7258     0.7585     -180.0  0.58887  0.00   
  15   3    -21  123.3883   128.8719   180.0   0.58880  0.02   
  35   1    -10  62.7154    65.4852    180.0   0.58878  0.01   
  24   2    -19  11.0650    11.5507    -0.0    0.58875  0.00   
  36   2    2    0.1081     0.1128     -180.0  0.58873  0.00   
  25   3    -16  173.4047   180.8772   180.0   0.58869  0.03   
  10   0    25   24.1405    25.1579    0.0     0.58861  0.00   
  16   2    22   0.8364     0.8713     0.0     0.58859  0.00   
  38   0    -2   7.1113     7.4066     0.0     0.58856  0.00   
  23   1    20   40.5062    42.1802    -180.0  0.58855  0.01   
  23   5    -6   12.7415    13.2633    180.0   0.58851  0.00   
  5    3    -23  98.6493    102.6522   0.0     0.58845  0.02   
  8    4    -20  24.2087    25.1906    -0.0    0.58844  0.00   
  28   4    7    0.8873     0.9233     0.0     0.58840  0.00   
  37   1    4    79.3973    82.6593    0.0     0.58835  0.02   
  14   4    18   0.0011     0.0012     -180.0  0.58829  0.00   
  34   2    8    5.6971     5.9401     -0.0    0.58828  0.00   
  24   4    12   24.7744    25.8417    -180.0  0.58827  0.00   
  28   4    -8   108.0482   113.0075   0.0     0.58820  0.02   
  38   0    1    3.1757     3.3282     0.0     0.58816  0.00   
  30   4    -2   7.4934     7.8808     -0.0    0.58809  0.00   
  30   4    1    1.0318     1.0879     -0.0    0.58804  0.00   
  13   1    24   17.5493    18.5856    -0.0    0.58791  0.00   
  12   0    -25  2.2496     2.3827     0.0     0.58789  0.00   
  15   5    13   212.0139   224.5658   0.0     0.58787  0.04   
  33   1    -13  1.9783     2.0931     180.0   0.58779  0.00   
  13   5    14   2.4213     2.5615     180.0   0.58779  0.00   
  21   5    -9   19.7128    20.8092    180.0   0.58772  0.00   
  16   0    -24  11.7423    12.2884    0.0     0.58755  0.00   
  4    6    -10  91.2499    95.1830    -180.0  0.58749  0.02   
  12   6    6    0.0071     0.0074     -180.0  0.58745  0.00   
  14   6    -4   1.5143     1.5719     -0.0    0.58743  0.00   
  26   4    10   75.7671    78.1122    0.0     0.58737  0.01   
  29   1    -17  18.3673    18.7954    -0.0    0.58732  0.00   
  7    5    16   20.4435    20.8677    180.0   0.58731  0.00   
  36   0    8    31.6599    32.2262    180.0   0.58729  0.00   
  29   1    16   0.6673     0.6776     -180.0  0.58728  0.00   
  35   1    9    0.1820     0.1758     0.0     0.58705  0.00   
  19   1    22   0.2488     0.2398     0.0     0.58704  0.00   
  19   5    -11  3.1969     3.0643     0.0     0.58701  0.00   
  38   0    -3   180.1857   172.0629   0.0     0.58698  0.02   
  22   0    21   9.9056     9.3895     0.0     0.58689  0.00   
  36   2    -4   7.1528     6.7537     -180.0  0.58678  0.00   
  10   6    -8   5.6482     5.3080     -180.0  0.58658  0.00   
  15   1    -24  26.8937    25.2723    -0.0    0.58657  0.01   
  26   4    -11  2.2707     2.1343     180.0   0.58647  0.00   
  31   3    -10  1.4704     1.3825     0.0     0.58645  0.00   
  24   4    -13  3.0700     2.8866     -0.0    0.58644  0.00   
  8    6    -9   18.4013    17.3072    0.0     0.58643  0.00   
  33   3    -6   8.7854     8.2701     0.0     0.58640  0.00   
  30   4    -3   51.2499    48.2640    180.0   0.58639  0.01   
  30   4    2    19.7528    18.6666    -180.0  0.58631  0.00   
  4    6    10   10.2271    9.6650     -0.0    0.58631  0.00   
  38   0    2    0.2477     0.2341     180.0   0.58631  0.00   
  33   1    12   41.0545    38.8586    -0.0    0.58628  0.01   
  26   2    17   15.5306    14.8330    -0.0    0.58613  0.00   
  36   2    3    0.5552     0.5328     0.0     0.58605  0.00   
  18   2    -22  78.6359    76.0509    0.0     0.58596  0.02   
  9    1    25   33.7256    32.6814    0.0     0.58594  0.01   
  31   3    9    9.5560     9.3574     0.0     0.58586  0.00   
  4    0    26   0.5379     0.5271     0.0     0.58586  0.00   
  14   6    4    658.0338   653.3252   -0.0    0.58578  0.13   
  18   4    -17  8.0485     8.0315     -0.0    0.58575  0.00   
  33   3    5    21.0495    21.0348    0.0     0.58574  0.00   
  20   0    22   48.6723    48.7452    0.0     0.58573  0.00   
  25   1    19   78.6683    79.3957    0.0     0.58568  0.02   
  6    0    -26  54.7419    55.2640    0.0     0.58568  0.01   
  24   0    20   63.6876    64.6149    180.0   0.58564  0.01   
  19   3    19   0.0001     0.0001     -0.0    0.58564  0.00   
  17   5    12   61.7349    63.2028    180.0   0.58555  0.01   
  11   5    15   18.0349    18.5107    0.0     0.58530  0.00   
  11   1    -25  189.5272   194.5079   0.0     0.58529  0.04   
  37   1    -6   35.6661    36.5915    180.0   0.58527  0.01   
  21   3    18   16.6137    17.0056    -180.0  0.58512  0.00   
  5    3    23   1.3881     1.4194     0.0     0.58505  0.00   
  0    2    25   138.8474   141.8777   180.0   0.58500  0.03   
  23   1    -21  4.3479     4.4390     -180.0  0.58496  0.00   
  2    2    -25  3.3032     3.3711     0.0     0.58494  0.00   
  20   4    -16  22.9281    23.3021    -0.0    0.58478  0.00   
  1    5    -17  139.6034   141.8283   -0.0    0.58477  0.03   
  9    5    -16  69.2467    70.0425    -0.0    0.58466  0.01   
  26   2    -18  83.0404    83.8034    0.0     0.58463  0.02   
  38   0    -4   10.0745    10.1037    180.0   0.58456  0.00   
  32   0    -15  52.2486    52.3124    180.0   0.58454  0.00   
  23   5    6    182.8229   180.0151   0.0     0.58443  0.03   
  8    6    9    1.9013     1.8334     180.0   0.58431  0.00   
  7    3    -23  1.9597     1.8869     0.0     0.58431  0.00   
  1    5    17   20.5150    19.6509    -180.0  0.58427  0.00   
  22   4    14   0.0076     0.0073     -0.0    0.58425  0.00   
  10   6    8    0.4986     0.4751     -0.0    0.58422  0.00   
  12   6    -7   0.1110     0.1057     -180.0  0.58421  0.00   
  16   4    -18  10.9978    10.4675    -0.0    0.58421  0.00   
  21   1    -22  9.0929     8.9080     180.0   0.58398  0.00   
  37   1    5    88.2285    86.7057    180.0   0.58396  0.02   
  1    1    -26  11.0584    10.8970    180.0   0.58396  0.00   
  30   4    -4   67.5477    68.6943    -0.0    0.58386  0.01   
  14   6    -5   10.2869    10.6251    180.0   0.58381  0.00   
  6    6    -10  1455.3723  1514.4220  -0.0    0.58378  0.28   
  17   3    20   46.1952    48.1498    180.0   0.58378  0.01   
  30   4    3    59.1232    62.0755    0.0     0.58375  0.01   
  8    4    20   18.5916    19.6255    -180.0  0.58372  0.00   
  3    5    -17  8.5323     9.0752     0.0     0.58367  0.00   
  38   0    3    7.9308     8.4786     180.0   0.58363  0.00   
  36   2    -5   14.0169    15.0945    180.0   0.58349  0.00   
  2    2    25   427.7315   460.8503   0.0     0.58348  0.08   
  25   1    -20  113.7073   122.6516   -0.0    0.58344  0.02   
  23   5    -7   0.8811     0.9538     0.0     0.58331  0.00   
  12   4    19   0.0045     0.0049     -0.0    0.58330  0.00   
  4    2    -25  0.1484     0.1607     -180.0  0.58328  0.00   
  32   0    14   9.8227     10.6433    0.0     0.58323  0.00   
  1    1    26   0.2043     0.2214     180.0   0.58320  0.00   
  3    1    -26  20.6456    22.3613    0.0     0.58313  0.00   
  11   3    22   7.7126     8.3525     180.0   0.58312  0.00   
  17   1    23   0.0170     0.0181     180.0   0.58272  0.00   
  24   0    -21  7.1018     7.5680     180.0   0.58270  0.00   
  30   0    -17  3.5197     3.7017     0.0     0.58260  0.00   
  25   5    0    1.1101     1.1642     180.0   0.58258  0.00   
  36   2    4    2.2438     2.3478     0.0     0.58256  0.00   
  22   0    -22  0.7882     0.8197     180.0   0.58253  0.00   
  25   5    -1   5.9602     6.1904     0.0     0.58252  0.00   
  15   5    -14  13.5980    13.7911    180.0   0.58236  0.00   
  10   2    24   0.0441     0.0446     180.0   0.58233  0.00   
  23   3    17   14.8689    15.0804    180.0   0.58223  0.00   
  18   0    23   47.2056    47.9729    0.0     0.58220  0.00   
  3    5    17   8.8781     9.0346     -0.0    0.58219  0.00   
  21   5    9    1.6306     1.6629     0.0     0.58218  0.00   
  29   3    -13  71.1267    73.1421    0.0     0.58212  0.01   
  29   3    12   35.0690    36.2763    180.0   0.58209  0.01   
  30   0    16   3.9176     4.0658     0.0     0.58208  0.00   
  26   0    19   0.2142     0.2240     0.0     0.58204  0.00   
  6    6    10   16.6642    17.4315    -0.0    0.58204  0.00   
  34   2    -10  87.5181    92.6419    0.0     0.58198  0.02   
  27   3    14   8.5905     9.1519     -0.0    0.58195  0.00   
  14   2    23   19.5754    21.0268    -180.0  0.58190  0.00   
  10   4    -20  93.8658    101.6324   -180.0  0.58184  0.02   
  25   5    1    567.1973   615.6403   0.0     0.58180  0.11   
  14   6    5    55.7880    60.5945    0.0     0.58178  0.01   
  12   6    7    3.3826     3.6746     -0.0    0.58177  0.00   
  30   2    -15  1.9328     2.0973     0.0     0.58167  0.00   
  25   5    -2   46.5288    50.3963    180.0   0.58163  0.01   
  28   4    8    25.9060    28.0580    0.0     0.58163  0.00   
  36   0    -10  10.3158    11.1261    180.0   0.58154  0.00   
  0    4    21   119.0181   127.9780   0.0     0.58148  0.02   
  16   6    0    3.5956     3.8611     -180.0  0.58144  0.00   
  34   0    -13  1.1670     1.2527     0.0     0.58142  0.00   
  28   4    -9   29.5318    31.6898    -0.0    0.58140  0.01   
  33   3    -7   13.6075    14.6009    0.0     0.58140  0.00   
  22   4    -15  61.9568    66.4890    -0.0    0.58134  0.01   
  38   0    -5   56.0439    60.1611    0.0     0.58133  0.01   
  13   3    -22  1.3765     1.4784     -180.0  0.58131  0.00   
  12   2    -24  27.1204    29.1308    180.0   0.58131  0.01   
  2    4    -21  20.3520    21.8662    -180.0  0.58130  0.00   
  16   6    -1   1.8258     1.9657     0.0     0.58125  0.00   
  30   2    14   0.4049     0.4368     0.0     0.58122  0.00   
  17   5    -13  453.7454   489.5982   0.0     0.58122  0.08   
  0    6    11   0.5297     0.5718     -180.0  0.58121  0.00   
  27   3    -15  3.3908     3.6769     180.0   0.58115  0.00   
  6    0    26   23.9138    25.9677    0.0     0.58113  0.00   
  13   5    -15  18.7842    20.5750    0.0     0.58103  0.00   
  5    5    -17  3.8156     4.1864     -0.0    0.58101  0.00   
  19   5    11   482.8308   533.7913   0.0     0.58090  0.09   
  8    0    -26  10.6302    11.7611    180.0   0.58089  0.00   
  3    1    26   0.5371     0.5948     180.0   0.58087  0.00   
  21   3    -19  73.1973    81.1107    -0.0    0.58086  0.01   
  16   6    1    8.4290     9.3746     0.0     0.58079  0.00   
  2    6    -11  0.4706     0.5248     -0.0    0.58074  0.00   
  5    1    -26  3.1572     3.5233     180.0   0.58073  0.00   
  33   3    6    51.0009    57.2943    180.0   0.58063  0.01   
  34   2    9    26.9133    30.3198    180.0   0.58059  0.00   
  19   1    -23  153.4324   173.4730   0.0     0.58053  0.03   
  30   4    -5   123.8974   140.1441   -0.0    0.58053  0.02   
  27   1    18   67.4253    76.3625    180.0   0.58050  0.01   
  9    5    16   7.7188     8.7485     -180.0  0.58049  0.00   
  26   0    -20  54.2137    61.6319    0.0     0.58040  0.01   
  35   1    -11  79.9543    90.9158    180.0   0.58040  0.01   
  4    2    25   11.0114    12.5214    0.0     0.58039  0.00   
  30   4    4    58.3270    66.3405    0.0     0.58039  0.01   
  37   1    -7   38.7431    44.1058    180.0   0.58035  0.01   
  16   6    -2   2.9269     3.3406     -0.0    0.58024  0.00   
  14   4    -19  25.8241    29.4856    0.0     0.58022  0.00   
  32   2    -13  0.8071     0.9217     -0.0    0.58021  0.00   
  25   5    2    3.2856     3.7542     0.0     0.58019  0.00   
  38   0    4    11.3881    13.0242    0.0     0.58015  0.00   
  2    6    11   1.6425     1.8802     -180.0  0.58011  0.00   
  2    4    21   0.7559     0.8657     -180.0  0.58009  0.00   
  16   2    -23  7.4046     8.4802     0.0     0.58009  0.00   
  6    2    -25  0.0744     0.0852     -180.0  0.58008  0.00   
  19   3    -20  0.1078     0.1235     0.0     0.58003  0.00   
  21   5    -10  0.9170     1.0512     180.0   0.58001  0.00   
  25   5    -3   61.0922    69.9675    0.0     0.57991  0.01   
  20   0    -23  1.9705     2.2564     180.0   0.57990  0.00   
  7    3    23   0.0526     0.0596     0.0     0.57965  0.00   
  36   0    9    39.9822    45.2264    0.0     0.57961  0.00   
  34   0    12   29.9165    33.8190    0.0     0.57960  0.00   
  15   3    21   4.4119     4.9863     180.0   0.57959  0.00   
  10   6    -9   2.7007     3.0498     180.0   0.57958  0.00   
  4    4    -21  9.2941     10.4858    0.0     0.57956  0.00   
  27   1    -19  20.6101    23.1577    180.0   0.57949  0.00   
  36   2    -6   81.3712    90.9721    0.0     0.57942  0.01   
  14   6    -6   14.3107    15.9945    -0.0    0.57942  0.00   
  16   6    2    3.0026     3.3194     -180.0  0.57932  0.00   
  23   3    -18  15.6984    17.1977    -0.0    0.57925  0.00   
  12   0    25   0.0337     0.0363     0.0     0.57915  0.00   
  32   2    12   16.5709    17.7771    0.0     0.57911  0.00   
  37   1    6    3.2317     3.2320     0.0     0.57885  0.00   
  4    6    -11  10.5664    10.0778    -0.0    0.57873  0.00   
  9    3    -23  8.0420     7.5847     180.0   0.57869  0.00   
  23   5    7    16.1870    15.2049    180.0   0.57868  0.00   
  8    6    -10  4.7922     4.4347     -180.0  0.57859  0.00   
  5    5    17   1.9169     1.7738     -0.0    0.57858  0.00   
  28   2    16   4.7531     4.3973     -180.0  0.57858  0.00   
  35   1    10   15.8825    14.6916    180.0   0.57857  0.00   
  16   6    -3   9.5341     9.0595     -180.0  0.57840  0.00   
  14   0    -25  0.0036     0.0035     0.0     0.57833  0.00   
  36   2    5    2.3114     2.2573     -0.0    0.57832  0.00   
  26   4    11   9.0226     9.1584     180.0   0.57818  0.00   
  28   2    -17  400.3576   408.9703   0.0     0.57815  0.07   
  12   6    -8   0.9125     0.9338     0.0     0.57814  0.00   
  31   3    -11  18.5866    19.1012    0.0     0.57811  0.00   
  25   5    3    7.6252     7.8164     180.0   0.57778  0.00   
  19   5    -12  4.7899     4.9005     0.0     0.57765  0.00   
  31   1    -16  3.4596     3.5495     -0.0    0.57754  0.00   
  22   2    20   49.8404    51.1582    -180.0  0.57753  0.01   
  31   3    10   0.3935     0.4047     180.0   0.57749  0.00   
  4    6    11   14.3446    14.7593    -180.0  0.57748  0.00   
  24   4    13   56.4707    58.2731    -0.0    0.57743  0.01   
  23   5    -8   4.3572     4.4984     180.0   0.57742  0.00   
  25   5    -4   6.5056     6.7292     180.0   0.57739  0.00   
  11   1    25   29.2252    30.2750    180.0   0.57737  0.01   
  38   0    -6   6.0795     6.3111     180.0   0.57733  0.00   
  11   5    -16  22.8902    23.8206    -0.0    0.57730  0.00   
  26   4    -12  173.4041   181.2562   0.0     0.57724  0.03   
  20   2    21   2.9911     3.1336     180.0   0.57721  0.00   
  4    4    21   0.9721     1.0216     180.0   0.57718  0.00   
  25   3    16   1.6349     1.7418     0.0     0.57707  0.00   
  16   6    3    27.0659    28.9670    0.0     0.57705  0.00   
  14   6    6    19.7246    21.1311    -180.0  0.57704  0.00   
  5    1    26   8.7465     9.3789     0.0     0.57704  0.00   
  10   6    9    0.8073     0.8673     180.0   0.57703  0.00   
  33   1    -14  171.8350   186.7927   180.0   0.57697  0.03   
  18   4    17   13.0923    14.3418    180.0   0.57693  0.00   
  7    5    -17  21.3709    23.8085    -0.0    0.57685  0.00   
  7    1    -26  4.5772     5.1219     180.0   0.57683  0.00   
  17   3    -21  17.2232    19.4642    180.0   0.57678  0.00   
  31   1    15   33.2115    38.5699    180.0   0.57663  0.01   
  13   1    -25  0.1329     0.1546     180.0   0.57662  0.00   
  16   0    24   3.2022     3.8990     180.0   0.57645  0.00   
  30   4    -6   8.7560     10.6908    -180.0  0.57644  0.00   
  15   5    14   5.3774     6.6790     180.0   0.57637  0.00   
  8    6    10   21.8451    27.3446    -0.0    0.57633  0.00   
  6    4    -21  1.2919     1.6229     -0.0    0.57630  0.00   
  30   4    5    0.4312     0.5434     0.0     0.57627  0.00   
  28   0    18   17.1761    21.7056    0.0     0.57621  0.00   
  15   1    24   32.3318    40.8617    -180.0  0.57620  0.01   
  10   4    20   11.6350    14.6945    -180.0  0.57615  0.00   
  16   4    18   5.1717     6.4778     -180.0  0.57596  0.00   
  38   0    5    2.9957     3.7463     180.0   0.57593  0.00   
  6    2    25   1.4028     1.7482     -180.0  0.57583  0.00   
  16   6    -4   37.4927    46.6623    -0.0    0.57578  0.01   
  28   0    -19  0.9571     1.1902     180.0   0.57573  0.00   
  33   3    -8   0.4190     0.5209     0.0     0.57571  0.00   
  20   4    16   1.0084     1.2520     -0.0    0.57562  0.00   
  24   4    -14  7.7521     9.6178     -0.0    0.57556  0.00   
  24   2    19   114.7621   142.3741   0.0     0.57556  0.02   
  13   5    15   0.0199     0.0246     0.0     0.57551  0.00   
  12   6    8    5.5980     6.9190     -180.0  0.57544  0.00   
  33   1    13   2.9541     3.6469     180.0   0.57542  0.00   
  8    2    -25  2.1345     2.6309     0.0     0.57540  0.00   
  25   3    -17  1.7722     2.1336     180.0   0.57526  0.00   
  6    6    -11  19.5165    23.1220    0.0     0.57520  0.00   
  8    0    26   1.3978     1.5461     0.0     0.57500  0.00   
  17   5    13   18.3417    20.0258    180.0   0.57496  0.00   
  18   0    -24  0.0016     0.0018     180.0   0.57492  0.00   
  33   3    7    63.3411    67.6805    180.0   0.57485  0.01   
  17   1    -24  0.0482     0.0506     -0.0    0.57476  0.00   
  37   1    -8   12.6779    13.2679    0.0     0.57475  0.00   
  10   0    -26  12.9375    13.4045    0.0     0.57470  0.00   
  36   2    -7   122.2442   124.8985   0.0     0.57464  0.02   
  18   2    22   62.7616    63.7963    -180.0  0.57461  0.01   
  25   5    4    4.9047     4.9599     0.0     0.57459  0.00   
  14   6    -7   19.0598    18.9869    -180.0  0.57433  0.00   
  28   4    9    9.3616     9.3766     -0.0    0.57427  0.00   
  25   5    -5   0.1311     0.1342     180.0   0.57410  0.00   
  21   5    10   0.8206     0.8399     180.0   0.57410  0.00   
  28   4    -10  0.5398     0.5545     -0.0    0.57403  0.00   
  16   6    4    87.3091    89.6651    -0.0    0.57399  0.02   
  12   4    -20  729.1926   745.2285   0.0     0.57393  0.13   
  34   2    -11  13.5840    13.7377    -180.0  0.57387  0.00   
  22   2    -21  3.5048     3.2884     180.0   0.57357  0.00   
  7    5    17   3.3471     3.1308     -0.0    0.57353  0.00   
  36   0    -11  101.4957   94.8475    180.0   0.57348  0.01   
  6    6    11   215.7292   203.3257   -0.0    0.57337  0.04   
  36   2    6    158.0454   149.1867   -0.0    0.57336  0.03   
  29   1    -18  0.1381     0.1327     0.0     0.57324  0.00   
  13   3    22   162.0871   155.8814   -0.0    0.57324  0.03   
  29   1    17   314.7519   304.6874   0.0     0.57320  0.06   
  12   2    24   7.2129     7.0046     0.0     0.57318  0.00   
  37   1    7    0.3977     0.3935     180.0   0.57306  0.00   
  24   2    -20  5.8911     6.0354     -0.0    0.57290  0.00   
  9    3    23   85.7369    87.9235    0.0     0.57290  0.02   
  6    4    21   3.4203     3.6137     180.0   0.57280  0.00   
  14   4    19   2.8733     3.0818     0.0     0.57275  0.00   
  38   0    -7   418.1327   460.3412   180.0   0.57263  0.04   
  34   2    10   43.4822    47.9521    -0.0    0.57240  0.01   
  11   5    16   0.3585     0.3953     -0.0    0.57240  0.00   
  16   6    -5   135.6601   149.5352   0.0     0.57239  0.02   
  1    3    -24  0.3220     0.3542     0.0     0.57235  0.00   
  23   5    8    9.8178     10.7605    0.0     0.57230  0.00   
  32   0    -16  7.3738     8.0727     0.0     0.57228  0.00   
  35   3    -1   2.1711     2.3436     0.0     0.57214  0.00   
  22   4    15   60.2587    64.1908    0.0     0.57206  0.01   
  35   3    0    9.3026     9.8891     180.0   0.57205  0.00   
  14   2    -24  39.8084    42.1339    0.0     0.57203  0.01   
  10   6    -10  0.0736     0.0778     -0.0    0.57203  0.00   
  20   2    -22  0.0244     0.0248     -0.0    0.57188  0.00   
  0    6    12   30.1309    30.4020    -180.0  0.57187  0.01   
  21   5    -11  1.3678     1.3566     0.0     0.57180  0.00   
  7    1    26   0.4273     0.4212     180.0   0.57178  0.00   
  11   3    -23  30.2130    29.5919    180.0   0.57174  0.01   
  1    3    24   0.3319     0.3232     180.0   0.57169  0.00   
  30   4    -7   0.0527     0.0511     180.0   0.57164  0.00   
  18   4    -18  1.5572     1.5110     -0.0    0.57163  0.00   
  14   6    7    1.6903     1.6400     -0.0    0.57162  0.00   
  8    4    -21  5.1445     4.9898     180.0   0.57160  0.00   
  35   1    -12  53.7358    52.1122    -0.0    0.57157  0.01   
  29   3    -14  7.7932     7.5590     -0.0    0.57155  0.00   
  20   4    -17  0.8165     0.7919     180.0   0.57155  0.00   
  3    3    -24  45.5479    44.1975    0.0     0.57152  0.01   
  29   3    13   3.9353     3.8189     0.0     0.57152  0.00   
  9    1    -26  9.7416     9.4542     0.0     0.57151  0.00   
  12   6    -9   3.8983     3.7874     0.0     0.57146  0.00   
  2    6    -12  7.2184     7.0154     -0.0    0.57145  0.00   
  30   4    6    1.3721     1.3336     -180.0  0.57145  0.00   
  36   0    10   412.9777   401.5948   180.0   0.57143  0.04   
  35   3    -2   192.3770   187.0932   0.0     0.57143  0.03   
  26   2    18   0.0021     0.0020     0.0     0.57138  0.00   
  19   5    12   68.7001    67.0759    0.0     0.57132  0.01   
  9    5    -17  0.3067     0.2999     -180.0  0.57129  0.00   
  23   1    21   24.0760    23.5515    -0.0    0.57128  0.00   
  15   3    -22  19.5857    19.2041    -180.0  0.57124  0.00   
  35   3    1    0.0356     0.0350     180.0   0.57118  0.00   
  38   0    6    17.1686    17.3323    0.0     0.57101  0.00   
  32   0    15   10.4499    10.6180    0.0     0.57097  0.00   
  34   0    -14  287.8631   293.4219   180.0   0.57095  0.02   
  21   1    22   66.8400    68.3435    180.0   0.57093  0.01   
  23   5    -9   21.2379    21.7675    0.0     0.57092  0.00   
  2    6    12   9.5220     9.9398     -0.0    0.57079  0.00   
  15   5    -15  19.1089    19.9712    0.0     0.57079  0.00   
  25   5    5    58.6791    62.4074    180.0   0.57066  0.01   
  17   5    -14  284.6728   310.7319   0.0     0.57052  0.05   
  1    5    -18  0.1452     0.1597     180.0   0.57049  0.00   
  8    6    -11  0.1659     0.1849     180.0   0.57026  0.00   
  16   6    5    0.8940     0.9893     0.0     0.57020  0.00   
  25   5    -6   0.0267     0.0289     180.0   0.57008  0.00   
  1    5    18   6.5323     6.9558     0.0     0.57000  0.00   
  35   3    -3   0.4669     0.4929     180.0   0.56993  0.00   
  26   2    -19  78.8361    83.0354    180.0   0.56991  0.01   
  8    2    25   25.4674    26.7991    180.0   0.56989  0.00   
  27   3    15   0.4212     0.4428     0.0     0.56983  0.00   
  16   2    23   24.2744    25.5226    -0.0    0.56983  0.00   
  32   2    -14  110.1666   116.1244   -0.0    0.56978  0.02   
  21   3    19   45.4544    48.1341    -180.0  0.56972  0.01   
  35   1    11   114.6132   122.2170   180.0   0.56966  0.02   
  30   2    -16  4.8995     5.2924     -180.0  0.56956  0.00   
  3    3    24   101.0981   109.2618   0.0     0.56956  0.02   
  4    6    -12  2.4536     2.6525     -180.0  0.56955  0.00   
  35   3    2    2.9053     3.1524     180.0   0.56952  0.00   
  3    5    -18  237.7993   258.6094   0.0     0.56950  0.04   
  19   3    20   299.3091   326.5519   0.0     0.56945  0.05   
  25   1    20   1.6466     1.7986     -180.0  0.56940  0.00   
  33   3    -9   0.1807     0.1973     0.0     0.56940  0.00   
  16   4    -19  36.9091    40.3177    180.0   0.56938  0.01   
  10   2    -25  18.3006    19.9809    0.0     0.56935  0.00   
  31   3    -12  101.9261   111.1957   180.0   0.56933  0.02   
  10   6    10   17.0292    18.5578    -180.0  0.56930  0.00   
  5    3    -24  0.7106     0.7698     0.0     0.56921  0.00   
  36   2    -8   54.0384    58.4184    -180.0  0.56918  0.01   
  22   4    -16  0.0101     0.0109     -0.0    0.56914  0.00   
  30   2    15   2.4053     2.5845     0.0     0.56911  0.00   
  34   0    13   10.1931    10.9356    180.0   0.56909  0.00   
  27   3    -16  377.5430   403.2138   0.0     0.56903  0.06   
  22   0    22   3.9615     4.2152     180.0   0.56899  0.00   
  30   0    -18  10.9838    11.5207    180.0   0.56886  0.00   
  0    0    27   10.2129    10.5743    180.0   0.56878  0.00   
  2    0    -27  43.0409    44.5177    0.0     0.56877  0.00   
  13   5    -16  44.8590    46.0252    -180.0  0.56873  0.01   
  31   3    11   2.7500     2.7934     0.0     0.56868  0.00   
  14   0    25   3.4833     3.5200     180.0   0.56865  0.00   
  32   2    13   33.2401    33.5736    180.0   0.56865  0.01   
  26   4    12   23.2039    23.3648    -0.0    0.56863  0.00   
  24   0    21   104.8207   104.9972   0.0     0.56860  0.01   
  14   6    -8   12.5987    12.5823    -180.0  0.56859  0.00   
  18   6    0    2.6051     2.5854     -180.0  0.56855  0.00   
  12   6    9    4.1842     4.1425     180.0   0.56853  0.00   
  37   1    -9   12.4449    12.3021    180.0   0.56852  0.00   
  33   3    8    51.2908    50.2137    180.0   0.56846  0.01   
  18   6    -1   20.7134    20.0486    180.0   0.56840  0.00   
  19   1    23   173.1873   167.2561   180.0   0.56839  0.03   
  30   0    17   239.8120   229.4426   0.0     0.56835  0.02   
  16   6    -6   5.8994     5.5509     -180.0  0.56828  0.00   
  4    6    12   19.3344    18.0954    -180.0  0.56826  0.00   
  3    5    18   5.2006     4.6855     180.0   0.56804  0.00   
  19   5    -13  13.9479    12.5402    180.0   0.56796  0.00   
  18   6    1    1.6076     1.4457     -0.0    0.56791  0.00   
  18   2    -23  22.9199    20.6165    -0.0    0.56790  0.00   
  8    6    11   2.7169     2.4447     -180.0  0.56788  0.00   
  39   1    -1   21.8786    19.6937    0.0     0.56786  0.00   
  23   1    -22  6.5651     5.9141     180.0   0.56783  0.00   
  23   3    18   206.5886   186.2395   -0.0    0.56780  0.03   
  16   0    -25  259.2597   233.9765   180.0   0.56776  0.02   
  36   2    7    235.1555   212.2784   0.0     0.56775  0.04   
  39   1    0    58.4684    52.8110    180.0   0.56773  0.01   
  13   1    25   34.6107    31.2893    180.0   0.56769  0.01   
  35   3    -4   3.8272     3.4616     0.0     0.56767  0.00   
  26   4    -13  9.4329     8.5367     -180.0  0.56765  0.00   
  10   0    26   191.3225   173.4192   180.0   0.56760  0.02   
  18   6    -2   3.5058     3.1920     180.0   0.56748  0.00   
  12   4    20   0.7584     0.6934     -180.0  0.56739  0.00   
  2    0    27   7.2851     6.6877     0.0     0.56732  0.00   
  4    0    -27  18.0908    16.6246    0.0     0.56731  0.00   
  38   0    -8   0.2456     0.2265     0.0     0.56725  0.00   
  25   1    -21  45.5132    42.0020    -0.0    0.56724  0.01   
  12   0    -26  59.2098    54.6599    180.0   0.56724  0.00   
  39   1    -2   31.3239    28.9528    180.0   0.56722  0.01   
  20   0    23   393.3952   365.1198   180.0   0.56718  0.03   
  9    5    17   16.7358    15.5928    -0.0    0.56715  0.00   
  35   3    3    11.7982    11.0655    0.0     0.56710  0.00   
  8    4    21   11.9866    11.3478    -0.0    0.56706  0.00   
  5    5    -18  110.7184   104.9482   180.0   0.56705  0.02   
  17   3    21   7.6082     7.3374     180.0   0.56699  0.00   
  15   1    -25  325.0985   326.4338   180.0   0.56687  0.05   
  39   1    1    68.6762    70.0187    0.0     0.56682  0.01   
  37   1    8    18.4859    19.4473    0.0     0.56668  0.00   
  18   6    2    0.9513     1.0166     -180.0  0.56651  0.00   
  28   4    10   23.7929    25.6221    -180.0  0.56642  0.00   
  24   4    14   5.6211     6.0644     0.0     0.56639  0.00   
  6    6    -12  0.2876     0.3105     -0.0    0.56622  0.00   
  30   4    -8   0.2117     0.2277     -180.0  0.56619  0.00   
  28   4    -11  9.3295     10.0002    0.0     0.56616  0.00   
  21   1    -23  119.4597   127.4204   180.0   0.56613  0.02   
  26   0    20   30.0650    31.4721    0.0     0.56605  0.00   
  25   5    6    3.3221     3.4758     180.0   0.56604  0.00   
  5    3    24   51.8096    53.5319    180.0   0.56599  0.01   
  30   4    7    16.6493    17.1271    0.0     0.56597  0.00   
  33   1    -15  37.6431    38.4863    0.0     0.56595  0.01   
  39   1    -3   14.9051    14.8646    -180.0  0.56582  0.00   
  18   6    -3   1.1251     1.1177     -0.0    0.56579  0.00   
  24   0    -22  51.7495    51.3366    0.0     0.56578  0.00   
  16   6    6    1.3182     1.2982     -180.0  0.56571  0.00   
  14   6    8    0.1881     0.1823     -0.0    0.56559  0.00   
  21   3    -20  0.5838     0.5653     180.0   0.56558  0.00   
  21   5    11   6.2183     6.0125     0.0     0.56557  0.00   
  10   4    -21  3.2014     3.0936     0.0     0.56557  0.00   
  7    3    -24  3.3270     3.1772     180.0   0.56548  0.00   
  38   0    7    34.8560    33.1431    180.0   0.56544  0.00   
  27   1    19   11.6478    11.0369    0.0     0.56538  0.00   
  25   5    -7   44.3814    42.0403    180.0   0.56537  0.01   
  23   5    9    59.8017    56.6440    180.0   0.56535  0.01   
  34   2    -12  37.3023    35.3582    -0.0    0.56532  0.01   
  32   4    -1   225.4977   215.8740   0.0     0.56522  0.04   
  9    1    26   519.9549   498.1206   180.0   0.56521  0.09   
  32   4    0    40.4875    39.0010    -0.0    0.56517  0.01   
  39   1    2    13.9219    13.4726    180.0   0.56515  0.00   
  28   2    17   3.5894     3.4936     180.0   0.56512  0.00   
  36   0    -12  2.9641     2.9635     0.0     0.56497  0.00   
  11   3    23   21.4756    21.6203    180.0   0.56493  0.00   
  31   1    -17  46.7288    47.0746    180.0   0.56493  0.01   
  14   4    -20  0.0989     0.1001     -0.0    0.56490  0.00   
  11   1    -26  21.7734    22.0587    180.0   0.56489  0.00   
  23   3    -19  65.7315    66.6269    -180.0  0.56489  0.01   
  22   0    -23  263.1031   269.3692   0.0     0.56483  0.02   
  15   5    15   22.7109    23.6643    0.0     0.56475  0.00   
  28   2    -18  1.1594     1.2254     -180.0  0.56469  0.00   
  35   3    -5   79.3639    84.2461    180.0   0.56468  0.01   
  5    5    18   11.9699    12.7674    0.0     0.56466  0.00   
  24   4    -15  2.8217     3.1321     0.0     0.56450  0.00   
  32   4    -2   10.5016    11.6818    -0.0    0.56449  0.00   
  0    2    26   25.9256    28.8568    -180.0  0.56449  0.00   
  26   0    -21  27.5786    30.7963    0.0     0.56446  0.00   
  2    2    -26  102.5352   114.5841   -0.0    0.56446  0.02   
  4    0    27   7.5958     8.5026     0.0     0.56444  0.00   
  11   5    -17  1.6319     1.8268     -180.0  0.56444  0.00   
  6    0    -27  102.4450   114.8386   180.0   0.56441  0.01   
  27   1    -20  39.2142    43.9737    -180.0  0.56440  0.01   
  33   1    14   7.0656     7.9247     180.0   0.56438  0.00   
  32   4    1    4.6601     5.2268     180.0   0.56437  0.00   
  18   6    3    0.7891     0.8850     -180.0  0.56436  0.00   
  0    4    22   46.5927    52.2372    0.0     0.56434  0.01   
  6    6    12   0.0983     0.1101     -0.0    0.56432  0.00   
  12   6    -10  0.1480     0.1652     -0.0    0.56425  0.00   
  2    4    -22  16.7390    18.6331    180.0   0.56420  0.00   
  17   5    14   13.5410    15.0213    0.0     0.56415  0.00   
  19   3    -21  0.0029     0.0032     180.0   0.56402  0.00   
  31   1    16   21.7772    24.0412    -180.0  0.56402  0.00   
  10   6    -11  9.3867     10.3632    -0.0    0.56400  0.00   
  35   3    4    4.8749     5.3889     180.0   0.56396  0.00   
  23   5    -10  1.1931     1.3266     180.0   0.56387  0.00   
  34   2    11   141.0700   158.4283   -0.0    0.56378  0.02   
  25   3    17   0.0221     0.0249     0.0     0.56375  0.00   
  17   1    24   39.4567    44.5995    -0.0    0.56373  0.01   
  39   1    -4   63.7511    72.7053    180.0   0.56366  0.01   
  13   3    -23  0.0392     0.0451     180.0   0.56360  0.00   
  16   6    -7   2.5688     2.9815     -0.0    0.56350  0.00   
  18   6    -4   4.6861     5.5481     -0.0    0.56335  0.00   
  38   2    -1   0.2836     0.3390     180.0   0.56330  0.00   
  18   0    24   5.5259     6.6654     180.0   0.56325  0.00   
  7    5    -18  49.0526    59.5438    180.0   0.56321  0.01   
  13   5    16   0.0038     0.0047     -180.0  0.56320  0.00   
  38   2    0    1.2679     1.5449     0.0     0.56318  0.00   
  21   5    -12  21.7223    26.4878    180.0   0.56317  0.00   
  36   2    -9   14.9901    18.3659    0.0     0.56312  0.00   
  2    2    26   6.9740     8.5553     -180.0  0.56309  0.00   
  27   5    0    6.4882     7.9597     0.0     0.56309  0.00   
  27   5    -1   0.9928     1.2182     180.0   0.56306  0.00   
  2    4    22   8.2889     10.1688    0.0     0.56305  0.00   
  14   2    24   45.7500    56.0935    0.0     0.56303  0.01   
  32   4    -3   0.9542     1.1692     0.0     0.56301  0.00   
  4    2    -26  0.1015     0.1242     -0.0    0.56299  0.00   
  18   4    18   14.1641    17.2910    -0.0    0.56295  0.00   
  36   0    11   104.9545   126.6139   180.0   0.56283  0.01   
  32   4    2    9.1486     11.0169    -0.0    0.56281  0.00   
  1    1    -27  0.3440     0.4138     -0.0    0.56280  0.00   
  39   1    3    1.5809     1.8886     180.0   0.56273  0.00   
  10   2    25   20.6778    24.6287    0.0     0.56270  0.00   
  38   2    -2   5.3988     6.4003     0.0     0.56266  0.00   
  4    4    -22  0.2331     0.2757     0.0     0.56264  0.00   
  33   3    -10  65.9653    76.7105    -0.0    0.56253  0.01   
  20   4    17   4.5501     5.2041     -180.0  0.56246  0.00   
  15   3    22   22.5979    25.6373    -0.0    0.56242  0.00   
  35   1    -13  52.6551    59.0529    180.0   0.56238  0.01   
  27   5    1    12.6815    14.1485    0.0     0.56236  0.00   
  38   2    1    2.4887     2.7425     0.0     0.56231  0.00   
  27   5    -2   35.1191    38.4940    0.0     0.56228  0.01   
  14   6    -9   1.1520     1.2554     0.0     0.56226  0.00   
  19   1    -24  1.7022     1.8392     -180.0  0.56222  0.00   
  0    6    13   0.6105     0.6581     180.0   0.56221  0.00   
  1    1    27   6.3224     6.6372     -180.0  0.56210  0.00   
  3    1    -27  102.3255   107.0715   -0.0    0.56209  0.02   
  12   2    -25  1.9382     2.0180     -0.0    0.56207  0.00   
  25   3    -18  4.6213     4.6233     -0.0    0.56196  0.00   
  2    6    -13  0.6526     0.6256     0.0     0.56184  0.00   
  16   2    -24  12.2428    11.5655    0.0     0.56177  0.00   
  37   1    -10  24.1404    22.6908    0.0     0.56174  0.00   
  20   0    -24  13.3136    12.4072    0.0     0.56166  0.00   
  36   2    8    33.6672    31.1244    -180.0  0.56155  0.01   
  8    6    -12  6.5520     6.0481     -180.0  0.56153  0.00   
  33   3    9    33.5821    30.9824    0.0     0.56152  0.01   
  18   6    4    20.6680    19.0005    -180.0  0.56148  0.00   
  19   5    13   26.5691    24.3577    180.0   0.56143  0.00   
  28   0    19   67.4374    61.7051    180.0   0.56140  0.01   
  16   4    19   0.0272     0.0248     180.0   0.56133  0.00   
  38   0    -9   0.1154     0.1053     0.0     0.56128  0.00   
  38   2    -3   178.5801   163.0908   0.0     0.56127  0.03   
  22   2    21   9.7201     8.9093     -0.0    0.56119  0.00   
  2    6    13   43.2889    39.7726    0.0     0.56116  0.01   
  10   6    11   0.2830     0.2606     -0.0    0.56113  0.00   
  12   6    10   35.3563    32.6113    -0.0    0.56111  0.01   
  7    3    24   27.7032    25.6387    0.0     0.56108  0.00   
  35   3    -6   114.4572   106.9459   0.0     0.56098  0.02   
  28   0    -20  0.5792     0.5431     0.0     0.56094  0.00   
  27   5    2    0.0000     0.0000     0.0     0.56088  0.00   
  32   4    -4   6.6488     6.3068     -0.0    0.56080  0.00   
  25   5    7    4.1627     3.9521     0.0     0.56079  0.00   
  29   3    -15  25.1888    23.9354    0.0     0.56078  0.00   
  39   1    -5   68.8650    65.4454    0.0     0.56078  0.01   
  27   5    -3   41.9502    39.9427    180.0   0.56076  0.01   
  29   3    14   0.1350     0.1287     -180.0  0.56074  0.00   
  38   2    2    0.3085     0.2960     -180.0  0.56069  0.00   
  16   6    7    26.2192    25.5158    -0.0    0.56058  0.00   
  32   4    3    437.2670   429.1341   180.0   0.56052  0.07   
  9    3    -24  0.5719     0.5672     180.0   0.56041  0.00   
  35   1    12   20.3026    20.1506    -0.0    0.56040  0.00   
  4    4    22   0.4188     0.4171     0.0     0.56036  0.00   
  4    2    26   0.5161     0.5165     -0.0    0.56029  0.00   
  34   0    -15  13.2717    13.2957    180.0   0.56028  0.00   
  17   3    -22  1.6087     1.6138     -0.0    0.56026  0.00   
  18   6    -5   4.0291     4.0620     180.0   0.56020  0.00   
  31   3    -13  15.4562    15.6030    0.0     0.56019  0.00   
  6    0    27   8.5100     8.5954     0.0     0.56019  0.00   
  20   2    22   46.7609    47.2541    -0.0    0.56018  0.01   
  8    0    -27  377.1169   382.2568   0.0     0.56015  0.03   
  30   4    -9   12.8368    13.0137    0.0     0.56015  0.00   
  6    2    -26  52.9485    53.7225    -0.0    0.56014  0.01   
  35   3    5    1.9575     1.9904     0.0     0.56011  0.00   
  24   2    20   61.7290    62.8016    -180.0  0.56011  0.01   
  10   4    21   26.9474    27.4801    -0.0    0.56008  0.00   
  4    6    -13  10.7351    10.9643    0.0     0.56006  0.00   
  25   5    -8   99.3331    101.6627   180.0   0.56003  0.02   
  32   0    -17  0.0012     0.0012     180.0   0.56001  0.00   
  3    1    27   9.5269     9.7704     -0.0    0.55999  0.00   
  5    1    -27  4.5189     4.6380     -180.0  0.55997  0.00   
  7    5    18   21.6094    22.1953    180.0   0.55994  0.00   
  30   4    8    205.0278   210.6534   -0.0    0.55991  0.03   
  22   4    16   7.7882     8.0023     180.0   0.55986  0.00   
  40   0    -1   43.2674    44.4529    180.0   0.55984  0.00   
  37   1    9    38.7439    39.7625    180.0   0.55975  0.01   
  40   0    0    58.7850    60.2713    0.0     0.55970  0.00   
  6    4    -22  131.8827   135.1716   180.0   0.55969  0.02   
  17   5    -15  3.1976     3.2751     180.0   0.55966  0.00   
  39   1    4    1.1190     1.1443     180.0   0.55961  0.00   
  11   5    17   25.8219    26.3617    -180.0  0.55957  0.00   
  31   3    12   0.9631     0.9802     180.0   0.55952  0.00   
  29   1    -19  0.0007     0.0007     0.0     0.55939  0.00   
  29   1    18   13.1943    13.0883    0.0     0.55935  0.00   
  38   0    8    7.2112     7.0617     0.0     0.55929  0.00   
  40   0    -2   22.1139    21.4326    0.0     0.55924  0.00   
  38   2    -4   10.0946    9.6123     -180.0  0.55916  0.00   
  32   2    -15  53.2325    50.5837    180.0   0.55914  0.01   
  15   5    -16  51.3689    48.7576    -180.0  0.55914  0.01   
  12   0    26   4.7122     4.4420     0.0     0.55907  0.00   
  8    6    12   9.7402     9.1746     -0.0    0.55905  0.00   
  14   6    9    0.2430     0.2286     0.0     0.55900  0.00   
  40   0    1    295.6783   279.8438   0.0     0.55882  0.02   
  26   4    13   385.6013   365.2933   -180.0  0.55880  0.06   
  4    6    13   2.9495     2.8046     180.0   0.55872  0.00   
  32   0    16   31.6010    30.0760    0.0     0.55871  0.00   
  27   5    3    3.9020     3.7196     0.0     0.55867  0.00   
  14   0    -26  17.3113    16.5085    0.0     0.55867  0.00   
  27   5    -4   322.6999   311.1175   180.0   0.55850  0.05   
  20   4    -18  128.6319   124.9177   -180.0  0.55843  0.02   
  34   0    14   25.7441    25.1294    0.0     0.55839  0.00   
  38   2    3    8.0895     7.9386     180.0   0.55834  0.00   
  12   4    -21  30.5258    30.0103    0.0     0.55833  0.00   
  28   4    11   2.7839     2.8034     0.0     0.55814  0.00   
  16   6    -8   0.1850     0.1878     180.0   0.55810  0.00   
  9    5    -18  1.1857     1.2164     0.0     0.55805  0.00   
  32   2    14   10.2008    10.6022    -0.0    0.55800  0.00   
  19   5    -14  44.8974    46.7525    180.0   0.55799  0.01   
  23   5    10   68.2560    72.7403    180.0   0.55792  0.01   
  40   0    -3   86.7135    92.7466    180.0   0.55791  0.01   
  18   6    5    13.7389    14.7306    0.0     0.55790  0.00   
  28   4    -12  0.0268     0.0290     -0.0    0.55787  0.00   
  32   4    -5   7.2262     7.8230     180.0   0.55787  0.00   
  26   4    -14  0.0009     0.0010     0.0     0.55779  0.00   
  18   4    -19  0.1081     0.1208     0.0     0.55774  0.00   
  27   3    16   27.5625    31.0377    180.0   0.55770  0.00   
  14   4    20   13.9695    15.9071    -0.0    0.55764  0.00   
  24   2    -21  6.1580     7.1717     180.0   0.55753  0.00   
  32   4    4    18.6792    21.8227    -180.0  0.55751  0.00   
  11   1    26   44.8460    52.8405    0.0     0.55748  0.01   
  30   2    -17  2.4928     2.9636     0.0     0.55744  0.00   
  22   2    -22  0.7677     0.9235     -180.0  0.55738  0.00   
  16   0    25   56.2374    68.1855    0.0     0.55732  0.00   
  39   1    -6   54.7828    66.2734    180.0   0.55720  0.01   
  40   0    2    0.2234     0.2703     180.0   0.55720  0.00   
  13   1    -26  74.1939    88.6076    180.0   0.55711  0.01   
  15   1    25   3.4884     4.1638     0.0     0.55711  0.00   
  18   2    23   39.5376    47.1109    0.0     0.55710  0.01   
  30   2    16   2.8903     3.3718     -0.0    0.55698  0.00   
  26   2    19   0.2365     0.2743     0.0     0.55695  0.00   
  22   4    -17  0.5546     0.6423     0.0     0.55695  0.00   
  6    6    -13  0.9451     1.0891     180.0   0.55692  0.00   
  27   3    -17  89.0368    102.3887   0.0     0.55690  0.01   
  21   5    12   8.0493     8.9108     0.0     0.55669  0.00   
  35   3    -7   10.6232    11.5573    180.0   0.55662  0.00   
  12   6    -11  0.8555     0.9195     -180.0  0.55657  0.00   
  5    1    27   26.2093    27.8690    -180.0  0.55652  0.00   
  36   2    -10  11.2596    11.9570    -180.0  0.55652  0.00   
  7    1    -27  11.0708    11.6937    -0.0    0.55649  0.00   
  1    5    -19  7.8446     8.2525     0.0     0.55647  0.00   
  13   5    -17  10.7395    11.2588    -180.0  0.55645  0.00   
  34   2    -13  1.3479     1.4075     -0.0    0.55641  0.00   
  18   6    -6   1.3758     1.4333     -180.0  0.55638  0.00   
  18   0    -25  0.2370     0.2468     0.0     0.55637  0.00   
  23   5    -11  320.9339   333.9928   180.0   0.55634  0.05   
  38   2    -5   56.0089    58.2769    0.0     0.55633  0.01   
  6    4    22   0.7812     0.8128     0.0     0.55632  0.00   
  17   1    -25  124.4862   129.7867   180.0   0.55621  0.02   
  6    2    26   23.5765    24.6311    -0.0    0.55616  0.00   
  36   0    -13  26.2558    27.5027    180.0   0.55610  0.00   
  1    5    19   4.4677     4.7150     0.0     0.55599  0.00   
  8    2    -26  11.1277    11.8007    -180.0  0.55595  0.00   
  13   3    23   15.7741    16.8182    180.0   0.55591  0.00   
  40   0    -4   90.2848    97.4012    180.0   0.55585  0.01   
  39   1    5    97.1510    106.1980   0.0     0.55580  0.02   
  27   5    4    0.7433     0.8217     0.0     0.55576  0.00   
  35   3    6    0.6338     0.7355     0.0     0.55562  0.00   
  10   6    -12  0.0296     0.0348     -180.0  0.55558  0.00   
  3    5    -19  6.4725     7.5998     180.0   0.55558  0.00   
  27   5    -5   41.9606    49.5862    0.0     0.55555  0.01   
  26   2    -20  50.4460    59.8799    -0.0    0.55552  0.01   
  14   6    -10  0.6418     0.7675     -180.0  0.55541  0.00   
  8    4    -22  19.6212    23.4662    0.0     0.55540  0.00   
  30   0    -19  6.9813     8.3539     0.0     0.55532  0.00   
  38   2    4    10.7720    12.8892    -0.0    0.55530  0.00   
  24   4    15   2.3977     2.8680     -0.0    0.55524  0.00   
  33   3    -11  1.5709     1.8778     180.0   0.55519  0.00   
  20   6    0    0.4657     0.5555     -180.0  0.55510  0.00   
  20   2    -23  2.2218     2.6473     180.0   0.55508  0.00   
  20   6    -1   3.5663     4.2210     -0.0    0.55499  0.00   
  6    6    13   0.3438     0.4050     180.0   0.55495  0.00   
  25   5    8    0.8077     0.9509     180.0   0.55495  0.00   
  9    3    24   2.3100     2.7098     0.0     0.55492  0.00   
  16   4    -20  2.7596     3.2325     -0.0    0.55491  0.00   
  40   0    3    24.7196    28.8057    180.0   0.55488  0.00   
  16   6    8    24.9631    29.0247    -0.0    0.55486  0.00   
  36   2    9    38.3287    44.2903    0.0     0.55482  0.01   
  30   0    18   11.5925    13.3844    180.0   0.55482  0.00   
  34   2    12   27.9399    32.2249    -0.0    0.55481  0.00   
  33   1    -16  9.9405     11.4601    -180.0  0.55481  0.00   
  38   0    -10  6.7581     7.7343     0.0     0.55477  0.00   
  21   3    20   34.4721    39.4125    180.0   0.55476  0.01   
  23   1    22   14.8142    16.8197    180.0   0.55471  0.00   
  8    0    27   99.0295    111.6156   180.0   0.55466  0.01   
  10   0    -27  20.1182    22.5307    0.0     0.55461  0.00   
  20   6    1    0.5811     0.6378     -180.0  0.55449  0.00   
  37   1    -11  24.1320    26.3819    0.0     0.55447  0.00   
  15   3    -23  0.4852     0.5255     180.0   0.55443  0.00   
  12   2    25   0.0401     0.0433     -0.0    0.55442  0.00   
  32   4    -6   10.2505    10.6919    -0.0    0.55426  0.00   
  21   5    -13  5.8293     6.0230     0.0     0.55420  0.00   
  20   6    -2   38.7028    39.7931    -0.0    0.55416  0.01   
  3    5    19   0.2014     0.2068     0.0     0.55415  0.00   
  11   3    -24  3.2639     3.3424     0.0     0.55412  0.00   
  25   5    -9   51.1788    52.3988    0.0     0.55412  0.01   
  33   3    10   31.7556    32.5036    180.0   0.55411  0.00   
  9    5    18   85.8397    86.5153    180.0   0.55396  0.01   
  36   0    12   21.6261    21.5871    0.0     0.55388  0.00   
  32   4    5    19.5132    19.3859    -0.0    0.55384  0.00   
  1    3    -25  24.2978    24.1135    180.0   0.55383  0.00   
  19   3    21   9.8188     9.7257     0.0     0.55381  0.00   
  21   1    23   13.5218    13.2743    0.0     0.55370  0.00   
  14   2    -25  0.0019     0.0018     0.0     0.55370  0.00   
  25   1    21   0.8517     0.8354     -180.0  0.55369  0.00   
  23   3    19   112.9394   110.6312   -0.0    0.55368  0.02   
  18   6    6    15.5189    15.1890    -180.0  0.55367  0.00   
  30   4    -10  52.5468    50.9007    -180.0  0.55357  0.01   
  24   4    -16  29.4641    27.8115    0.0     0.55334  0.00   
  5    5    -19  16.8498    15.8984    180.0   0.55333  0.00   
  30   4    9    48.1554    45.4070    -0.0    0.55331  0.01   
  12   6    11   8.0016     7.5416     -180.0  0.55326  0.00   
  33   1    15   159.7367   150.6496   0.0     0.55323  0.02   
  17   5    15   63.4866    59.9079    180.0   0.55321  0.01   
  1    3    25   89.7815    84.7477    0.0     0.55321  0.01   
  20   6    2    14.3841    13.6080    -0.0    0.55316  0.00   
  40   0    -5   7.9331     7.5387     0.0     0.55310  0.00   
  3    3    -25  75.1844    71.4506    180.0   0.55310  0.01   
  15   5    16   463.4340   440.8979   180.0   0.55308  0.07   
  39   1    -7   10.6301    10.1958    180.0   0.55298  0.00   
  35   1    -14  14.8505    14.3099    180.0   0.55290  0.00   
  38   2    -6   6.1215     5.9115     -180.0  0.55283  0.00   
  38   0    9    19.8812    19.2208    180.0   0.55262  0.00   
  20   6    -3   8.1160     7.8464     180.0   0.55261  0.00   
  10   6    12   2.4183     2.3380     -0.0    0.55259  0.00   
  8    6    -13  0.1179     0.1140     0.0     0.55247  0.00   
  31   1    -18  106.9912   103.6354   180.0   0.55239  0.02   
  37   1    10   32.9743    31.9639    180.0   0.55236  0.00   
  0    6    14   1.0567     1.0269     -180.0  0.55230  0.00   
  24   0    22   0.0756     0.0736     180.0   0.55225  0.00   
  27   5    5    16.7857    16.4208    0.0     0.55218  0.00   
  16   6    -9   12.4573    12.2239    0.0     0.55213  0.00   
  16   2    24   3.9117     3.8523     180.0   0.55205  0.00   
  12   4    21   175.8749   173.2438   0.0     0.55200  0.03   
  2    6    -14  16.0759    15.8241    -180.0  0.55198  0.00   
  27   5    -6   21.2443    20.8464    180.0   0.55192  0.00   
  14   6    10   0.9357     0.9180     -180.0  0.55192  0.00   
  22   0    23   94.4233    92.5852    0.0     0.55191  0.01   
  18   6    -7   2.8143     2.7588     -0.0    0.55191  0.00   
  40   0    4    46.3526    45.2055    0.0     0.55186  0.00   
  28   2    18   20.2687    19.6968    -0.0    0.55184  0.00   
  7    1    27   37.2205    35.8235    -0.0    0.55178  0.01   
  9    1    -27  6.5937     6.3010     -0.0    0.55173  0.00   
  11   5    -18  3.1858     3.0178     0.0     0.55168  0.00   
  35   3    -8   0.0055     0.0052     180.0   0.55164  0.00   
  25   1    -22  20.3161    19.0446    0.0     0.55161  0.00   
  38   2    5    4.3193     4.0413     180.0   0.55159  0.00   
  31   1    17   0.2839     0.2646     180.0   0.55149  0.00   
  28   2    -19  1.1868     1.1081     180.0   0.55142  0.00   
  23   1    -23  240.9014   225.0231   0.0     0.55141  0.04   
  39   1    6    1.0122     0.9485     0.0     0.55136  0.00   
  19   5    14   28.3232    26.5814    0.0     0.55134  0.00   
  2    6    14   0.0095     0.0090     -180.0  0.55129  0.00   
  3    3    25   50.0653    47.3139    0.0     0.55125  0.01   
  20   6    3    110.0162   104.8323   0.0     0.55113  0.02   
  8    4    22   0.6115     0.5869     180.0   0.55103  0.00   
  5    3    -25  0.4265     0.4095     0.0     0.55103  0.00   
  5    5    19   583.4587   562.4910   180.0   0.55099  0.09   
  13   5    17   34.0547    32.9759    -0.0    0.55095  0.01   
  35   1    13   10.1660    9.9348     0.0     0.55087  0.00   
  17   3    22   0.9150     0.8960     -180.0  0.55086  0.00   
  23   3    -20  16.8482    16.5646    180.0   0.55083  0.00   
  8    2    26   1.6764     1.6599     0.0     0.55078  0.00   
  31   3    -14  5.7042     5.6531     -0.0    0.55077  0.00   
  21   3    -21  13.9394    13.8663    0.0     0.55074  0.00   
  18   2    -24  0.0153     0.0153     180.0   0.55071  0.00   
  19   1    24   372.1578   372.0652   -180.0  0.55070  0.06   
  27   1    20   2.3781     2.3826     -180.0  0.55068  0.00   
  25   3    18   19.4262    19.6051    -0.0    0.55060  0.00   
  26   0    21   42.0257    42.4585    180.0   0.55059  0.00   
  35   3    7    160.8278   163.8192   0.0     0.55052  0.02   
  10   2    -26  12.7265    12.9827    -0.0    0.55051  0.00   
  20   6    -4   0.8105     0.8455     -180.0  0.55037  0.00   
  4    6    -14  289.6680   304.5188   -0.0    0.55031  0.04   
  31   3    13   25.1355    26.8700    180.0   0.55008  0.00   
  23   5    11   24.2999    25.9984    180.0   0.55006  0.00   
  14   4    -21  14.6866    15.7399    0.0     0.55002  0.00   
  32   4    -7   4.7365     5.0777     180.0   0.55002  0.00   
  8    6    13   25.2142    27.1572    180.0   0.54992  0.00   
  29   3    -16  27.7406    29.9255    180.0   0.54989  0.00   
  10   4    -22  0.5333     0.5753     0.0     0.54989  0.00   
  29   3    15   0.2324     0.2511     0.0     0.54986  0.00   
  7    5    -19  84.7986    91.9583    0.0     0.54978  0.01   
  27   1    -21  30.6215    33.3391    -0.0    0.54972  0.00   
  40   0    -6   71.7128    78.3078    180.0   0.54968  0.01   
  20   0    24   17.0423    18.7935    0.0     0.54959  0.00   
  14   0    26   18.9307    20.8765    0.0     0.54958  0.00   
  24   0    -23  3.1865     3.5324     0.0     0.54954  0.00   
  32   4    6    0.5455     0.6057     -180.0  0.54953  0.00   
  28   4    12   2.3301     2.5935     -180.0  0.54951  0.00   
  34   0    -16  13.8096    15.4277    0.0     0.54948  0.00   
  20   4    18   11.4860    12.8595    -0.0    0.54946  0.00   
  36   2    -11  83.2073    93.3476    180.0   0.54944  0.01   
  18   4    19   8.7145     9.7002     180.0   0.54924  0.00   
  28   4    -13  0.0589     0.0655     -0.0    0.54923  0.00   
  16   0    -26  1.1622     1.2682     0.0     0.54914  0.00   
  21   1    -24  45.9891    50.0326    -180.0  0.54913  0.01   
  26   0    -22  4.7490     5.0841     180.0   0.54906  0.00   
  4    6    14   0.4003     0.4196     -0.0    0.54895  0.00   
  25   3    -19  8.1415     8.5234     -180.0  0.54884  0.00   
  18   6    7    49.3864    51.7290    -0.0    0.54883  0.01   
  26   4    14   1.5297     1.6162     -180.0  0.54875  0.00   
  13   1    26   17.2225    18.2580    180.0   0.54873  0.00   
  38   2    -7   421.6202   450.4124   -180.0  0.54869  0.06   
  17   5    -16  1.0022     1.0710     -180.0  0.54869  0.00   
  16   6    9    0.0087     0.0095     180.0   0.54861  0.00   
  25   5    9    32.9098    35.8038    0.0     0.54859  0.00   
  19   3    -22  0.7168     0.7812     -0.0    0.54857  0.00   
  12   6    -12  207.7127   228.4691   -0.0    0.54849  0.03   
  2    0    -28  2.5933     2.8535     0.0     0.54849  0.00   
  0    0    28   30.5987    33.6901    0.0     0.54847  0.00   
  20   6    4    3.0359     3.3415     -180.0  0.54842  0.00   
  23   5    -12  31.4111    34.5561    0.0     0.54841  0.00   
  32   2    -16  7.1604     7.8650     -0.0    0.54838  0.00   
  15   1    -26  90.8262    99.2215    0.0     0.54832  0.01   
  40   0    5    72.8281    78.3258    0.0     0.54820  0.01   
  39   1    -8   62.7486    67.0348    180.0   0.54815  0.01   
  14   6    -11  16.7925    17.8569    -0.0    0.54810  0.00   
  5    3    25   11.5305    12.2413    0.0     0.54799  0.00   
  10   0    27   197.1371   209.3531   0.0     0.54798  0.01   
  27   5    6    23.6362    25.1136    180.0   0.54797  0.00   
  22   0    -24  53.4487    56.8712    180.0   0.54795  0.00   
  0    4    23   6.4710     6.8929     180.0   0.54794  0.00   
  12   0    -27  0.3060     0.3264     180.0   0.54793  0.00   
  2    4    -23  49.3431    53.2221    -180.0  0.54784  0.01   
  19   5    -15  1.9928     2.1494     180.0   0.54784  0.00   
  32   0    -18  13.1530    14.2618    180.0   0.54780  0.00   
  38   0    -11  253.3324   276.0302   0.0     0.54777  0.02   
  1    7    0    123.8629   135.3575   0.0     0.54776  0.02   
  26   4    -15  0.5080     0.5571     -180.0  0.54773  0.00   
  22   4    17   0.0753     0.0829     0.0     0.54771  0.00   
  25   5    -10  73.6506    81.3080    180.0   0.54769  0.01   
  27   5    -7   26.1107    28.8808    0.0     0.54767  0.00   
  7    3    -25  2.3639     2.6162     0.0     0.54767  0.00   
  11   3    24   0.8033     0.8909     0.0     0.54765  0.00   
  36   2    10   351.7885   390.4998   -180.0  0.54764  0.05   
  34   0    15   41.2537    45.8992    0.0     0.54757  0.00   
  21   5    13   0.9300     1.0329     0.0     0.54751  0.00   
  15   5    -17  132.5413   146.8698   -0.0    0.54747  0.02   
  20   6    -5   0.5485     0.6069     0.0     0.54745  0.00   
  33   3    -12  14.4350    15.9271    0.0     0.54742  0.00   
  1    7    -1   24.5932    27.1301    0.0     0.54742  0.00   
  1    7    1    5.6349     6.2017     180.0   0.54740  0.00   
  6    6    -14  8.0428     8.8154     -180.0  0.54736  0.00   
  38   2    6    13.5155    14.6632    0.0     0.54726  0.00   
  32   2    15   9.2161     9.9634     0.0     0.54723  0.00   
  34   2    -14  264.2909   285.2257   180.0   0.54721  0.04   
  4    0    -28  4.1594     4.4785     180.0   0.54719  0.00   
  2    0    28   0.0945     0.1011     180.0   0.54714  0.00   
  16   4    20   3.3671     3.5574     -0.0    0.54706  0.00   
  37   3    -1   0.0037     0.0039     180.0   0.54702  0.00   
  28   0    20   58.3463    60.5824    0.0     0.54698  0.00   
  36   0    -14  0.0346     0.0356     0.0     0.54694  0.00   
  37   3    0    6.1362     6.2693     0.0     0.54692  0.00   
  11   5    18   82.9674    83.6615    0.0     0.54687  0.01   
  18   6    -8   0.1281     0.1287     -0.0    0.54686  0.00   
  10   6    -13  10.4722    10.4440    0.0     0.54683  0.00   
  37   1    -12  7.8945     7.8008     -0.0    0.54679  0.00   
  2    4    23   10.0816    9.8686     180.0   0.54673  0.00   
  13   3    -24  28.3704    27.7270    180.0   0.54672  0.00   
  7    5    19   100.5720   96.3849    0.0     0.54657  0.01   
  28   0    -21  22.0136    20.9852    0.0     0.54653  0.00   
  30   4    -11  37.0696    35.3086    0.0     0.54653  0.01   
  32   0    17   62.2814    59.1222    180.0   0.54651  0.00   
  3    7    0    9.1609     8.6150     180.0   0.54645  0.00   
  4    4    -23  106.3282   99.6767    0.0     0.54643  0.02   
  37   3    -2   58.5718    54.8428    0.0     0.54642  0.01   
  1    7    -2   9.5741     8.9243     180.0   0.54639  0.00   
  1    7    2    7.2383     6.7055     0.0     0.54634  0.00   
  39   1    7    9.9209     9.1769     180.0   0.54633  0.00   
  33   3    11   43.1509    39.7902    0.0     0.54629  0.01   
  30   4    10   43.9222    40.3931    -180.0  0.54625  0.01   
  3    7    -1   76.7450    70.1615    180.0   0.54614  0.01   
  37   3    1    6.3194     5.7750     0.0     0.54613  0.00   
  35   3    -9   1.4070     1.2841     180.0   0.54611  0.00   
  3    7    1    8.6152     7.8447     0.0     0.54607  0.00   
  15   3    23   9.1045     8.2592     0.0     0.54600  0.00   
  9    1    27   96.0589    86.5790    180.0   0.54584  0.01   
  29   1    -20  17.0500    15.3608    -0.0    0.54580  0.00   
  11   1    -27  7.3873     6.6553     -0.0    0.54579  0.00   
  17   1    25   39.7279    35.7910    0.0     0.54579  0.01   
  29   1    19   10.4875    9.4482     180.0   0.54576  0.00   
  16   6    -10  8.4510     7.6176     -180.0  0.54566  0.00   
  40   0    -7   89.5017    80.6964    0.0     0.54563  0.01   
  27   3    17   79.1126    71.3329    180.0   0.54563  0.01   
  34   2    13   11.7486    10.5983    180.0   0.54557  0.00   
  20   4    -19  3.8127     3.4406     0.0     0.54549  0.00   
  38   0    10   324.6502   292.9637   0.0     0.54549  0.02   
  22   2    22   4.7747     4.3087     -180.0  0.54548  0.00   
  30   2    -18  12.6204    11.3723    -180.0  0.54537  0.00   
  6    6    14   5.0863     4.5802     -0.0    0.54535  0.00   
  18   0    25   3.1286     2.8167     180.0   0.54534  0.00   
  0    2    27   11.6013    10.4295    -180.0  0.54530  0.00   
  2    2    -27  48.0851    43.2192    0.0     0.54530  0.01   
  14   2    25   3.9693     3.5475     180.0   0.54519  0.00   
  32   4    -8   7.7121     6.8894     0.0     0.54518  0.00   
  24   2    21   113.1340   100.8335   0.0     0.54515  0.02   
  3    7    -2   0.4754     0.4236     0.0     0.54514  0.00   
  37   3    -3   51.0991    45.5249    0.0     0.54514  0.01   
  20   6    5    3.0569     2.7090     180.0   0.54506  0.00   
  12   6    12   1.0383     0.9185     -0.0    0.54504  0.00   
  9    5    -19  4.2282     3.7270     180.0   0.54500  0.00   
  3    7    2    8.8599     7.8068     180.0   0.54500  0.00   
  21   5    -14  25.4688    22.3261    180.0   0.54496  0.00   
  30   2    17   255.0530   222.3159   0.0     0.54492  0.04   
  35   3    8    3.8432     3.3220     180.0   0.54488  0.00   
  19   1    -25  29.9322    25.6749    0.0     0.54484  0.00   
  27   3    -18  3.6749     3.1443     -0.0    0.54483  0.00   
  22   4    -18  6.1750     5.2561     -180.0  0.54481  0.00   
  1    7    -3   4.2351     3.4682     0.0     0.54468  0.00   
  36   0    13   0.2890     0.2354     0.0     0.54466  0.00   
  37   3    2    1.5731     1.2804     180.0   0.54466  0.00   
  32   4    7    47.4513    38.3634    0.0     0.54463  0.01   
  6    0    -28  2.6630     2.1452     0.0     0.54461  0.00   
  1    7    3    7.0892     5.7063     180.0   0.54461  0.00   
  10   4    22   115.3393   92.6575    180.0   0.54460  0.02   
  37   1    11   4.0629     3.2512     180.0   0.54457  0.00   
  4    0    28   1.5057     1.2023     0.0     0.54452  0.00   
  14   6    11   1.6657     1.3401     -0.0    0.54442  0.00   
  17   3    -23  24.5967    19.8325    0.0     0.54440  0.00   
  16   2    -25  275.6517   222.2761   180.0   0.54440  0.04   
  20   0    -25  0.0750     0.0611     180.0   0.54434  0.00   
  10   2    26   199.7511   165.2900   180.0   0.54426  0.03   
  4    4    23   42.3174    35.1311    0.0     0.54424  0.01   
  13   5    -18  0.3508     0.2913     0.0     0.54424  0.00   
  29   5    -1   99.1541    83.8677    180.0   0.54414  0.01   
  18   4    -20  5.9749     5.0545     -0.0    0.54414  0.00   
  29   5    0    106.1026   89.7622    180.0   0.54414  0.02   
  24   4    16   4.7385     4.1018     -0.0    0.54404  0.00   
  2    2    27   6.7587     5.8861     -0.0    0.54402  0.00   
  4    2    -27  17.9842    15.7347    0.0     0.54400  0.00   
  38   2    -8   0.1748     0.1555     0.0     0.54396  0.00   
  12   2    -26  59.6564    53.3189    180.0   0.54394  0.01   
  40   0    6    40.2222    36.2078    0.0     0.54393  0.00   
  20   6    -6   373.8865   339.9746   0.0     0.54390  0.05   
  20   2    23   382.2299   349.5606   180.0   0.54389  0.05   
  5    7    0    8.2345     7.6292     180.0   0.54386  0.00   
  6    4    -23  4.7917     4.6834     180.0   0.54374  0.00   
  10   6    13   5.8373     5.7210     0.0     0.54374  0.00   
  33   1    -17  4.0192     4.0522     0.0     0.54362  0.00   
  5    7    -1   22.7042    23.0495    0.0     0.54358  0.00   
  7    3    25   10.5626    10.8762    180.0   0.54350  0.00   
  3    7    -3   3.5658     3.6943     0.0     0.54347  0.00   
  5    7    1    4.8699     5.0499     0.0     0.54346  0.00   
  29   5    -2   37.5728    38.9728    0.0     0.54346  0.01   
  29   5    1    10.3517    10.7440    180.0   0.54346  0.00   
  18   6    8    7.4492     7.7672     -0.0    0.54344  0.00   
  3    7    3    21.9572    23.6761    0.0     0.54326  0.00   
  12   4    -22  3.9238     4.2361     0.0     0.54325  0.00   
  35   1    -15  1.5403     1.6733     180.0   0.54320  0.00   
  37   3    -4   1.7206     1.8737     180.0   0.54318  0.00   
  27   5    7    55.3321    60.3413    0.0     0.54317  0.01   
  8    6    -14  6.1279     6.6966     -0.0    0.54316  0.00   
  1    1    -28  43.0107    47.3885    -0.0    0.54311  0.01   
  9    3    -25  0.2958     0.3277     180.0   0.54308  0.00   
  14   4    21   6.8700     7.7799     0.0     0.54299  0.00   
  26   2    20   26.4786    30.6117    -0.0    0.54289  0.00   
  34   4    -1   0.3934     0.4565     180.0   0.54286  0.00   
  27   5    -8   162.6747   189.1577   0.0     0.54284  0.02   
  34   4    0    2.5343     2.9478     -180.0  0.54280  0.00   
  39   1    -9   61.4590    71.2592    -0.0    0.54276  0.01   
  1    5    -20  2.7212     3.1534     -180.0  0.54276  0.00   
  24   2    -22  43.9672    49.8589    -0.0    0.54265  0.01   
  5    7    -2   4.9019     5.5098     0.0     0.54262  0.00   
  37   3    3    12.2803    13.3861    180.0   0.54252  0.00   
  3    1    -28  9.2631     10.0154    -180.0  0.54249  0.00   
  1    1    28   7.3141     7.8340     -180.0  0.54246  0.00   
  5    7    2    1.4567     1.5422     180.0   0.54239  0.00   
  38   2    7    29.9723    31.6520    180.0   0.54235  0.00   
  1    7    -4   5.7271     6.0395     180.0   0.54231  0.00   
  1    5    20   17.9363    18.9126    -180.0  0.54229  0.00   
  34   4    -2   0.0343     0.0362     0.0     0.54225  0.00   
  0    6    15   4.5065     4.7569     -0.0    0.54223  0.00   
  1    7    4    1.7154     1.8112     0.0     0.54222  0.00   
  17   5    16   142.9355   150.9368   0.0     0.54221  0.02   
  24   4    -17  0.2978     0.3154     0.0     0.54213  0.00   
  29   5    -3   81.4684    86.4057    180.0   0.54211  0.01   
  29   5    2    11.1029    11.7784    0.0     0.54210  0.00   
  34   4    1    1.9950     2.1196     -180.0  0.54207  0.00   
  33   1    16   14.8494    15.7955    -0.0    0.54204  0.00   
  30   0    -20  14.0151    14.9135    0.0     0.54203  0.00   
  3    5    -20  0.5386     0.5747     -180.0  0.54195  0.00   
  36   2    -12  2.5880     2.7621     -0.0    0.54194  0.00   
  2    6    -15  14.2630    15.2232    -0.0    0.54194  0.00   
  16   6    10   0.0001     0.0001     -180.0  0.54189  0.00   
  23   5    12   9.3005     9.9465     0.0     0.54185  0.00   
  22   2    -23  237.8357   254.5939   0.0     0.54182  0.03   
  25   5    10   314.2051   336.8897   0.0     0.54176  0.04   
  30   0    19   40.8028    43.8743    0.0     0.54154  0.00   
  26   2    -21  27.3065    29.2459    0.0     0.54149  0.00   
  4    2    27   7.5390     8.0486     0.0     0.54147  0.00   
  6    2    -27  107.6141   114.4235   180.0   0.54145  0.02   
  15   5    17   84.0004    89.1890    -180.0  0.54144  0.01   
  22   6    0    2.4280     2.4887     -0.0    0.54130  0.00   
  18   6    -9   19.4599    19.7024    0.0     0.54127  0.00   
  2    6    15   2.3538     2.3646     -180.0  0.54124  0.00   
  22   6    -1   0.1675     0.1673     0.0     0.54122  0.00   
  35   1    14   0.7410     0.7236     180.0   0.54114  0.00   
  31   3    -15  28.6520    27.9670    180.0   0.54114  0.00   
  3    7    -4   3.8757     3.7822     180.0   0.54114  0.00   
  20   6    6    30.4104    29.4822    -0.0    0.54109  0.00   
  19   5    15   64.3838    62.4082    180.0   0.54109  0.01   
  40   0    -8   109.9748   106.1620   0.0     0.54100  0.01   
  5    7    -3   0.0661     0.0638     180.0   0.54099  0.00   
  9    5    19   1.0309     0.9952     180.0   0.54099  0.00   
  34   4    -3   4.5643     4.4084     -180.0  0.54096  0.00   
  3    7    4    3.4281     3.3233     0.0     0.54086  0.00   
  16   4    -21  1.4255     1.3848     0.0     0.54081  0.00   
  8    0    -28  230.0375   223.5361   0.0     0.54081  0.02   
  25   5    -11  0.3392     0.3296     0.0     0.54081  0.00   
  39   1    8    0.0298     0.0290     0.0     0.54076  0.00   
  41   1    -1   0.2019     0.1968     0.0     0.54074  0.00   
  22   6    1    0.0000     0.0000     -0.0    0.54071  0.00   
  6    0    28   22.7847    22.2414    0.0     0.54068  0.00   
  34   4    2    17.6141    17.1970    0.0     0.54066  0.00   
  5    7    3    1.7285     1.6878     180.0   0.54065  0.00   
  5    1    -28  4.6753     4.5641     -0.0    0.54061  0.00   
  41   1    0    0.5580     0.5446     180.0   0.54060  0.00   
  28   4    13   257.5376   251.3681   -0.0    0.54060  0.04   
  37   3    -5   33.0441    32.2435    0.0     0.54058  0.00   
  3    5    20   1.7799     1.7359     -0.0    0.54056  0.00   
  8    6    14   559.5438   545.5685   -0.0    0.54055  0.08   
  3    1    28   73.5611    71.7002    -180.0  0.54054  0.01   
  6    4    23   0.3143     0.3062     180.0   0.54052  0.00   
  22   6    -2   2.7270     2.6519     -0.0    0.54047  0.00   
  31   3    14   52.0675    50.5524    -0.0    0.54044  0.01   
  18   2    24   7.0733     6.8627     180.0   0.54042  0.00   
  14   6    -12  10.7347    10.4081    -180.0  0.54041  0.00   
  4    6    -15  0.0686     0.0665     -180.0  0.54039  0.00   
  38   0    -12  108.1174   104.6602   0.0     0.54037  0.01   
  28   4    -14  1.2496     1.2070     -180.0  0.54031  0.00   
  12   0    27   39.0389    37.6828    180.0   0.54027  0.00   
  21   3    21   20.3074    19.6037    0.0     0.54025  0.00   
  14   0    -27  4.2734     4.1296     0.0     0.54021  0.00   
  41   1    -2   4.0324     3.8968     180.0   0.54021  0.00   
  23   5    -13  0.6133     0.5957     180.0   0.54014  0.00   
  29   5    -4   42.5404    41.5322    0.0     0.54009  0.01   
  12   6    -13  0.1861     0.1818     180.0   0.54009  0.00   
  29   5    3    29.9223    29.2397    180.0   0.54009  0.00   
  35   3    -10  64.2010    62.9029    -180.0  0.54007  0.01   
  7    7    0    0.0273     0.0268     180.0   0.54005  0.00   
  36   2    11   126.1963   123.9410   -180.0  0.54005  0.02   
  31   1    -19  36.8847    36.6579    0.0     0.53998  0.01   
  5    5    -20  1.6494     1.6638     -0.0    0.53989  0.00   
  23   3    20   38.4528    38.7920    180.0   0.53989  0.01   
  8    4    -23  5.8754     5.9608     -0.0    0.53984  0.00   
  32   4    -9   184.3455   187.2276   0.0     0.53980  0.03   
  7    7    -1   5.3197     5.4026     0.0     0.53980  0.00   
  41   1    1    11.2314    11.4041    180.0   0.53979  0.00   
  20   6    -7   38.2373    38.7207    -180.0  0.53975  0.01   
  37   3    4    76.3016    77.1499    0.0     0.53974  0.01   
  7    7    1    1.4599     1.4464     0.0     0.53964  0.00   
  22   6    2    14.1384    13.2705    -0.0    0.53946  0.00   
  13   3    24   18.3076    16.9340    0.0     0.53939  0.00   
  16   0    26   4.1313     3.7806     0.0     0.53931  0.00   
  33   3    -13  1.3167     1.2044     180.0   0.53931  0.00   
  1    7    -5   0.7135     0.6525     0.0     0.53930  0.00   
  32   4    8    14.3467    12.9965    0.0     0.53920  0.00   
  1    7    5    0.0020     0.0018     0.0     0.53919  0.00   
  15   1    26   3.3022     2.9710     0.0     0.53913  0.00   
  11   5    -19  1.9806     1.7748     180.0   0.53909  0.00   
  31   1    18   11.0945    9.9405     0.0     0.53909  0.00   
  40   0    7    44.5615    39.8990    180.0   0.53908  0.00   
  30   4    -12  73.7330    66.0009    -180.0  0.53908  0.01   
  22   6    -3   16.6647    14.8840    0.0     0.53906  0.00   
  41   1    -3   32.5746    28.9871    0.0     0.53902  0.00   
  20   2    -24  12.6218    11.2307    0.0     0.53901  0.00   
  34   4    -4   3.7526     3.3390     0.0     0.53901  0.00   
  4    6    15   14.3335    12.7491    -0.0    0.53901  0.00   
  29   3    -17  18.6621    16.5651    0.0     0.53894  0.00   
  29   3    16   0.5483     0.4872     180.0   0.53891  0.00   
  7    7    -2   0.1244     0.1108     0.0     0.53888  0.00   
  23   1    23   3.7399     3.3403     180.0   0.53885  0.00   
  11   1    27   63.7906    56.9786    -0.0    0.53885  0.01   
  18   0    -26  10.0098    8.9507     0.0     0.53884  0.00   
  30   4    11   112.6093   101.3354   0.0     0.53879  0.02   
  13   1    -27  15.2654    13.7467    -0.0    0.53879  0.00   
  13   5    18   0.3380     0.3044     180.0   0.53879  0.00   
  28   2    19   66.3709    59.7964    180.0   0.53879  0.01   
  16   6    -11  0.0210     0.0191     -180.0  0.53876  0.00   
  37   1    -13  0.9410     0.8544     0.0     0.53875  0.00   
  35   3    9    0.1349     0.1227     0.0     0.53874  0.00   
  19   3    22   0.2377     0.2166     -0.0    0.53873  0.00   
  5    7    -4   0.4780     0.4366     180.0   0.53872  0.00   
  17   1    -26  9.6701     8.8902     0.0     0.53869  0.00   
  38   2    -9   0.1530     0.1408     0.0     0.53868  0.00   
  34   0    -17  0.6702     0.6256     0.0     0.53862  0.00   
  34   4    3    283.3969   265.0573   -0.0    0.53861  0.04   
  26   4    15   0.1010     0.0951     -180.0  0.53857  0.00   
  7    7    2    276.9263   261.1557   180.0   0.53856  0.04   
  25   1    22   6.5898     6.2231     180.0   0.53855  0.00   
  28   2    -20  0.5290     0.5042     -0.0    0.53838  0.00   
  15   3    -24  27.3427    26.0586    0.0     0.53836  0.00   
  41   1    2    10.1449    9.6670     0.0     0.53832  0.00   
  5    7    4    0.4402     0.4192     180.0   0.53826  0.00   
  3    7    -5   200.8232   191.1267   180.0   0.53817  0.03   
  33   3    12   37.4010    35.5961    0.0     0.53814  0.01   
  21   5    14   13.3680    12.7266    180.0   0.53811  0.00   
  38   0    11   12.6616    12.1457    180.0   0.53797  0.00   
  9    3    25   31.8422    30.8684    0.0     0.53787  0.00   
  27   5    8    93.6808    91.2338    180.0   0.53784  0.01   
  3    7    5    0.0051     0.0050     180.0   0.53783  0.00   
  10   6    -14  2.2223     2.1722     -180.0  0.53782  0.00   
  34   2    -15  13.9782    13.7009    180.0   0.53780  0.00   
  6    2    27   8.7766     8.7013     0.0     0.53771  0.00   
  8    2    -27  364.0678   362.3631   0.0     0.53768  0.05   
  17   5    -17  30.8651    30.7368    -180.0  0.53768  0.00   
  25   3    19   71.7523    71.4760    -0.0    0.53767  0.01   
  6    6    -15  10.9151    10.9349    -180.0  0.53761  0.00   
  5    5    20   1.9882     1.9944     0.0     0.53760  0.00   
  36   0    -15  254.0417   255.6660   0.0     0.53756  0.02   
  32   2    -17  0.0105     0.0105     -180.0  0.53756  0.00   
  19   5    -16  0.6577     0.6623     -0.0    0.53756  0.00   
  22   6    3    3.4217     3.4482     0.0     0.53755  0.00   
  26   4    -16  107.5172   108.4689   0.0     0.53754  0.01   
  18   6    9    2.2208     2.2407     180.0   0.53754  0.00   
  7    1    -28  14.9083    15.1014    -180.0  0.53750  0.00   
  27   5    -9   16.8200    17.1098    0.0     0.53747  0.00   
  29   5    -5   4.3197     4.4122     180.0   0.53744  0.00   
  29   5    4    117.8049   120.4849   0.0     0.53743  0.02   
  40   2    -1   40.9439    42.0090    180.0   0.53741  0.01   
  5    1    28   15.7078    16.1569    -0.0    0.53739  0.00   
  11   3    -25  173.9551   179.5979   0.0     0.53737  0.02   
  37   3    -6   31.3434    32.4416    180.0   0.53735  0.00   
  7    7    -3   0.7377     0.7681     0.0     0.53731  0.00   
  21   1    24   120.0052   125.2625   -0.0    0.53729  0.02   
  40   2    0    55.1238    57.5488    -0.0    0.53729  0.01   
  41   1    -4   4.3228     4.5040     180.0   0.53717  0.00   
  12   4    22   270.8511   281.0659   0.0     0.53714  0.04   
  23   3    -21  4.4391     4.5789     180.0   0.53711  0.00   
  22   6    -4   0.0967     0.0966     -0.0    0.53700  0.00   
  38   2    8    7.2657     7.0689     0.0     0.53692  0.00   
  40   2    -2   21.6025    20.7625    -0.0    0.53688  0.00   
  39   1    -10  3.0488     2.9273     180.0   0.53688  0.00   
  7    7    3    0.0176     0.0167     180.0   0.53683  0.00   
  12   2    26   4.2124     3.9559     0.0     0.53673  0.00   
  34   0    16   92.8365    87.1243    0.0     0.53670  0.01   
  20   4    19   19.7545    18.5280    -180.0  0.53666  0.00   
  7    5    -20  14.0186    13.1457    -0.0    0.53661  0.00   
  24   0    23   2.3179     2.1737     180.0   0.53658  0.00   
  14   6    12   1.5553     1.4586     -0.0    0.53656  0.00   
  20   6    7    6.4571     6.0558     -180.0  0.53655  0.00   
  25   1    -23  6.3489     5.9544     180.0   0.53655  0.00   
  12   6    13   0.3973     0.3726     180.0   0.53652  0.00   
  40   2    1    285.9340   268.2113   0.0     0.53650  0.04   
  37   1    12   5.0458     4.7336     -0.0    0.53644  0.00   
  34   4    -5   16.7751    15.7368    -180.0  0.53644  0.00   
  32   2    16   28.0482    26.3086    -0.0    0.53640  0.00   
  27   1    21   17.2395    16.1702    -0.0    0.53640  0.00   
  14   2    -26  15.8829    14.8915    0.0     0.53637  0.00   
  21   3    -22  7.6275     7.1493     -180.0  0.53635  0.00   
  37   3    5    87.8022    82.2812    180.0   0.53635  0.01   
  1    3    -26  11.5221    10.7958    180.0   0.53634  0.00   
  41   1    3    2.0254     1.8873     0.0     0.53621  0.00   
  34   2    14   25.5608    23.6629    -0.0    0.53612  0.00   
  25   3    -20  124.0377   113.9829   0.0     0.53594  0.02   
  34   4    4    61.1437    56.2808    -180.0  0.53592  0.01   
  15   5    -18  49.3958    45.8478    0.0     0.53586  0.01   
  10   0    -28  32.2525    30.0094    180.0   0.53584  0.00   
  40   0    -9   2.4161     2.2517     180.0   0.53584  0.00   
  18   4    20   111.4320   103.9927   -0.0    0.53583  0.01   
  5    7    -5   0.0614     0.0576     180.0   0.53581  0.00   
  1    3    26   0.5342     0.5094     -180.0  0.53575  0.00   
  32   0    -19  1.3256     1.2830     180.0   0.53571  0.00   
  40   2    -3   96.8378    94.0472    180.0   0.53570  0.01   
  3    3    -26  22.8633    22.2145    -0.0    0.53570  0.00   
  1    7    -6   0.1598     0.1553     180.0   0.53569  0.00   
  23   1    -24  374.6093   365.0735   -0.0    0.53569  0.05   
  26   0    22   33.1482    32.3404    0.0     0.53568  0.00   
  8    0    28   4.2977     4.1939     180.0   0.53568  0.00   
  22   4    18   88.1900    86.9183    -0.0    0.53566  0.01   
  8    4    23   221.9187   219.9712   0.0     0.53564  0.03   
  22   0    24   0.1000     0.0992     0.0     0.53564  0.00   
  14   4    -22  1.0792     1.0818     0.0     0.53561  0.00   
  6    6    15   159.6860   162.2388   -180.0  0.53557  0.02   
  1    7    6    0.5164     0.5269     180.0   0.53556  0.00   
  21   5    -15  20.5645    21.2717    180.0   0.53551  0.00   
  27   1    -22  85.1750    88.6632    180.0   0.53548  0.01   
  17   3    23   0.0020     0.0021     180.0   0.53538  0.00   
  5    7    5    1.6221     1.7808     0.0     0.53525  0.00   
  36   0    14   23.5461    25.9539    0.0     0.53524  0.00   
  18   6    -10  38.5239    43.0364    0.0     0.53519  0.01   
  16   2    25   58.3965    65.4674    0.0     0.53518  0.01   
  7    7    -4   0.4812     0.5464     0.0     0.53510  0.00   
  9    7    0    0.1316     0.1494     180.0   0.53509  0.00   
  40   2    2    0.2348     0.2665     -180.0  0.53507  0.00   
  20   6    -8   36.5828    41.3956    -0.0    0.53504  0.00   
  22   6    4    1.8797     2.1127     -0.0    0.53501  0.00   
  9    7    -1   0.0876     0.0931     0.0     0.53487  0.00   
  10   4    -23  3.5864     3.6668     0.0     0.53479  0.00   
  16   6    11   1.3559     1.3680     -0.0    0.53476  0.00   
  39   1    9    9.9982     9.8664     180.0   0.53472  0.00   
  41   1    -5   7.6586     7.5028     0.0     0.53470  0.00   
  9    7    1    1.2726     1.2329     0.0     0.53467  0.00   
  10   6    14   5.1356     4.9448     -0.0    0.53465  0.00   
  3    7    -6   5.2465     4.9780     0.0     0.53461  0.00   
  25   5    11   11.6062    10.7263    180.0   0.53454  0.00   
  7    7    4    0.3712     0.3326     180.0   0.53447  0.00   
  32   0    18   20.9429    18.2632    0.0     0.53442  0.00   
  11   5    19   1.3126     1.0994     180.0   0.53435  0.00   
  18   2    -25  0.3620     0.3004     0.0     0.53434  0.00   
  22   6    -5   0.1320     0.1084     0.0     0.53431  0.00   
  26   0    -23  0.1553     0.1241     0.0     0.53421  0.00   
  3    7    6    1.5146     1.2092     0.0     0.53420  0.00   
  29   5    -6   10.1640    8.1138     0.0     0.53418  0.00   
  29   5    5    2.2959     1.8336     180.0   0.53417  0.00   
  36   2    -13  32.5188    26.1842    180.0   0.53410  0.00   
  9    7    -2   6.4116     5.2777     180.0   0.53400  0.00   
  24   0    -24  323.2567   267.1424   0.0     0.53398  0.02   
  3    3    26   0.6011     0.5019     -180.0  0.53395  0.00   
  32   4    -10  272.7338   228.5633   0.0     0.53393  0.04   
  19   1    25   8.3042     6.9926     0.0     0.53391  0.00   
  40   2    -4   111.8753   95.0687    -180.0  0.53388  0.01   
  5    3    -26  3.5162     3.0098     -180.0  0.53384  0.00   
  40   0    8    70.4260    60.7037    0.0     0.53372  0.00   
  19   3    -23  187.1770   161.2110   0.0     0.53368  0.02   
  27   3    18   91.2933    78.5610    -180.0  0.53366  0.01   
  8    6    -15  1.3266     1.1415     0.0     0.53366  0.00   
  9    7    2    37.4562    32.1346    0.0     0.53360  0.00   
  35   3    -11  99.5646    85.3093    180.0   0.53358  0.01   
  37   3    -7   50.4604    43.1357    180.0   0.53354  0.01   
  25   5    -12  35.9171    30.6900    0.0     0.53353  0.00   
  41   1    4    2.7510     2.3434     0.0     0.53348  0.00   
  7    5    20   0.0488     0.0415     180.0   0.53347  0.00   
  30   2    -19  9.3713     7.9588     0.0     0.53341  0.00   
  23   5    13   7.6371     6.4878     180.0   0.53336  0.00   
  35   1    -16  18.7793    15.9547    -0.0    0.53335  0.00   
  32   4    9    0.0035     0.0030     -0.0    0.53328  0.00   
  34   4    -6   112.3937   96.1150    -0.0    0.53325  0.01   
  9    1    -28  455.8254   390.3264   -0.0    0.53323  0.06   
  42   0    -1   20.6858    17.7915    0.0     0.53319  0.00   
  16   4    21   59.9425    51.6131    180.0   0.53318  0.01   
  7    1    28   3.1496     2.7439     -180.0  0.53309  0.00   
  42   0    0    444.7820   389.7823   180.0   0.53305  0.03   
  40   2    3    31.8453    28.0187    180.0   0.53301  0.00   
  28   0    21   43.0750    38.0073    0.0     0.53298  0.00   
  30   2    18   14.6396    12.9287    -180.0  0.53296  0.00   
  21   1    -25  25.9562    22.9468    0.0     0.53293  0.00   
  38   2    -10  8.1852     7.2377     -0.0    0.53291  0.00   
  20   0    25   0.1920     0.1698     0.0     0.53289  0.00   
  27   3    -19  23.8059    21.0465    -180.0  0.53287  0.00   
  24   4    17   7.3815     6.5225     0.0     0.53284  0.00   
  8    2    27   123.2681   108.8608   180.0   0.53282  0.02   
  22   4    -19  53.2310    46.9714    0.0     0.53280  0.01   
  10   2    -27  24.0041    21.1681    0.0     0.53278  0.00   
  20   4    -20  1.4415     1.2705     -0.0    0.53277  0.00   
  42   0    -2   13.4527    11.8186    180.0   0.53270  0.00   
  34   4    5    5.1207     4.4843     0.0     0.53263  0.00   
  38   0    -13  0.8654     0.7575     0.0     0.53262  0.00   
  28   0    -22  15.8943    13.8916    180.0   0.53254  0.00   
  29   1    -21  259.4946   226.8979   -180.0  0.53251  0.03   
  9    7    -3   18.1987    15.9227    180.0   0.53249  0.00   
  29   1    20   13.1697    11.5324    -180.0  0.53247  0.00   
  33   1    -18  58.3045    51.1382    0.0     0.53244  0.01   
  14   6    -13  50.7224    44.6998    180.0   0.53238  0.01   
  37   3    6    3.4219     3.0191     0.0     0.53237  0.00   
  5    7    -6   1.8742     1.6638     0.0     0.53232  0.00   
  7    7    -5   1.1040     0.9847     0.0     0.53228  0.00   
  42   0    1    74.9568    67.0022    180.0   0.53226  0.00   
  0    4    24   47.6754    42.7015    -0.0    0.53225  0.01   
  9    5    -20  12.2280    11.0246    0.0     0.53219  0.00   
  2    4    -24  2.6789     2.4188     -0.0    0.53218  0.00   
  13   5    -19  0.0909     0.0822     180.0   0.53216  0.00   
  35   3    10   13.8794    12.5492    180.0   0.53216  0.00   
  36   2    12   22.5009    20.3712    -0.0    0.53213  0.00   
  0    6    16   8.0018     7.2137     -0.0    0.53204  0.00   
  27   5    9    39.5381    35.5469    180.0   0.53202  0.01   
  9    7    3    10.3563    9.0770     180.0   0.53190  0.00   
  22   6    5    1.2329     1.0737     180.0   0.53187  0.00   
  22   0    -25  42.8773    37.2653    0.0     0.53186  0.00   
  2    6    -16  44.6737    38.1329    -180.0  0.53180  0.01   
  14   0    27   29.8190    24.9638    180.0   0.53168  0.00   
  5    7    6    1.9132     1.6013     180.0   0.53165  0.00   
  27   5    -10  0.7749     0.6496     0.0     0.53162  0.00   
  41   1    -6   11.9873    10.0498    180.0   0.53162  0.00   
  16   0    -27  6.1411     5.1530     0.0     0.53161  0.00   
  23   5    -14  0.5792     0.4869     180.0   0.53159  0.00   
  42   0    -3   93.0993    78.5126    0.0     0.53156  0.01   
  1    7    -7   3.1007     2.6336     0.0     0.53152  0.00   
  7    7    5    11.9383    10.1622    0.0     0.53151  0.00   
  20   6    8    7.2894     6.2290     -0.0    0.53149  0.00   
  28   4    14   7.0954     6.0903     180.0   0.53147  0.00   
  16   6    -12  5.2471     4.5048     -180.0  0.53146  0.00   
  40   2    -5   8.4778     7.3244     0.0     0.53144  0.00   
  12   6    -14  1.6628     1.4410     -0.0    0.53142  0.00   
  1    7    7    0.2875     0.2526     0.0     0.53136  0.00   
  31   3    -16  4.5446     4.0016     0.0     0.53135  0.00   
  30   4    -13  180.3748   160.8764   -0.0    0.53129  0.02   
  35   1    15   63.9956    57.3766    0.0     0.53127  0.01   
  11   3    25   29.8955    27.0258    180.0   0.53122  0.00   
  17   5    17   20.6237    18.6911    -0.0    0.53121  0.00   
  18   6    10   0.8386     0.7623     180.0   0.53119  0.00   
  28   4    -15  11.7662    10.7311    0.0     0.53117  0.00   
  2    4    24   321.3734   296.8902   -0.0    0.53112  0.04   
  2    6    16   13.3722    12.4462    -0.0    0.53109  0.00   
  22   6    -6   111.1723   105.3971   -0.0    0.53103  0.01   
  38   2    9    19.7904    18.9260    180.0   0.53101  0.00   
  8    6    15   278.2266   266.6073   -0.0    0.53100  0.04   
  30   4    12   2.3761     2.2827     180.0   0.53100  0.00   
  5    3    26   9.7379     9.4769     -0.0    0.53096  0.00   
  24   4    -18  7.0454     6.8936     -0.0    0.53095  0.00   
  13   1    27   7.8983     7.8087     -180.0  0.53092  0.00   
  33   3    -14  179.3125   177.6819   180.0   0.53091  0.02   
  4    4    -24  3.1510     3.1243     0.0     0.53091  0.00   
  33   1    17   24.7620    24.7896    180.0   0.53087  0.00   
  18   4    -21  3.1831     3.1955     180.0   0.53085  0.00   
  15   1    -27  6.6919     6.7193     -0.0    0.53085  0.00   
  42   0    2    69.9314    70.2771    0.0     0.53084  0.00   
  7    3    -26  4.3098     4.3390     -180.0  0.53080  0.00   
  19   5    16   16.2278    16.2966    -180.0  0.53076  0.00   
  24   2    22   0.1172     0.1163     -180.0  0.53069  0.00   
  31   3    15   35.9347    35.3261    180.0   0.53064  0.00   
  13   3    -25  0.3010     0.2955     180.0   0.53064  0.00   
  39   1    -11  0.0480     0.0460     0.0     0.53054  0.00   
  3    7    -7   1.0910     1.0266     180.0   0.53048  0.00   
  37   1    -14  13.6974    12.7288    180.0   0.53042  0.00   
  22   2    23   97.2387    89.9161    -0.0    0.53039  0.01   
  9    7    -4   0.0042     0.0039     180.0   0.53036  0.00   
  4    6    -16  8.8146     8.1091     -0.0    0.53035  0.00   
  29   5    -7   2.5881     2.3778     0.0     0.53035  0.00   
  40   2    4    46.8186    42.9845    -0.0    0.53034  0.01   
  29   5    6    0.3533     0.3240     180.0   0.53033  0.00   
  15   3    24   40.5696    37.0416    180.0   0.53031  0.01   
  40   0    -10  1.8957     1.6825     0.0     0.53018  0.00   
  41   1    5    95.5153    84.2867    0.0     0.53016  0.01   
  38   0    12   0.6595     0.5754     180.0   0.53012  0.00   
  3    7    7    2.0393     1.7383     0.0     0.53002  0.00   
  15   5    18   2.1817     1.8224     0.0     0.52987  0.00   
  12   0    -28  19.2798    16.0099    0.0     0.52983  0.00   
  20   6    -9   100.6435   83.5721    180.0   0.52983  0.01   
  42   0    -4   338.0578   279.8134   0.0     0.52981  0.02   
  10   4    23   33.0608    26.8636    180.0   0.52971  0.00   
  33   3    13   5.0054     4.0647     180.0   0.52970  0.00   
  10   0    28   3.7166     2.9831     0.0     0.52964  0.00   
  2    0    -29  75.3994    60.1664    180.0   0.52959  0.00   
  9    7    4    10.9447    8.7215     0.0     0.52958  0.00   
  0    0    29   37.1576    29.5631    180.0   0.52955  0.00   
  34   4    -7   8.3727     6.6517     180.0   0.52949  0.00   
  1    5    -21  21.9559    17.4607    180.0   0.52938  0.00   
  26   2    21   52.1539    41.6229    180.0   0.52921  0.01   
  17   3    -24  0.0798     0.0637     0.0     0.52919  0.00   
  37   3    -8   15.1302    12.0893    0.0     0.52918  0.00   
  11   7    0    3.6044     2.8980     180.0   0.52908  0.00   
  30   0    -21  230.5431   186.6149   180.0   0.52902  0.01   
  4    6    16   298.7892   244.3010   -0.0    0.52896  0.04   
  1    5    21   60.5965    49.8436    0.0     0.52893  0.01   
  11   7    -1   10.2790    8.5210     0.0     0.52889  0.00   
  7    7    -6   23.5420    19.5792    180.0   0.52887  0.00   
  17   1    26   24.6083    20.6424    0.0     0.52883  0.00   
  4    4    24   22.9846    19.3517    180.0   0.52881  0.00   
  42   0    3    2.6634     2.2435     180.0   0.52881  0.00   
  14   4    22   98.7099    83.2433    0.0     0.52880  0.01   
  34   4    6    30.6430    25.9985    -180.0  0.52877  0.00   
  12   4    -23  0.1627     0.1392     0.0     0.52870  0.00   
  18   6    -11  0.7798     0.6677     -180.0  0.52869  0.00   
  3    5    -21  4.3837     3.7621     180.0   0.52866  0.00   
  11   7    1    79.2628    68.0585    180.0   0.52865  0.01   
  10   6    -15  98.0249    84.3971    -180.0  0.52861  0.01   
  21   5    15   35.7124    30.8681    0.0     0.52855  0.00   
  30   0    20   349.5359   302.3341   180.0   0.52854  0.02   
  6    4    -24  1.0973     0.9552     -0.0    0.52846  0.00   
  4    0    -29  13.6615    11.9069    0.0     0.52845  0.00   
  18   0    26   7.6766     6.7133     0.0     0.52841  0.00   
  14   6    13   296.0708   259.1463   0.0     0.52840  0.04   
  40   2    -6   86.0743    75.3449    -180.0  0.52840  0.01   
  19   1    -26  18.7575    16.4827    180.0   0.52836  0.00   
  2    0    29   23.3156    20.5357    180.0   0.52833  0.00   
  20   2    24   20.7134    18.2719    0.0     0.52832  0.00   
  14   2    26   22.3597    19.7245    -0.0    0.52832  0.00   
  26   4    16   0.1880     0.1660     -0.0    0.52831  0.00   
  24   2    -23  3.2452     2.8742     -0.0    0.52828  0.00   
  5    7    -7   0.8615     0.7648     180.0   0.52826  0.00   
  9    5    20   12.7032    11.2845    -180.0  0.52826  0.00   
  39   1    10   82.2248    73.2175    0.0     0.52824  0.01   
  34   2    -16  17.0904    15.2553    0.0     0.52822  0.00   
  22   6    6    132.1227   119.3939   180.0   0.52816  0.02   
  11   7    -2   20.1026    18.5994    180.0   0.52807  0.00   
  37   1    13   22.2602    20.7548    180.0   0.52804  0.00   
  36   0    -16  1.0747     1.0082     180.0   0.52802  0.00   
  29   3    -18  0.0943     0.0890     -0.0    0.52800  0.00   
  29   3    17   295.1423   281.5149   0.0     0.52797  0.04   
  41   1    -7   0.0246     0.0235     180.0   0.52797  0.00   
  7    7    6    62.2597    59.5113    180.0   0.52796  0.01   
  16   2    -26  1.2445     1.2019     0.0     0.52793  0.00   
  20   0    -26  35.5849    34.4459    0.0     0.52792  0.00   
  40   0    9    2.9445     2.8625     0.0     0.52789  0.00   
  11   1    -28  104.6984   101.8958   -180.0  0.52789  0.01   
  37   3    7    0.5468     0.5343     180.0   0.52786  0.00   
  26   2    -22  4.9565     4.8473     180.0   0.52786  0.00   
  12   6    14   27.6212    27.2579    -180.0  0.52776  0.00   
  34   0    -18  83.0310    82.0529    0.0     0.52775  0.01   
  31   1    -20  23.7894    23.5110    -180.0  0.52775  0.00   
  6    6    -16  15.7774    15.5944    -180.0  0.52775  0.00   
  9    1    28   20.9279    20.7451    -0.0    0.52772  0.00   
  9    7    -5   2.2298     2.2322     0.0     0.52764  0.00   
  32   4    -11  12.0201    12.0506    180.0   0.52763  0.00   
  11   7    2    0.3157     0.3179     180.0   0.52759  0.00   
  5    7    7    434.0315   441.2753   0.0     0.52751  0.05   
  42   0    -5   24.3155    24.7262    0.0     0.52744  0.00   
  2    2    -28  2.5204     2.5253     -0.0    0.52734  0.00   
  0    2    28   32.6135    32.5532    -0.0    0.52732  0.00   
  24   6    0    4.1869     4.1647     -180.0  0.52731  0.00   
  3    5    21   7.5298     7.4671     180.0   0.52730  0.00   
  16   6    12   29.1972    28.8743    -180.0  0.52729  0.00   
  26   4    -17  118.3169   116.4441   -180.0  0.52727  0.01   
  24   6    -1   1.1892     1.1658     -0.0    0.52726  0.00   
  19   5    -17  13.9889    13.5198    -0.0    0.52721  0.00   
  22   6    -7   180.8180   173.4776   -0.0    0.52719  0.02   
  16   4    -22  16.1340    15.1348    180.0   0.52712  0.00   
  40   2    5    76.3411    71.1092    -0.0    0.52709  0.01   
  25   5    12   9.4976     8.8517     0.0     0.52697  0.00   
  32   4    10   3.1178     2.9354     0.0     0.52693  0.00   
  10   2    27   214.1777   203.9555   -0.0    0.52689  0.03   
  31   1    19   31.4388    30.1383    180.0   0.52687  0.00   
  22   2    -24  58.8404    56.5572    180.0   0.52687  0.01   
  7    3    26   0.1919     0.1852     -180.0  0.52686  0.00   
  12   2    -27  0.3620     0.3512     -180.0  0.52684  0.00   
  1    7    -8   13.4621    13.2094    180.0   0.52682  0.00   
  13   5    19   27.4390    27.3290    0.0     0.52679  0.00   
  5    5    -21  15.4714    15.5782    0.0     0.52676  0.00   
  24   6    1    73.3002    74.6646    0.0     0.52674  0.01   
  32   2    -18  14.1541    14.4686    -180.0  0.52673  0.00   
  38   2    -11  255.2604   264.3946   -0.0    0.52671  0.03   
  11   5    -20  10.5573    10.9540    180.0   0.52670  0.00   
  35   3    -12  46.1395    48.1078    0.0     0.52669  0.01   
  17   5    -18  0.0003     0.0003     180.0   0.52668  0.00   
  9    7    5    35.2448    37.1326    180.0   0.52667  0.00   
  9    3    -26  9.5807     10.1767    -0.0    0.52665  0.00   
  1    7    8    35.9876    38.2474    180.0   0.52665  0.00   
  11   7    -3   588.2579   627.7129   0.0     0.52663  0.07   
  24   6    -2   15.1100    16.2620    -180.0  0.52658  0.00   
  34   2    15   38.4289    41.5199    0.0     0.52653  0.00   
  23   3    21   19.0081    20.5739    0.0     0.52646  0.00   
  41   1    6    8.0573     8.7502     0.0     0.52628  0.00   
  21   3    22   56.4227    61.4192    -180.0  0.52620  0.01   
  4    2    -28  4.4486     4.8434     -180.0  0.52619  0.00   
  42   0    4    97.0748    105.7433   0.0     0.52618  0.01   
  6    0    -29  0.8861     0.9668     0.0     0.52615  0.00   
  2    2    28   0.0733     0.0801     -180.0  0.52614  0.00   
  28   2    20   52.8426    58.4213    -0.0    0.52600  0.01   
  29   5    -8   44.3835    49.2694    180.0   0.52597  0.01   
  36   2    -14  0.0401     0.0445     0.0     0.52597  0.00   
  29   5    7    2.3177     2.5779     180.0   0.52596  0.00   
  4    0    29   88.7074    98.6959    0.0     0.52596  0.01   
  20   6    9    0.0192     0.0214     0.0     0.52594  0.00   
  25   5    -13  0.1036     0.1158     180.0   0.52593  0.00   
  11   7    3    1.2229     1.3669     0.0     0.52593  0.00   
  21   5    -16  16.2434    18.1888    -0.0    0.52591  0.00   
  31   5    -1   72.5778    82.0598    0.0     0.52585  0.01   
  34   0    17   66.3804    75.0981    180.0   0.52584  0.00   
  3    7    -8   4.8429     5.4883     0.0     0.52582  0.00   
  31   5    0    114.0032   129.2161   0.0     0.52582  0.01   
  27   5    10   15.4441    17.5585    180.0   0.52577  0.00   
  6    6    16   14.3252    16.2535    -180.0  0.52569  0.00   
  36   0    15   94.7168    107.3258   0.0     0.52567  0.01   
  28   2    -21  17.1587    19.3454    0.0     0.52560  0.00   
  32   2    17   51.2815    57.6877    180.0   0.52558  0.01   
  24   6    2    6.1374     6.8886     -0.0    0.52556  0.00   
  10   6    15   9.7863     10.7719    -0.0    0.52539  0.00   
  6    4    24   10.6634    11.7184    -180.0  0.52538  0.00   
  27   5    -11  1.3160     1.4388     0.0     0.52534  0.00   
  3    7    8    29.6837    32.2922    0.0     0.52531  0.00   
  24   6    -3   139.8944   151.6747   0.0     0.52530  0.02   
  31   5    -2   0.2873     0.3081     0.0     0.52525  0.00   
  35   3    11   111.2646   117.4482   180.0   0.52520  0.01   
  34   4    -8   12.1714    12.8005    -0.0    0.52519  0.00   
  31   5    1    23.1011    24.2578    180.0   0.52519  0.00   
  25   3    20   1.4944     1.4562     180.0   0.52500  0.00   
  7    7    -7   3.0934     2.9753     180.0   0.52492  0.00   
  8    4    -24  14.4531    13.9042    -180.0  0.52490  0.00   
  40   2    -7   81.3950    79.0941    0.0     0.52481  0.01   
  1    1    -29  549.4261   540.7636   -180.0  0.52474  0.07   
  38   2    10   284.6646   284.7144   -0.0    0.52468  0.04   
  23   5    14   62.3740    63.0620    0.0     0.52463  0.01   
  11   7    -4   61.5492    62.8723    0.0     0.52459  0.01   
  38   0    -14  11.4655    11.7629    0.0     0.52457  0.00   
  18   2    25   2.9869     3.0810     -180.0  0.52454  0.00   
  5    5    21   0.2433     0.2514     0.0     0.52453  0.00   
  42   0    -6   1.5885     1.6458     0.0     0.52450  0.00   
  18   6    11   160.7884   166.8001   0.0     0.52445  0.02   
  34   4    7    43.7192    45.3385    180.0   0.52438  0.01   
  15   5    -19  0.5920     0.6134     180.0   0.52434  0.00   
  9    7    -6   8.1829     8.4792     180.0   0.52434  0.00   
  37   3    -9   11.5392    11.9469    180.0   0.52431  0.00   
  3    1    -29  7.7985     8.0503     180.0   0.52420  0.00   
  19   3    23   142.6882   147.2914   180.0   0.52420  0.02   
  20   6    -10  119.9161   123.6870   -0.0    0.52415  0.01   
  1    1    29   33.6743    34.7404    -0.0    0.52413  0.00   
  20   4    20   22.9688    23.7063    0.0     0.52411  0.00   
  14   6    -14  7.7525     8.0055     -0.0    0.52410  0.00   
  40   0    -11  7.4376     7.6842     180.0   0.52409  0.00   
  31   5    -3   1.3817     1.4321     0.0     0.52405  0.00   
  8    6    -16  19.5963    20.3641    -0.0    0.52403  0.00   
  25   1    23   7.7010     8.0576     180.0   0.52398  0.00   
  36   2    13   0.3141     0.3308     -0.0    0.52394  0.00   
  31   5    2    21.0729    22.1930    0.0     0.52394  0.00   
  22   6    7    0.2313     0.2450     -0.0    0.52391  0.00   
  6    2    -28  1.6665     1.7704     -0.0    0.52390  0.00   
  7    7    7    26.1946    27.9470    180.0   0.52388  0.00   
  16   6    -13  573.4607   616.2551   0.0     0.52385  0.07   
  39   1    -12  8.2078     8.8949     -180.0  0.52382  0.00   
  4    2    28   0.9896     1.0735     -0.0    0.52381  0.00   
  39   3    -1   18.7373    20.4540    0.0     0.52379  0.00   
  41   1    -8   22.8468    25.0032    0.0     0.52378  0.00   
  24   6    3    7.7432     8.4865     -180.0  0.52377  0.00   
  32   0    -20  0.3901     0.4282     0.0     0.52377  0.00   
  23   3    -22  4.5807     5.0319     -180.0  0.52376  0.00   
  22   4    19   56.2541    61.8234    0.0     0.52376  0.01   
  7    5    -21  0.5604     0.6185     180.0   0.52374  0.00   
  5    7    -8   0.8832     0.9800     0.0     0.52369  0.00   
  39   3    0    44.5508    49.4337    180.0   0.52368  0.01   
  11   7    4    0.3900     0.4324     180.0   0.52366  0.00   
  23   1    24   0.4374     0.4849     -180.0  0.52366  0.00   
  20   2    -25  0.0729     0.0808     180.0   0.52366  0.00   
  13   3    25   23.7938    26.3679    180.0   0.52366  0.00   
  35   1    -17  19.4408    20.1268    0.0     0.52341  0.00   
  24   6    -4   21.4366    22.1815    -180.0  0.52341  0.00   
  25   3    -21  38.0935    37.9605    0.0     0.52330  0.00   
  39   3    -2   27.6088    27.4169    180.0   0.52329  0.00   
  40   2    6    33.9711    33.7156    -0.0    0.52328  0.00   
  30   4    -14  0.0164     0.0161     180.0   0.52323  0.00   
  9    7    6    30.8105    30.3389    0.0     0.52320  0.00   
  15   3    -25  296.8110   291.3239   180.0   0.52301  0.04   
  42   0    5    138.5291   135.9242   0.0     0.52298  0.01   
  39   3    1    69.3498    68.0369    0.0     0.52297  0.01   
  30   4    13   0.5988     0.5871     -180.0  0.52292  0.00   
  14   0    -28  0.2949     0.2891     0.0     0.52286  0.00   
  37   3    8    20.2128    19.8132    0.0     0.52286  0.00   
  5    7    8    2.5269     2.4770     180.0   0.52285  0.00   
  23   5    -15  111.4800   109.2892   0.0     0.52283  0.01   
  22   6    -8   19.3447    18.9655    -180.0  0.52282  0.00   
  12   4    23   38.4863    37.7331    -180.0  0.52282  0.00   
  18   4    21   61.3068    60.1582    0.0     0.52275  0.01   
  8    0    -29  0.3531     0.3466     180.0   0.52273  0.00   
  12   0    28   25.1460    24.7292    0.0     0.52265  0.00   
  27   1    22   120.8625   119.0767   0.0     0.52258  0.01   
  12   6    -15  2.2072     2.1764     -0.0    0.52255  0.00   
  5    1    -29  5.8491     5.7718     -0.0    0.52252  0.00   
  32   0    19   36.2920    35.8280    180.0   0.52250  0.00   
  6    0    29   3.4134     3.3707     0.0     0.52247  0.00   
  21   3    -23  127.3048   125.6136   180.0   0.52243  0.02   
  3    1    29   8.4279     8.2857     -0.0    0.52237  0.00   
  16   0    27   0.3074     0.3012     180.0   0.52234  0.00   
  33   3    -15  34.7857    33.8463    0.0     0.52229  0.00   
  18   0    -27  1.1982     1.1621     180.0   0.52226  0.00   
  31   5    -4   1.6492     1.5960     180.0   0.52225  0.00   
  15   1    27   0.2642     0.2525     -0.0    0.52218  0.00   
  39   3    -3   15.7990    15.0969    180.0   0.52218  0.00   
  28   4    15   1.2212     1.1657     -0.0    0.52218  0.00   
  13   7    0    71.6763    67.7755    0.0     0.52213  0.01   
  17   1    -27  5.4453     5.1324     -0.0    0.52211  0.00   
  31   5    3    121.5068   114.1964   180.0   0.52210  0.01   
  11   5    20   9.1819     8.5748     -0.0    0.52205  0.00   
  25   1    -24  41.8732    39.0859    -180.0  0.52205  0.01   
  38   0    13   4.6725     4.3603     180.0   0.52200  0.00   
  11   7    -5   4.5960     4.2963     180.0   0.52198  0.00   
  13   7    -1   6.8779     6.4376     180.0   0.52196  0.00   
  28   4    -16  61.8264    58.7332    0.0     0.52188  0.01   
  41   1    7    0.1174     0.1115     180.0   0.52188  0.00   
  37   1    -15  0.4481     0.4281     0.0     0.52186  0.00   
  27   3    19   11.4368    10.9771    -0.0    0.52184  0.00   
  36   4    -1   14.8303    14.2651    -0.0    0.52183  0.00   
  18   6    -12  16.1899    15.6595    -0.0    0.52181  0.00   
  0    6    17   83.3472    80.7658    180.0   0.52181  0.01   
  36   4    0    14.5233    14.3122    -180.0  0.52176  0.00   
  24   4    18   55.9037    56.0835    -0.0    0.52171  0.01   
  9    3    26   444.9925   447.2893   -180.0  0.52171  0.05   
  13   7    1    26.3008    26.5554    0.0     0.52169  0.00   
  27   1    -23  6.3343     6.4190     0.0     0.52168  0.00   
  14   4    -23  23.0286    23.4072    180.0   0.52167  0.00   
  39   3    2    12.2513    12.5235    180.0   0.52166  0.00   
  40   0    10   14.6824    15.0359    0.0     0.52165  0.00   
  21   1    25   1.8732     1.9206     0.0     0.52165  0.00   
  1    7    -9   103.4906   106.3867   0.0     0.52164  0.01   
  30   2    -20  14.0213    14.5127    -0.0    0.52160  0.00   
  2    6    -17  745.8376   772.1284   -0.0    0.52160  0.09   
  24   0    24   4.2732     4.4340     180.0   0.52157  0.00   
  13   1    -28  32.8226    34.0686    -180.0  0.52156  0.00   
  31   3    -17  42.2629    43.9298    180.0   0.52148  0.01   
  11   3    -26  20.2926    21.0895    -180.0  0.52145  0.00   
  1    7    9    0.4028     0.4186     0.0     0.52145  0.00   
  24   6    4    0.4279     0.4445     -180.0  0.52140  0.00   
  39   1    11   3.7133     3.8561     180.0   0.52139  0.00   
  11   1    28   16.5716    17.2023    -0.0    0.52137  0.00   
  8    6    16   36.0897    37.4494    -180.0  0.52135  0.00   
  33   1    -19  62.4944    64.8284    0.0     0.52133  0.01   
  26   0    23   3.8233     3.9659     180.0   0.52133  0.00   
  35   1    16   82.3433    85.3982    -0.0    0.52131  0.01   
  36   4    -2   190.6045   197.6442   -0.0    0.52131  0.02   
  13   7    -2   7.8708     8.1373     0.0     0.52120  0.00   
  30   2    19   41.5043    42.8082    -0.0    0.52116  0.00   
  29   5    -9   112.8290   115.8453   180.0   0.52111  0.01   
  29   5    8    229.0714   234.8048   0.0     0.52109  0.03   
  36   4    1    30.5207    31.2589    -0.0    0.52108  0.00   
  27   3    -20  38.4841    39.3169    180.0   0.52106  0.00   
  33   3    14   6.5501     6.6799     -180.0  0.52105  0.00   
  42   0    -7   0.1647     0.1667     0.0     0.52100  0.00   
  24   6    -5   5.8075     5.8160     0.0     0.52095  0.00   
  22   4    -20  0.2021     0.2024     -180.0  0.52094  0.00   
  32   4    -12  0.6635     0.6634     -180.0  0.52094  0.00   
  2    6    17   0.9006     0.8917     180.0   0.52089  0.00   
  8    4    24   88.6223    87.4432    -0.0    0.52087  0.01   
  11   7    5    29.6583    29.0434    0.0     0.52083  0.00   
  31   3    16   23.5189    22.8949    180.0   0.52077  0.00   
  3    7    -9   16.1400    15.7745    180.0   0.52069  0.00   
  40   2    -8   104.4763   102.2327   0.0     0.52068  0.01   
  7    5    21   41.7274    40.8816    0.0     0.52067  0.00   
  13   7    2    16.3862    16.0822    180.0   0.52066  0.00   
  23   1    -25  1.9533     1.9228     0.0     0.52064  0.00   
  17   3    24   45.6228    45.7658    0.0     0.52054  0.01   
  8    2    -28  212.7267   215.1425   -0.0    0.52051  0.03   
  9    7    -7   129.4565   130.9760   0.0     0.52050  0.02   
  39   3    -4   64.5693    65.6427    180.0   0.52048  0.01   
  7    7    -8   5.3216     5.4588     0.0     0.52045  0.00   
  19   5    17   0.0792     0.0820     -0.0    0.52040  0.00   
  34   4    -9   17.4415    18.0876    -180.0  0.52040  0.00   
  6    2    28   19.5179    20.2592    -0.0    0.52039  0.00   
  20   4    -21  21.6136    22.4693    -0.0    0.52030  0.00   
  10   4    -24  119.1739   123.6692   -0.0    0.52028  0.01   
  13   5    -20  80.9089    83.7895    0.0     0.52026  0.01   
  4    6    -17  0.1203     0.1245     -0.0    0.52026  0.00   
  17   5    18   4.8507     5.0163     0.0     0.52025  0.00   
  32   4    11   8.4989     8.7353     180.0   0.52020  0.00   
  36   4    -3   61.5180    62.9909    -0.0    0.52018  0.01   
  3    7    9    14.7481    14.9657    180.0   0.52013  0.00   
  22   0    25   3.8930     3.9448     0.0     0.52013  0.00   
  38   2    -12  98.7265    99.7739    -0.0    0.52012  0.01   
  12   2    27   37.7143    37.3726    -180.0  0.52003  0.00   
  14   6    14   2.4343     2.4028     -0.0    0.52001  0.00   
  14   2    -27  4.1742     4.0940     0.0     0.51997  0.00   
  20   6    10   9.5958     9.4114     -0.0    0.51997  0.00   
  26   0    -24  0.6641     0.6489     180.0   0.51991  0.00   
  31   5    -5   12.3749    12.0988    180.0   0.51987  0.00   
  13   7    -3   17.8291    17.4588    180.0   0.51984  0.00   
  24   4    -19  10.5754    10.3606    -0.0    0.51983  0.00   
  36   4    2    1.0736     1.0526     -180.0  0.51982  0.00   
  1    3    -27  0.3834     0.3760     -0.0    0.51981  0.00   
  33   1    18   8.5355     8.4001     0.0     0.51976  0.00   
  39   3    3    2.0211     1.9904     180.0   0.51976  0.00   
  7    1    -29  17.4300    17.1927    -0.0    0.51974  0.00   
  16   4    22   0.8441     0.8344     0.0     0.51972  0.00   
  31   5    4    126.5708   125.5857   180.0   0.51968  0.02   
  9    5    -21  0.3294     0.3281     0.0     0.51965  0.00   
  29   1    -22  32.4001    32.5636    0.0     0.51956  0.00   
  16   6    13   0.0274     0.0276     180.0   0.51952  0.00   
  29   1    21   307.5728   309.9901   -180.0  0.51952  0.04   
  5    1    29   14.3114    14.4246    -0.0    0.51952  0.00   
  34   4    8    4.2950     4.3321     -0.0    0.51951  0.00   
  35   3    -13  53.8175    54.3850    180.0   0.51948  0.01   
  37   1    14   34.4148    34.8865    180.0   0.51943  0.00   
  28   0    22   30.4402    30.9304    0.0     0.51940  0.00   
  19   3    -24  2.5096     2.5630     180.0   0.51935  0.00   
  7    7    8    12.7985    13.1534    0.0     0.51929  0.00   
  10   6    -16  12.7880    13.1998    -0.0    0.51926  0.00   
  1    3    27   6.6446     6.8649     -180.0  0.51925  0.00   
  3    3    -27  93.2275    96.4316    -0.0    0.51925  0.01   
  42   0    6    6.6429     6.8724     180.0   0.51924  0.00   
  9    7    7    5.0503     5.2532     180.0   0.51921  0.00   
  16   2    26   3.1150     3.2544     0.0     0.51917  0.00   
  22   6    8    0.0464     0.0485     -180.0  0.51917  0.00   
  27   5    11   32.8019    34.3951    0.0     0.51914  0.00   
  25   5    13   131.7458   138.2612   180.0   0.51913  0.02   
  41   1    -9   0.7133     0.7502     180.0   0.51910  0.00   
  24   0    -25  13.2520    13.9455    0.0     0.51908  0.00   
  13   7    3    25.5230    26.9120    0.0     0.51903  0.00   
  28   0    -23  0.0084     0.0089     180.0   0.51898  0.00   
  37   3    -10  20.3282    21.4920    -0.0    0.51897  0.00   
  40   2    7    35.4989    37.5378    -180.0  0.51897  0.00   
  21   5    16   12.6463    13.4337    -180.0  0.51889  0.00   
  4    6    17   2.0313     2.1627     -0.0    0.51886  0.00   
  12   6    15   4.4022     4.6975     -0.0    0.51883  0.00   
  11   7    -6   0.0437     0.0468     0.0     0.51880  0.00   
  18   2    -26  8.0177     8.6018     0.0     0.51875  0.00   
  27   5    -12  61.7351    66.2426    180.0   0.51869  0.01   
  5    7    -9   1.9232     2.0558     180.0   0.51864  0.00   
  34   2    -17  0.5451     0.5757     0.0     0.51855  0.00   
  24   6    5    9.9508     10.3523    0.0     0.51848  0.00   
  36   4    -4   6.5264     6.7853     -180.0  0.51847  0.00   
  15   5    19   0.0523     0.0536     0.0     0.51842  0.00   
  36   0    -17  2.9465     2.9987     0.0     0.51838  0.00   
  10   0    -29  0.9120     0.9080     0.0     0.51827  0.00   
  39   3    -5   60.3131    59.5761    0.0     0.51821  0.01   
  20   6    -11  3.1041     2.9687     -180.0  0.51805  0.00   
  25   5    -14  18.2132    17.3904    0.0     0.51805  0.00   
  26   4    17   12.4736    11.8135    0.0     0.51802  0.00   
  19   1    26   5.7700     5.4179     180.0   0.51799  0.00   
  38   2    11   12.3346    11.5357    -180.0  0.51797  0.00   
  22   6    -9   6.3024     5.8884     0.0     0.51797  0.00   
  36   4    3    0.5357     0.5000     -0.0    0.51797  0.00   
  8    0    29   1.0521     0.9753     180.0   0.51794  0.00   
  24   6    -6   8.4204     7.7738     -180.0  0.51792  0.00   
  35   3    12   20.1630    18.5958    0.0     0.51792  0.00   
  18   4    -22  71.6255    65.8354    0.0     0.51790  0.01   
  13   7    -4   80.2690    73.7058    180.0   0.51790  0.01   
  6    6    -17  0.0937     0.0855     0.0     0.51782  0.00   
  5    7    9    4.5969     4.1798     0.0     0.51772  0.00   
  40   0    -12  0.4983     0.4514     180.0   0.51762  0.00   
  36   2    -15  273.9565   248.1337   -0.0    0.51761  0.03   
  3    3    27   10.0570    9.1014     -0.0    0.51759  0.00   
  5    3    -27  5.9645     5.3938     -180.0  0.51757  0.00   
  21   1    -26  28.7291    25.8929    180.0   0.51750  0.00   
  11   7    6    38.1834    34.3570    0.0     0.51746  0.00   
  37   3    9    39.6742    35.6054    180.0   0.51741  0.00   
  18   6    12   100.8489   90.3090    -0.0    0.51737  0.01   
  39   3    4    0.8680     0.7717     180.0   0.51729  0.00   
  0    4    25   156.8766   138.7238   180.0   0.51724  0.02   
  2    4    -25  3.1604     2.7779     -0.0    0.51720  0.00   
  29   3    -19  0.0337     0.0293     -180.0  0.51712  0.00   
  29   3    18   13.6105    11.7820    -0.0    0.51708  0.00   
  20   0    26   8.1205     7.0211     180.0   0.51704  0.00   
  41   1    8    22.7655    19.7256    0.0     0.51700  0.00   
  42   0    -8   2.3893     2.0734     0.0     0.51699  0.00   
  26   4    -18  91.0666    79.0588    -0.0    0.51698  0.01   
  31   5    -6   1.9859     1.7330     180.0   0.51694  0.00   
  34   0    -19  201.9889   176.6043   0.0     0.51693  0.01   
  19   5    -18  330.2094   292.5521   180.0   0.51686  0.04   
  34   2    16   92.3352    82.0189    -0.0    0.51684  0.01   
  13   7    4    92.4924    82.2233    180.0   0.51684  0.01   
  39   1    -13  16.6947    15.1642    0.0     0.51676  0.00   
  24   2    23   2.5791     2.3568     -180.0  0.51674  0.00   
  31   5    5    44.5408    41.0080    0.0     0.51671  0.01   
  22   0    -26  4.8765     4.6020     180.0   0.51653  0.00   
  1    5    -22  42.7193    41.0823    0.0     0.51637  0.00   
  30   0    -22  7.4193     7.1784     180.0   0.51632  0.00   
  38   0    -15  3.4546     3.3540     180.0   0.51630  0.00   
  21   5    -17  9.4552     9.2550     -180.0  0.51624  0.00   
  36   4    -5   12.7076    12.4752    180.0   0.51620  0.00   
  2    4    25   417.2623   409.8932   0.0     0.51619  0.05   
  9    7    -8   0.3334     0.3279     180.0   0.51617  0.00   
  10   2    -28  30.8558    30.5510    -180.0  0.51608  0.00   
  40   2    -9   2.1776     2.1575     180.0   0.51607  0.00   
  43   1    -1   53.7718    53.3161    -180.0  0.51606  0.01   
  4    4    -25  0.1174     0.1165     180.0   0.51605  0.00   
  1    7    -10  2.8194     2.8074     180.0   0.51602  0.00   
  36   0    16   0.7132     0.7110     0.0     0.51601  0.00   
  10   6    16   1.3165     1.3130     -180.0  0.51601  0.00   
  16   6    -14  9.7206     9.7382     -180.0  0.51597  0.00   
  32   2    -19  1.3374     1.3431     180.0   0.51595  0.00   
  26   2    22   30.9552    31.1732    0.0     0.51593  0.00   
  8    2    28   4.3967     4.4280     -180.0  0.51593  0.00   
  1    5    22   0.3708     0.3741     180.0   0.51592  0.00   
  43   1    0    93.1532    94.0052    180.0   0.51592  0.01   
  9    1    -29  18.8177    19.0545    -0.0    0.51590  0.00   
  22   2    24   0.0644     0.0652     0.0     0.51589  0.00   
  30   0    21   90.5849    92.2154    180.0   0.51585  0.01   
  1    7    10   3.6911     3.7654     0.0     0.51582  0.00   
  9    5    21   0.0043     0.0044     0.0     0.51580  0.00   
  29   5    -10  5.0808     5.1817     0.0     0.51579  0.00   
  29   5    9    24.0499    24.5095    0.0     0.51577  0.00   
  17   5    -19  46.2654    47.0855    180.0   0.51575  0.01   
  6    6    17   1.8880     1.9211     -0.0    0.51575  0.00   
  23   5    15   21.5689    21.9364    0.0     0.51574  0.00   
  31   1    -21  69.4698    70.5556    -180.0  0.51573  0.01   
  3    5    -22  4.4413     4.5032     0.0     0.51571  0.00   
  43   1    -2   56.5800    56.6734    0.0     0.51562  0.01   
  7    1    29   23.9980    23.9837    -0.0    0.51561  0.00   
  14   6    -15  0.4486     0.4482     -180.0  0.51561  0.00   
  11   3    26   53.8042    53.7611    -0.0    0.51561  0.01   
  36   4    4    1.9256     1.9054     0.0     0.51555  0.00   
  36   2    14   24.5474    24.1943    -0.0    0.51553  0.00   
  7    7    -9   5.5390     5.4332     180.0   0.51551  0.00   
  13   7    -5   0.0614     0.0591     0.0     0.51540  0.00   
  10   4    24   0.0195     0.0187     -180.0  0.51539  0.00   
  39   3    -6   62.2585    59.9212    180.0   0.51539  0.01   
  13   3    -26  89.4582    85.8317    -180.0  0.51532  0.01   
  15   3    25   4.4192     4.2397     0.0     0.51531  0.00   
  43   1    1    43.2310    41.2857    180.0   0.51520  0.00   
  34   4    -10  77.8212    74.1475    0.0     0.51515  0.01   
  3    7    -10  2.4384     2.3203     180.0   0.51513  0.00   
  11   7    -7   8.9195     8.4771     180.0   0.51511  0.00   
  14   4    23   19.6259    18.6415    -180.0  0.51510  0.00   
  16   0    -28  10.5699    10.0246    0.0     0.51507  0.00   
  40   0    11   2.4137     2.2856     180.0   0.51504  0.00   
  34   0    18   114.5485   108.4133   0.0     0.51503  0.01   
  24   6    6    117.7296   111.3426   0.0     0.51501  0.01   
  42   0    7    11.0119    10.4119    0.0     0.51501  0.00   
  13   5    20   32.2449    30.4558    -180.0  0.51497  0.00   
  30   4    -15  2.7948     2.6380     0.0     0.51494  0.00   
  31   1    20   26.7375    25.2014    -180.0  0.51487  0.00   
  5    3    27   26.5763    25.0370    -180.0  0.51485  0.00   
  14   0    28   33.5071    31.5512    0.0     0.51483  0.00   
  7    3    -27  10.7834    10.1518    0.0     0.51483  0.00   
  32   2    18   19.0682    17.9415    -0.0    0.51481  0.00   
  9    7    8    0.9498     0.8908     0.0     0.51472  0.00   
  12   4    -24  28.0229    26.2382    -180.0  0.51468  0.00   
  18   6    -13  1.6097     1.5035     0.0     0.51462  0.00   
  30   4    14   0.3671     0.3428     -0.0    0.51462  0.00   
  26   2    -23  0.1225     0.1144     0.0     0.51462  0.00   
  17   3    -25  123.8310   115.5968   180.0   0.51460  0.01   
  43   1    -3   8.1166     7.5767     -180.0  0.51460  0.00   
  11   5    -21  33.8736    31.5900    180.0   0.51455  0.00   
  3    7    10   2.2165     2.0664     0.0     0.51453  0.00   
  24   2    -24  275.3169   256.2547   0.0     0.51441  0.03   
  3    5    22   17.6099    16.3829    0.0     0.51439  0.00   
  24   6    -7   0.0341     0.0317     -180.0  0.51438  0.00   
  15   1    -28  1.7842     1.6593     -0.0    0.51437  0.00   
  15   7    0    0.7436     0.6913     0.0     0.51436  0.00   
  8    6    -17  2.5977     2.4127     -0.0    0.51432  0.00   
  39   3    5    101.3132   93.9835    0.0     0.51428  0.01   
  7    7    9    2.6488     2.4551     180.0   0.51425  0.00   
  39   1    12   0.6545     0.6062     -180.0  0.51422  0.00   
  15   7    -1   1.0664     0.9876     180.0   0.51422  0.00   
  34   4    9    27.5421    25.4992    -180.0  0.51419  0.00   
  40   2    8    61.9059    57.3160    -0.0    0.51418  0.01   
  13   1    28   2.2737     2.1065     -180.0  0.51415  0.00   
  13   7    5    25.4743    23.6648    180.0   0.51410  0.00   
  4    4    25   10.9160    10.1753    0.0     0.51405  0.00   
  22   6    9    0.0749     0.0703     0.0     0.51398  0.00   
  5    5    -22  492.2037   462.1742   180.0   0.51397  0.06   
  41   1    -10  14.1119    13.2734    180.0   0.51396  0.00   
  32   4    -13  0.5614     0.5306     -0.0    0.51392  0.00   
  15   7    1    5.1411     4.8615     180.0   0.51392  0.00   
  23   5    -16  91.8001    86.9017    -0.0    0.51391  0.01   
  43   1    2    53.0221    50.2543    0.0     0.51390  0.01   
  16   4    -23  8.8942     8.5109     0.0     0.51384  0.00   
  6    4    -25  0.1062     0.1017     -180.0  0.51383  0.00   
  42   2    -1   17.7951    17.2769    0.0     0.51371  0.00   
  38   0    14   106.7368   104.1492   180.0   0.51366  0.01   
  20   6    11   123.2702   120.8935   -0.0    0.51363  0.01   
  42   2    0    387.2157   382.8065   -180.0  0.51358  0.04   
  11   7    7    0.7850     0.7771     180.0   0.51357  0.00   
  12   6    -16  2.6014     2.5907     -0.0    0.51354  0.00   
  28   2    21   36.3127    36.3770    0.0     0.51351  0.00   
  15   7    -2   0.1659     0.1666     0.0     0.51350  0.00   
  33   3    -16  10.7992    10.8739    180.0   0.51349  0.00   
  31   5    -7   5.1266     5.1771     180.0   0.51348  0.00   
  20   2    25   0.0766     0.0783     -0.0    0.51344  0.00   
  35   1    -18  39.0837    39.9811    180.0   0.51343  0.00   
  23   3    22   13.2729    13.6376    -180.0  0.51342  0.00   
  36   4    -6   73.5043    76.2154    0.0     0.51337  0.01   
  26   6    0    65.7857    68.1975    -0.0    0.51326  0.01   
  42   2    -2   11.0407    11.4440    -180.0  0.51326  0.00   
  26   6    -1   9.9828     10.3232    -180.0  0.51324  0.00   
  37   3    -11  23.1865    23.9533    0.0     0.51323  0.00   
  31   5    6    0.2278     0.2350     0.0     0.51321  0.00   
  38   2    -13  0.5776     0.5944     -0.0    0.51319  0.00   
  5    7    -10  15.8605    16.2521    0.0     0.51316  0.00   
  32   4    12   14.6093    14.9627    -0.0    0.51315  0.00   
  37   1    -16  1.3268     1.3533     -0.0    0.51313  0.00   
  28   2    -22  13.5671    13.8335    -180.0  0.51312  0.00   
  43   1    -4   48.9566    48.9899    0.0     0.51302  0.01   
  15   5    -20  0.0080     0.0080     -0.0    0.51296  0.00   
  15   7    2    1.9303     1.9131     0.0     0.51291  0.00   
  42   2    1    65.6166    65.1053    -180.0  0.51287  0.01   
  12   0    -29  0.2170     0.2158     180.0   0.51284  0.00   
  17   1    27   9.0939     9.0743     -180.0  0.51279  0.00   
  28   4    16   3.7397     3.7325     -180.0  0.51279  0.00   
  26   6    1    229.8705   230.9375   -0.0    0.51272  0.03   
  19   1    -27  18.9230    19.0261    -180.0  0.51271  0.00   
  22   6    -10  0.1472     0.1486     -0.0    0.51268  0.00   
  26   6    -2   4.8260     4.9032     -0.0    0.51264  0.00   
  21   3    23   14.5203    14.7926    0.0     0.51262  0.00   
  25   3    21   0.6944     0.7082     180.0   0.51261  0.00   
  36   4    5    1.7020     1.7371     0.0     0.51260  0.00   
  22   2    -25  35.8635    36.9134    0.0     0.51252  0.00   
  42   0    -9   2.6705     2.7521     0.0     0.51249  0.00   
  28   4    -17  352.0027   362.7772   0.0     0.51249  0.04   
  10   0    29   3.1356     3.2369     180.0   0.51245  0.00   
  18   0    27   27.8168    28.7834    0.0     0.51240  0.00   
  13   7    -6   6.3439     6.5777     0.0     0.51236  0.00   
  14   2    27   23.6817    24.5707    -180.0  0.51235  0.00   
  20   0    -27  14.4776    15.0529    0.0     0.51232  0.00   
  16   2    -27  4.8141     5.0170     0.0     0.51229  0.00   
  42   2    -3   72.1934    75.4869    0.0     0.51225  0.01   
  33   3    15   131.1528   137.2474   0.0     0.51224  0.01   
  15   7    -3   0.9728     1.0198     180.0   0.51222  0.00   
  27   5    12   82.7717    87.0987    180.0   0.51218  0.01   
  5    7    10   1.2646     1.3320     180.0   0.51217  0.00   
  22   4    20   45.5711    48.1091    -180.0  0.51205  0.01   
  43   1    3    33.8586    35.7392    180.0   0.51204  0.00   
  39   3    -7   7.9357     8.3758     180.0   0.51204  0.00   
  32   0    -21  37.3131    39.3700    180.0   0.51202  0.00   
  35   3    -14  10.2480    10.8022    -180.0  0.51198  0.00   
  2    0    -30  103.4524   108.9900   180.0   0.51196  0.01   
  0    0    30   235.3870   247.5823   0.0     0.51190  0.01   
  20   4    21   2.2602     2.3716     -180.0  0.51183  0.00   
  5    5    22   0.9197     0.9639     180.0   0.51180  0.00   
  27   5    -13  2.9101     3.0401     180.0   0.51171  0.00   
  41   1    9    0.2094     0.2185     180.0   0.51169  0.00   
  8    6    17   9.1387     9.4975     -0.0    0.51163  0.00   
  26   6    2    4.6363     4.8119     -0.0    0.51161  0.00   
  42   2    2    65.5747    68.0284    -0.0    0.51161  0.01   
  20   6    -12  1.2843     1.3317     -180.0  0.51160  0.00   
  0    6    18   5.4524     5.6402     -0.0    0.51158  0.00   
  31   3    -18  94.9658    98.1929    -180.0  0.51157  0.01   
  37   3    10   26.4770    27.3182    180.0   0.51155  0.00   
  16   6    14   2.6255     2.6982     -0.0    0.51152  0.00   
  26   6    -3   0.8076     0.8242     0.0     0.51147  0.00   
  14   6    15   15.0935    15.3316    -180.0  0.51144  0.00   
  2    6    -18  255.3415   257.5486   -0.0    0.51139  0.03   
  9    7    -9   0.2212     0.2221     0.0     0.51137  0.00   
  15   7    3    0.2761     0.2760     180.0   0.51134  0.00   
  35   1    17   15.4612    15.4468    180.0   0.51133  0.00   
  7    5    -22  26.6521    26.2435    180.0   0.51118  0.00   
  7    3    27   37.1292    36.0167    -0.0    0.51108  0.00   
  11   1    -29  50.5144    48.8642    -180.0  0.51107  0.01   
  25   5    14   274.2201   264.5324   180.0   0.51106  0.03   
  24   6    7    23.5308    22.6980    -180.0  0.51106  0.00   
  9    3    -27  5.1335     4.9485     -0.0    0.51105  0.00   
  40   2    -10  1.8869     1.8036     -0.0    0.51101  0.00   
  38   2    12   0.6613     0.6240     180.0   0.51095  0.00   
  25   3    -22  19.5791    18.4668    -0.0    0.51095  0.00   
  4    0    -30  41.4949    39.0615    0.0     0.51094  0.00   
  11   7    -8   2.6702     2.5044     180.0   0.51092  0.00   
  43   1    -5   22.6915    21.2091    180.0   0.51088  0.00   
  6    4    25   1.9918     1.8607     180.0   0.51087  0.00   
  31   3    17   0.5443     0.5082     180.0   0.51086  0.00   
  13   7    6    5.4384     5.0730     180.0   0.51083  0.00   
  40   0    -13  61.6146    57.4336    180.0   0.51081  0.00   
  23   3    -23  220.0919   205.0754   0.0     0.51080  0.02   
  32   0    20   180.5912   168.1809   0.0     0.51078  0.01   
  2    0    30   86.4816    80.5360    180.0   0.51078  0.00   
  39   3    6    0.3576     0.3327     0.0     0.51075  0.00   
  9    1    29   30.3982    28.2382    -180.0  0.51072  0.00   
  12   2    -28  16.4476    15.2592    -0.0    0.51069  0.00   
  2    6    18   0.0848     0.0786     -180.0  0.51069  0.00   
  24   4    19   135.9116   126.0084   0.0     0.51068  0.02   
  42   2    -4   287.4252   266.3895   -0.0    0.51068  0.03   
  37   1    15   32.6151    30.2022    180.0   0.51066  0.00   
  8    4    -25  2.6239     2.4128     -0.0    0.51057  0.00   
  10   2    28   2.6820     2.4579     -0.0    0.51052  0.00   
  2    2    -29  62.0910    56.9090    180.0   0.51048  0.01   
  0    2    29   29.8663    27.4345    180.0   0.51045  0.00   
  15   7    -4   0.7056     0.6527     180.0   0.51038  0.00   
  35   3    13   10.4112    9.6530     0.0     0.51037  0.00   
  24   6    -8   13.0050    12.1188    -180.0  0.51034  0.00   
  33   1    -20  0.0155     0.0145     -0.0    0.51031  0.00   
  42   0    8    3.7521     3.5136     180.0   0.51031  0.00   
  19   3    24   365.4525   348.5392   180.0   0.51023  0.04   
  27   3    20   2.0884     2.0006     180.0   0.51021  0.00   
  4    6    -18  66.5209    64.8411    180.0   0.51015  0.01   
  7    7    -10  158.0733   154.2389   0.0     0.51015  0.02   
  29   5    -11  0.1777     0.1760     0.0     0.51007  0.00   
  19   5    18   0.2593     0.2567     180.0   0.51007  0.00   
  29   5    10   23.1496    22.9412    180.0   0.51005  0.00   
  36   4    -7   111.2665   110.3479   0.0     0.51004  0.01   
  1    7    -11  0.6170     0.6124     0.0     0.51002  0.00   
  18   4    22   63.0509    62.5733    180.0   0.51002  0.01   
  18   6    13   41.2761    40.9799    180.0   0.51001  0.00   
  11   5    21   0.8876     0.8815     180.0   0.51000  0.00   
  30   2    -21  178.9362   177.8867   -180.0  0.50998  0.02   
  25   1    24   4.2940     4.2712     -0.0    0.50996  0.00   
  25   5    -15  36.7197    36.5450    180.0   0.50995  0.00   
  26   6    3    6.9778     6.9459     180.0   0.50994  0.00   
  10   6    -17  4.5362     4.5428     180.0   0.50983  0.00   
  1    7    11   0.0307     0.0308     0.0     0.50981  0.00   
  9    7    9    0.2244     0.2254     0.0     0.50979  0.00   
  42   2    3    2.0057     2.0149     180.0   0.50978  0.00   
  12   6    16   2.1795     2.1915     -0.0    0.50977  0.00   
  26   6    -4   42.9940    43.2957    0.0     0.50975  0.00   
  43   1    4    0.3614     0.3674     180.0   0.50965  0.00   
  30   2    20   280.1638   290.8907   -180.0  0.50954  0.03   
  31   5    -8   0.2260     0.2355     180.0   0.50953  0.00   
  34   4    -11  11.1561    11.7351    180.0   0.50950  0.00   
  4    2    -29  10.6497    11.3647    0.0     0.50946  0.00   
  27   3    -21  28.4910    30.5729    0.0     0.50945  0.00   
  18   2    26   6.0171     6.5154     0.0     0.50943  0.00   
  39   1    -14  0.1355     0.1479     0.0     0.50941  0.00   
  17   5    19   31.3865    34.9276    180.0   0.50937  0.00   
  2    2    29   18.4941    20.7999    -180.0  0.50936  0.00   
  22   4    -21  2.3642     2.7602     180.0   0.50929  0.00   
  31   5    7    1.2861     1.5053     0.0     0.50923  0.00   
  15   7    4    632.3537   739.6835   0.0     0.50922  0.07   
  27   1    23   6.5980     7.7155     0.0     0.50921  0.00   
  11   7    8    6.1129     7.1450     0.0     0.50921  0.00   
  21   5    17   15.5555    18.1251    -0.0    0.50918  0.00   
  3    7    -11  4.3596     5.0778     0.0     0.50918  0.00   
  36   4    6    108.3938   125.6248   -0.0    0.50914  0.01   
  23   1    25   0.1089     0.1259     0.0     0.50913  0.00   
  36   2    -16  0.9537     1.0926     -180.0  0.50908  0.00   
  12   4    24   4.1584     4.6976     -0.0    0.50902  0.00   
  20   2    -26  29.9594    33.5254    -0.0    0.50898  0.00   
  21   3    -24  44.2951    49.5490    180.0   0.50898  0.00   
  44   0    -1   0.0090     0.0101     0.0     0.50896  0.00   
  40   2    9    2.0916     2.3279     0.0     0.50896  0.00   
  6    0    -30  6.2318     6.7865     0.0     0.50888  0.00   
  34   2    -18  71.9313    77.9679    0.0     0.50883  0.01   
  24   4    -20  2.2895     2.4797     -0.0    0.50882  0.00   
  13   7    -7   0.5974     0.6470     180.0   0.50882  0.00   
  44   0    0    159.0866   172.2821   0.0     0.50882  0.01   
  7    7    10   0.0119     0.0128     0.0     0.50879  0.00   
  33   1    19   16.0494    17.3243    180.0   0.50877  0.00   
  4    6    18   0.5106     0.5506     -180.0  0.50875  0.00   
  36   0    -18  2.5959     2.7857     180.0   0.50869  0.00   
  13   3    26   17.9239    19.1821    -180.0  0.50866  0.00   
  4    0    30   17.2318    18.3438    180.0   0.50861  0.00   
  13   5    -21  530.9809   561.8446   0.0     0.50856  0.06   
  42   2    -5   22.2602    23.5551    0.0     0.50856  0.00   
  44   0    -2   5.9578     6.3003     0.0     0.50855  0.00   
  3    7    11   3.9403     4.1616     180.0   0.50854  0.00   
  34   4    10   40.2687    42.1785    -0.0    0.50847  0.00   
  41   1    -11  0.0349     0.0360     0.0     0.50841  0.00
[truncated: 250,475 more chars]
